# Supplementary material for: CYP450 core involvement in multiple resistance strains of Aedes aegypti from French Guiana highlighted by proteomics, molecular and biochemical studies
Source: PLoS One. 2021 Jan 11;16(1):e0243992. doi: 10.1371/journal.pone.0243992 (PMC7799788; doi:10.1371/journal.pone.0243992)
Supplement: S1 Table — (XLSX) [file pone.0243992.s004.xlsx]

## Sheet: 24h-mortality Diagnostic 
	NO			IR0115			IR13			IR36			IR03			IR05
	Number of dead mosquitoes	Number of tested mosquitoes	Mortality (%)	Number of dead mosquitoes	Number of tested mosquitoes	Mortality (%)	Number of dead mosquitoes	Number of tested mosquitoes	Mortality (%)	Number of dead mosquitoes	Number of tested mosquitoes	Mortality (%)	Number of dead mosquitoes	Number of tested mosquitoes	Mortality (%)	Number of dead mosquitoes	Number of tested mosquitoes	Mortality (%)
Deltamethrin 0.037%	25	25	100	22	25	88	25	26	96.1538	19	25	76	10	26	38.4615	3	26	11.5385
	26	26	100	23	26	88.4615	23	27	85.1852	20	25	80	14	26	53.8462	0	26	0
	26	26	100	24	26	92.3077	22	26	84.6154	19	26	73.0769	15	25	60	0	25	0
	26	26	100	22	27	81.4815	24	26	92.3077	20	26	76.9231	13	27	48.1481	0	25	0
Mean			100			87.5627			89.5655			76.5			50.114			2.88462
Standard Deviation			0			4.49056			5.61595			2.85169			9.15253			5.76923
Alpha-cypermethrin 0.088%	26	26	100	24	25	96	22	26	84.6154	24	26	92.3077	16	26	61.5385	2	26	7.69231
	25	25	100	22	26	84.6154	23	26	88.4615	25	26	96.1538	14	25	56	1	26	3.84615
	26	26	100	24	26	92.3077	21	25	84	20	26	76.9231	15	26	57.6923	3	26	11.5385
	26	26	100	23	26	88.4615	23	25	92	23	25	92	17	26	65.3846	3	26	11.5385
Mean			100			90.3462			87.2692			89.3462			60.1538			8.65385
Standard Deviation			0			4.90602			3.72078			8.49492			4.18695			3.68241
Fipronil 0.397%	25	25	100	24	26	92.3077	22	26	84.6154	22	26	84.6154	4	25	16	16	25	64
	26	26	100	23	26	88.4615	23	25	92	21	25	84	4	26	15.3846	18	26	69.2308
	27	27	100	23	26	88.4615	21	26	80.7692	21	26	80.7692	5	26	19.2308	17	26	65.3846
	25	25	100	22	26	84.6154	21	25	84	19	26	73.0769	3	26	11.5385	16	26	61.5385
Mean			100			88.4615			85.3462			80.6154			15.5385			65.0385
Standard Deviation			0			3.14037			4.74581			5.30119			3.15541			3.21578
Permethrin 0.58%	26	26	100	20	25	80	21	26	80.7692	9	26	34.6154	10	25	40	2	25	8
	26	26	100	17	24	70.8333	23	26	88.4615	9	25	36	11	25	44	0	24	0
	25	25	100	13	24	54.1667	20	26	76.9231	11	24	45.8333	13	25	52	2	25	8
	26	26	100	13	25	52	21	27	77.7778	12	24	50	6	24	25	2	25	8
Mean			100			64.25			80.9829			41.6122			40.25			6
Standard Deviation			0			13.4553			5.25137			7.49723			11.3248			4
Fenitrothion 0.427%	24	24	100	24	24	100	25	25	100	25	25	100	26	26	100	26	26	100
	24	24	100	24	24	100	25	25	100	24	24	100	26	26	100	25	25	100
	26	26	100	25	25	100	25	25	100	28	28	100	25	25	100	24	24	100
	26	26	100	26	26	100	23	23	100	25	25	100	24	24	100	25	25	100
Mean			100			100			100			100			100			100
Standard Deviation			0			0			0			0			0			0
Malathion 0.957%	25	25	100	25	25	100	25	25	100	24	25	96	25	25	100	22	24	91.6667
	25	25	100	25	25	100	24	24	100	25	25	100	25	25	100	25	27	92.5926
	24	24	100	23	23	100	26	26	100	25	25	100	25	25	100	22	25	88
	25	25	100	27	27	100	24	24	100	25	25	100	26	26	100	22	25	88
Mean			100			100			100			99			100			90.0648
Standard Deviation			0			0			0			2			0			2.41402
Chlorpyrifos-methyl 0.312%	26	26	100	26	26	100	26	26	100	25	26	96.1538	20	26	76.9231	22	26	84.6154
	25	25	100	24	26	92.3077	25	25	100	25	25	100	20	26	76.9231	18	25	72
	26	26	100	24	25	96	25	25	100	25	25	100	19	26	73.0769	18	25	72
	26	26	100	23	26	88.4615	24	26	92.3077	25	25	100	23	26	88.4615	21	25	84
Mean			100			94.1923			98.0769			99.0385			78.8462			78.1538
Standard Deviation			0			4.94606			3.84615			1.92308			6.66173			7.11029
Bendiocarb 0.087%	25	25	100	25	25	100	26	26	100	25	25	100	24	26	92.3077	25	26	96.1538
	26	26	100	25	25	100	25	25	100	24	24	100	22	25	88	24	26	92.3077
	27	27	100	24	26	92.3077	24	24	100	25	26	96.1538	23	25	92	25	27	92.5926
	26	26	100	25	26	96.1538	26	26	100	24	25	96	25	27	92.5926	25	25	100
Mean			100			97.1154			100			98.0385			91.2251			95.2635
Standard Deviation			0			3.68241			0			2.26586			2.16362			3.61006
Propoxur 0.1%	26	26	100	26	26	100	25	25	100	25	25	100	22	26	84.6154	25	26	96.1538
	26	26	100	25	25	100	25	25	100	25	25	100	22	25	88	26	26	100
	26	26	100	26	26	100	24	24	100	25	25	100	21	27	77.7778	25	25	100
	25	25	100	26	27	96.2963	25	26	96.1538	25	25	100	21	26	80.7692	25	27	92.5926
Mean			100			99.0741			99.0385			100			82.7906			97.1866
Standard Deviation			0			1.85185			1.92308			0			4.46027			3.55912
