# Supplementary material for: CYP450 core involvement in multiple resistance strains of Aedes aegypti from French Guiana highlighted by proteomics, molecular and biochemical studies
Source: PLoS One. 2021 Jan 11;16(1):e0243992. doi: 10.1371/journal.pone.0243992 (PMC7799788; doi:10.1371/journal.pone.0243992)
Supplement: S2 Table — (XLSX) [file pone.0243992.s005.xlsx]

## Sheet: proteinGroups
Protein Names		Theoretical	MaxQuant Scores		Sample IR03-1				Sample IR03-2				Sample IR03-3				Sample IR05-1				Sample IR05-2				Sample IR05-3				Sample IR13-1				Sample IR13-2				Sample IR13-3				Sample NO-1				Sample NO-2				Sample NO-3
Majority protein IDs	Fasta headers	Mol. weight [kDa]	Q-value	Score	Peptides IR03-1	Unique peptides IR03-1	Seq. Cov. IR03-1 [%]	iBAQ IR03-1	Peptides IR03-2	Unique peptides IR03-2	Seq. Cov. IR03-2 [%]	iBAQ IR03-2	Peptides IR03-3	Unique peptides IR03-3	Seq. Cov. IR03-3 [%]	iBAQ IR03-3	Peptides IR05-1	Unique peptides IR05-1	Seq. Cov. IR05-1 [%]	iBAQ IR05-1	Peptides IR05-2	Unique peptides IR05-2	Seq. Cov. IR05-2 [%]	iBAQ IR05-2	Peptides IR05-3	Unique peptides IR05-3	Seq. Cov. IR05-3 [%]	iBAQ IR05-3	Peptides IR13-1	Unique peptides IR13-1	Seq. Cov. IR13-1 [%]	iBAQ IR13-1	Peptides IR13-2	Unique peptides IR13-2	Seq. Cov. IR13-2 [%]	iBAQ IR13-2	Peptides IR13-3	Unique peptides IR13-3	Seq. Cov. IR13-3 [%]	iBAQ IR13-3	Peptides NO-1	Unique peptides NO-1	Seq. Cov. NO-1 [%]	iBAQ NO-1	Peptides NO-2	Unique peptides NO-2	Seq. Cov. NO-2 [%]	iBAQ NO-2	Peptides NO-3
B0FWC7	>sp|B0FWC7|COX1_AEDAE Cytochrome c oxidase subunit 1 OS=Aedes aegypti GN=mt:CoI PE=2 SV=2	56.965	0.00028217	4.5153	1	1	1.8	5196900	1	1	1.8	5040500	1	1	1.8	3458100	1	1	1.8	4651400	1	1	1.8	1528800	1	1	1.8	2197800	1	1	1.8	46437000	1	1	1.8	3867000	1	1	1.8	2437200	1	1	1.8	26477000	1	1	1.8	13732000	1
B0FWD7	>sp|B0FWD7|CYB_AEDAE Cytochrome b OS=Aedes aegypti GN=mt:Cyt-b PE=3 SV=1	43.313	0.0065451	1.5083	0	0	0	0	0	0	0	0	0	0	0	0	0	0	0	0	1	1	2.4	687690	1	1	2.4	5773300	1	1	2.4	11106000	1	1	2.4	496360	1	1	2.4	2500700	1	1	2.4	5454400	1	1	2.4	12223000	1
B0FWD8	>sp|B0FWD8|NU1M_AEDAE NADH-ubiquinone oxidoreductase chain 1 OS=Aedes aegypti GN=mt:ND1 PE=3 SV=1	36.146	0	15.029	1	1	4.8	7468700	1	1	4.8	34211000	1	1	4.8	3048100	2	2	8.6	6202700	2	2	8.6	4018900	2	2	8.6	5129300	3	3	10.9	65304000	3	3	10.9	6518800	3	3	10.9	8162100	2	2	8.6	19356000	2	2	8.6	40475000	2
C5J0H4	>tr|C5J0H4|C5J0H4_AEDAE AAEL017251-PA OS=Aedes aegypti GN=AGO2 PE=2 SV=1	114.8	0	119.37	20	20	21.1	3365600	16	16	16.2	2394600	18	18	20	1165200	14	14	17.6	2331000	12	12	14	720140	14	14	16.7	959660	19	19	20.3	5786500	19	19	21.8	2522600	17	17	19.2	948950	10	10	12.4	1734100	8	8	9.8	1645800	9
D2WKD9	>sp|D2WKD9|SDR1_AEDAE Farnesol dehydrogenase OS=Aedes aegypti GN=SDR-1 PE=1 SV=2	26.541	0	323.31	14	11	59.2	458180000	17	13	84.9	899620000	18	14	86.5	911830000	15	11	59.6	723560000	13	10	56.3	341270000	13	10	56.3	249950000	16	11	71	2026900000	12	9	55.9	298630000	13	10	69.8	84883000	9	8	45.7	188850000	8	7	40	158780000	10
D2WKE0	>tr|D2WKE0|D2WKE0_AEDAE AAEL017320-PA OS=Aedes aegypti GN=FOHSDR-2 PE=2 SV=1	26.713	0	323.31	16	12	58.4	444200000	19	13	78.4	545000000	17	12	73.9	500150000	15	10	51.8	487910000	14	9	49	213750000	14	9	49	290670000	18	11	62	1517700000	14	9	49	240610000	17	12	69.8	121270000	11	8	45.7	79387000	11	8	45.7	84306000	11
J9E8V9	>tr|J9E8V9|J9E8V9_AEDAE AAEL017379-PA OS=Aedes aegypti GN=23687799 PE=4 SV=1	40.848	0.0031424	1.9241	1	1	3.1	183460	1	1	3.1	97716	1	1	3.1	187240	0	0	0	0	0	0	0	0	0	0	0	0	0	0	0	0	1	1	4.2	122500	0	0	0	0	0	0	0	0	1	1	4.2	0	1
J9E8W5	>tr|J9E8W5|J9E8W5_AEDAE AAEL016982-PA OS=Aedes aegypti GN=23687402 PE=4 SV=1	9.2204	0.0002694	3.52	1	1	12.6	14629000	1	1	12.6	25601000	1	1	12.6	9804000	0	0	0	0	1	1	12.6	4768000	1	1	12.6	1244700	2	2	23	172070000	2	2	23	57482000	2	2	23	6984500	2	2	23	42153000	2	2	23	71867000	2
J9E8Z2	>tr|J9E8Z2|J9E8Z2_AEDAE AAEL017357-PA (Fragment) OS=Aedes aegypti GN=AaeL_AAEL017357 PE=4 SV=1	234.41	0.00028727	4.9589	0	0	0	0	0	0	0	0	0	0	0	0	1	1	0.6	30244	1	1	0.6	13169	1	1	0.6	3350	1	1	0.6	98941	1	1	0.6	19197	1	1	0.6	6552.5	0	0	0	0	0	0	0	0	0
J9E908	>tr|J9E908|J9E908_AEDAE AAEL017082-PA OS=Aedes aegypti GN=23687502 PE=4 SV=1	27.139	0	12.345	2	2	11.1	3520600	1	1	4.9	1125000	2	2	13.6	3350900	2	2	13.6	6999300	2	2	13.6	4919200	1	1	4.9	484260	3	3	20.2	16461000	1	1	4.9	2196800	1	1	4.9	344000	1	1	4.9	3248800	1	1	4.9	4449100	1
J9E9B6	>tr|J9E9B6|J9E9B6_AEDAE AAEL017223-PA OS=Aedes aegypti GN=23687643 PE=4 SV=1	62.756	0	257.28	8	8	21.1	11982000	8	8	21.1	8197500	8	8	21.1	4271400	8	8	18.2	9059300	7	7	15.9	4292300	9	9	22.2	4579000	7	7	21.5	13333000	7	7	21.5	6473200	6	6	17.3	2376300	7	7	19.5	8670400	7	7	19.5	11104000	6
J9E9C0	>tr|J9E9C0|J9E9C0_AEDAE AAEL017085-PA OS=Aedes aegypti GN=GSTO1 PE=4 SV=1	28.606	0	82.459	10	10	39.9	43792000	12	12	60.1	29884000	11	11	60.1	31274000	7	7	23	36502000	8	8	34.3	11870000	7	7	29.8	7633000	9	9	37.1	40999000	8	8	26.6	17506000	9	9	45.6	5194500	5	5	13.7	23479000	6	6	18.1	20158000	7
J9E9C4	>tr|J9E9C4|J9E9C4_AEDAE DNA-directed RNA polymerase subunit beta OS=Aedes aegypti GN=23687633 PE=3 SV=1	133.76	0	72.145	8	8	10.1	2013500	6	6	8.5	1124600	8	8	10.1	844550	8	8	10.1	1900000	9	9	11.3	802900	8	8	10.1	533270	11	11	13	3874400	8	8	9	1527900	10	10	12	589130	11	11	13	3074200	12	12	14.2	3528400	9
J9E9J9	>tr|J9E9J9|J9E9J9_AEDAE DNA-directed RNA polymerase subunit beta OS=Aedes aegypti GN=23687430 PE=3 SV=1	128.08	0	22.291	6	6	8	1054400	7	7	10.4	484750	7	7	10.4	465390	3	3	3.8	367730	3	3	3.8	115560	4	4	5.1	186960	5	5	5.8	1640700	5	5	6	443300	5	5	5.8	183220	1	1	1.3	0	1	1	0.9	67637	0
J9E9T6	>tr|J9E9T6|J9E9T6_AEDAE AAEL017233-PA OS=Aedes aegypti GN=AaeL_AAEL017233 PE=4 SV=1	154.91	0.00099108	2.2258	1	1	1.8	213020	1	1	1.8	355980	0	0	0	0	0	0	0	0	0	0	0	0	0	0	0	0	0	0	0	0	0	0	0	0	0	0	0	0	0	0	0	0	0	0	0	0	0
J9EA44;Q171I1	>tr|J9EA44|J9EA44_AEDAE AAEL007633-PB OS=Aedes aegypti GN=AaeL_AAEL007633 PE=4 SV=1;>tr|Q171I1|Q171I1_AEDAE AAEL007633-PA OS=Aedes aegypti GN=AaeL_AAEL007633 PE=4 SV=1	64.317	0	300.59	20	20	46.1	28846000	21	21	50.8	29688000	23	23	52.4	21869000	16	16	36.8	17981000	18	18	38.3	12396000	17	17	36.8	7662000	21	21	43.9	72645000	19	19	40.2	17070000	20	20	46.1	8486600	13	13	30.5	13606000	11	11	25.8	12875000	14
J9EA61	>tr|J9EA61|J9EA61_AEDAE AAEL017212-PA OS=Aedes aegypti GN=23687632 PE=4 SV=1	11.645	0	117.42	2	2	14.4	855580000	2	2	14.4	551060000	2	2	14.4	286170000	2	2	14.4	840290000	2	2	14.4	329560000	2	2	14.4	113390000	3	3	18.3	1094800000	2	2	14.4	571520000	3	3	18.3	8344900	2	2	14.4	294650000	2	2	14.4	1098600000	2
J9EAF0	>tr|J9EAF0|J9EAF0_AEDAE AAEL017196-PA OS=Aedes aegypti GN=23687616 PE=4 SV=1	45.731	0	20.867	3	3	13.1	10702000	2	2	9	9966700	3	3	13.1	273370	1	1	2.8	406740	1	1	2.8	156060	1	1	2.8	46075	2	2	5.1	15569000	2	2	5.1	7288800	2	2	6.9	2478100	3	3	7.2	2160500	2	2	4.9	1440500	3
J9EAK1	>tr|J9EAK1|J9EAK1_AEDAE H/ACA ribonucleoprotein complex subunit OS=Aedes aegypti GN=23687533 PE=3 SV=1	12.699	0	41.428	3	3	26.8	43698000	2	2	17.3	23090000	3	3	22.8	38896000	4	4	32.3	54945000	4	4	32.3	16047000	4	4	32.3	33206000	5	5	37.8	108930000	5	5	37.8	39452000	5	5	37.8	11021000	4	4	32.3	70309000	4	4	32.3	70996000	4
J9EAN1	>tr|J9EAN1|J9EAN1_AEDAE AAEL017421-PA OS=Aedes aegypti GN=23687841 PE=4 SV=1	55.458	0	312.69	22	22	54.8	99134000	23	23	58.2	63229000	23	23	64.3	61520000	20	20	48.6	82659000	21	21	50.6	32194000	20	20	48.2	45410000	21	21	51.6	152510000	20	20	48.2	83708000	18	18	46.4	31726000	18	18	41.2	100700000	20	20	50.4	110190000	21
J9EAN8;Q16TR9	>tr|J9EAN8|J9EAN8_AEDAE AAEL010145-PC OS=Aedes aegypti GN=AaeL_AAEL010145 PE=4 SV=1;>tr|Q16TR9|Q16TR9_AEDAE AAEL010145-PA OS=Aedes aegypti GN=AaeL_AAEL010145 PE=4 SV=1	37.7	0	323.31	15	15	59.8	289720000	16	16	59.8	507400000	15	15	59.8	435800000	11	11	44.2	217560000	13	13	56.4	102690000	13	13	56.4	406370000	16	16	59.8	1270100000	14	14	51.5	227750000	15	15	59.8	314670000	14	14	51.5	820200000	15	15	58	1133700000	15
J9EAR9;Q16RE7	>tr|J9EAR9|J9EAR9_AEDAE AAEL017259-PA (Fragment) OS=Aedes aegypti GN=GPRMTH1_2 PE=4 SV=1;>tr|Q16RE7|Q16RE7_AEDAE AAEL010982-PA OS=Aedes aegypti GN=GPRMTH1_1 PE=4 SV=2	32.654	0.0083372	1.4232	0	0	0	0	0	0	0	0	0	0	0	0	0	0	0	0	0	0	0	0	0	0	0	0	0	0	0	0	0	0	0	0	0	0	0	0	0	0	0	0	1	1	4.2	283140	1
Q16PN8;J9EB30	>tr|Q16PN8|Q16PN8_AEDAE AAEL011564-PA OS=Aedes aegypti GN=AaeL_AAEL011564 PE=4 SV=1;>tr|J9EB30|J9EB30_AEDAE AAEL011564-PB OS=Aedes aegypti GN=AaeL_AAEL011564 PE=4 SV=1	40.723	0.0035988	1.839	0	0	0	0	0	0	0	0	0	0	0	0	0	0	0	0	0	0	0	0	0	0	0	0	0	0	0	0	0	0	0	0	0	0	0	0	0	0	0	0	1	1	4.5	131930	1
J9EB85	>tr|J9EB85|J9EB85_AEDAE AAEL017526-PA (Fragment) OS=Aedes aegypti GN=AaeL_AAEL017526 PE=4 SV=1	102.18	0	29.206	3	3	4.2	5487300	3	3	4.2	1086700	3	3	4.2	281810	4	4	5.4	5836600	4	4	5.4	1631900	3	3	3.4	712700	5	5	7.3	4533600	5	5	7.3	3068800	3	3	4	459680	3	3	4.2	4272800	3	3	4.2	4849900	3
J9EB92	>tr|J9EB92|J9EB92_AEDAE AAEL017207-PA OS=Aedes aegypti GN=AaeL_AAEL017207 PE=4 SV=1	157.8	0	246.21	11	11	12.5	2225000	11	11	12.5	1445800	9	9	11.8	679400	10	10	12.1	2079000	9	9	9.7	842490	9	9	10.6	682830	14	14	15.9	3563900	14	14	17.7	2062800	8	8	7.7	321390	12	12	15.6	2398800	11	11	12.6	2902100	10
J9EB97	>tr|J9EB97|J9EB97_AEDAE AAEL017508-PA OS=Aedes aegypti GN=23687928 PE=3 SV=1	31.673	0	305.72	8	8	25.7	6251000	11	11	43.1	27080000	11	11	43.1	18896000	3	3	9.4	2224000	4	4	13.5	1349300	4	4	13.5	6696900	11	11	43.1	60805000	8	8	28.1	4545300	9	9	35.4	7162000	10	10	32.6	24649000	12	12	41.3	32899000	12
J9EBD7;J9HZV6	>tr|J9EBD7|J9EBD7_AEDAE AAEL017075-PC OS=Aedes aegypti GN=23687495 PE=4 SV=1;>tr|J9HZV6|J9HZV6_AEDAE AAEL017075-PB OS=Aedes aegypti GN=23687495 PE=4 SV=1	76.262	0	323.31	21	10	30.1	51149000	24	12	33.2	30158000	24	12	35.6	10592000	22	11	28.4	54926000	22	12	30.4	21809000	20	11	28.4	5594100	19	12	29.1	54162000	21	11	29	34048000	18	10	27.1	6559400	17	12	24.5	39563000	23	12	31.6	56030000	21
J9HTV2;J9HJI3;J9EBK6;J9I020	>tr|J9HTV2|J9HTV2_AEDAE Casein kinase II subunit beta OS=Aedes aegypti GN=23687867 PE=3 SV=1;>tr|J9HJI3|J9HJI3_AEDAE Casein kinase II subunit beta OS=Aedes aegypti GN=23687867 PE=3 SV=1;>tr|J9EBK6|J9EBK6_AEDAE Casein kinase II subunit beta OS=Aedes aegypti	24.921	0	42.18	3	3	19.3	20775000	3	3	19.3	10844000	3	3	19.3	3281800	4	4	26.1	23059000	4	4	26.1	7405900	4	4	26.1	5470000	5	5	29.8	57706000	5	5	29.8	20588000	5	5	29.8	6841200	4	4	26.1	31788000	4	4	26.1	38278000	3
J9HGZ2;J9EBS3	>tr|J9HGZ2|J9HGZ2_AEDAE AAEL017064-PB OS=Aedes aegypti GN=23687484 PE=4 SV=1;>tr|J9EBS3|J9EBS3_AEDAE AAEL017064-PA OS=Aedes aegypti GN=AaeL_AAEL017064 PE=4 SV=1	23.348	0	6.8528	0	0	0	0	0	0	0	0	0	0	0	0	1	1	8.1	1115300	0	0	0	0	1	1	8.1	3854800	2	2	14.2	19191000	1	1	8.1	1100900	2	2	14.2	2842100	1	1	8.1	7227400	1	1	8.1	12725000	1
J9HEV1	>tr|J9HEV1|J9HEV1_AEDAE AAEL016988-PA OS=Aedes aegypti GN=23687408 PE=4 SV=1	104.52	0	130.32	16	16	20.9	7799200	16	16	23.1	6570700	18	18	27.2	5566800	16	16	20.3	7264100	15	15	19.5	3789100	16	16	20.8	3203600	16	16	20.3	13988000	12	12	16.2	5944200	12	12	15.5	1497400	14	14	18.7	9670100	13	13	18	11611000	13
J9HEW9	>tr|J9HEW9|J9HEW9_AEDAE Beta-glucuronidase OS=Aedes aegypti GN=AaeL_AAEL017512 PE=3 SV=1	75.797	0	106.14	7	7	15.1	4117000	11	11	23.2	3305400	11	11	23.2	3448000	10	10	17.6	4166500	11	11	18.7	2269100	10	10	17.5	1619900	11	11	20.2	10204000	9	9	14.9	2774300	11	11	21.3	1820100	8	8	12.5	6515300	7	7	11.6	4902800	9
J9HEZ7	>tr|J9HEZ7|J9HEZ7_AEDAE AAEL017059-PA OS=Aedes aegypti GN=23687479 PE=4 SV=1	11.587	0.00027189	3.7629	0	0	0	0	0	0	0	0	0	0	0	0	0	0	0	0	0	0	0	0	0	0	0	0	0	0	0	0	0	0	0	0	1	1	21.2	1381100	0	0	0	0	1	1	21.2	5112100	1
J9HF30	>tr|J9HF30|J9HF30_AEDAE AAEL017058-PA OS=Aedes aegypti GN=23687478 PE=4 SV=1	53.001	0.0099261	1.38	1	1	2.5	3471500	1	1	2.5	2119800	1	1	2.5	158770	2	2	5.2	3744600	1	1	2.5	571080	1	1	2.5	171090	1	1	1.9	532060	1	1	1.9	199220	0	0	0	0	1	1	2.5	3890800	3	3	7.1	3122400	1
J9HF68	>tr|J9HF68|J9HF68_AEDAE AAEL017451-PA OS=Aedes aegypti GN=23687871 PE=3 SV=1	73.751	0	5.4758	0	0	0	0	0	0	0	0	0	0	0	0	0	0	0	0	0	0	0	0	0	0	0	0	1	1	1.9	254980	2	2	4.4	297390	1	1	1.9	163550	0	0	0	0	1	1	2.5	0	0
J9HFC1	>tr|J9HFC1|J9HFC1_AEDAE AAEL016987-PA OS=Aedes aegypti GN=23687407 PE=4 SV=1	30.303	0	7.8461	2	2	8.5	876370	2	2	8.5	542320	1	1	4	11261	3	3	8.1	554280	2	2	7.7	127600	2	2	7.4	301870	2	2	8.5	550330	2	2	8.5	770990	1	1	4	41746	2	2	8.8	612980	3	3	8.8	1238700	3
Q16YK5;J9HFE1	>tr|Q16YK5|Q16YK5_AEDAE Elongation factor Tu OS=Aedes aegypti GN=AaeL_AAEL008517 PE=3 SV=1;>tr|J9HFE1|J9HFE1_AEDAE Elongation factor Tu OS=Aedes aegypti GN=23687798 PE=4 SV=1	51.096	0	323.31	26	26	59.6	73870000	29	29	65	87952000	28	28	63.5	65704000	29	29	58.1	110580000	26	26	57.7	43057000	26	26	57.7	35020000	29	28	64.1	209070000	28	27	64.1	63292000	27	26	58.7	22601000	27	27	59.8	108920000	28	28	61.3	162110000	27
J9HFH0;Q17AY5	>tr|J9HFH0|J9HFH0_AEDAE AAEL005143-PB OS=Aedes aegypti GN=AaeL_AAEL005143 PE=4 SV=1;>tr|Q17AY5|Q17AY5_AEDAE AAEL005143-PA OS=Aedes aegypti GN=AaeL_AAEL005143 PE=4 SV=1	9.4857	0	12.729	7	7	61	304830000	7	7	61	262000000	8	8	96.3	99720000	7	7	61	353170000	7	7	61	100280000	7	7	61	90934000	7	7	61	603680000	7	7	61	167670000	7	7	61	60734000	7	7	61	422290000	7	7	61	493110000	7
J9HFH4	>tr|J9HFH4|J9HFH4_AEDAE AAEL017116-PA OS=Aedes aegypti GN=23687536 PE=4 SV=1	67.953	0	323.31	32	32	59.7	204270000	34	34	67.5	113000000	32	32	64.8	46908000	29	29	55	172370000	28	28	55	61424000	28	28	53.2	24141000	31	31	62.7	278450000	30	30	62.2	116850000	30	30	55.7	29793000	27	27	53.7	170390000	32	32	63.7	232460000	32
J9HFM9;J9HSP8;J9E9X9	>tr|J9HFM9|J9HFM9_AEDAE AAEL017516-PB OS=Aedes aegypti GN=23687936 PE=3 SV=1;>tr|J9HSP8|J9HSP8_AEDAE AAEL017516-PC OS=Aedes aegypti GN=23687936 PE=3 SV=1;>tr|J9E9X9|J9E9X9_AEDAE AAEL017516-PA OS=Aedes aegypti GN=23687936 PE=3 SV=1	39.993	0	277.91	16	16	26.4	275410000	16	16	26.4	414930000	16	16	26.4	63488000	14	14	23.6	196400000	13	13	20.2	62482000	12	12	20.2	51581000	15	15	26.4	754090000	14	14	23.6	151900000	14	14	26.4	51119000	16	16	28.5	479330000	14	14	23.6	505710000	15
J9HFS6	>tr|J9HFS6|J9HFS6_AEDAE AAEL017280-PA OS=Aedes aegypti GN=23687700 PE=4 SV=1	219.55	0.0031447	1.932	0	0	0	0	0	0	0	0	0	0	0	0	1	1	0.3	9715700	1	1	0.3	2930400	1	1	0.3	1840600	1	1	0.7	0	0	0	0	0	0	0	0	0	1	1	0.3	9214500	1	1	0.3	7643400	1
J9HG30;Q16N24	>tr|J9HG30|J9HG30_AEDAE AAEL009336-PB OS=Aedes aegypti GN=AaeL_AAEL009336 PE=4 SV=1;>tr|Q16N24|Q16N24_AEDAE AAEL009336-PA OS=Aedes aegypti GN=AaeL_AAEL012114 PE=4 SV=1	18.871	0	5.5696	3	3	15.1	13954000	3	3	15.1	3811700	3	3	15.1	3382900	2	2	9.6	7749700	2	2	9.6	2936500	2	2	9.6	823970	2	2	9.6	5962800	3	3	15.1	10055000	3	3	15.1	2577000	3	3	21.1	11087000	2	2	21.1	2619900	3
J9HG40	>tr|J9HG40|J9HG40_AEDAE Receptor expression-enhancing protein OS=Aedes aegypti GN=AaeL_AAEL009604 PE=3 SV=1	18.373	0	6.2247	3	0	14.3	0	3	0	14.3	0	3	0	14.3	0	2	0	13	0	2	0	13	0	3	0	14.3	0	3	0	14.3	0	2	0	13	0	2	0	13	0	3	0	14.3	0	3	0	14.3	0	3
J9HG68;Q16UI7	>tr|J9HG68|J9HG68_AEDAE AAEL009879-PB OS=Aedes aegypti GN=AaeL_AAEL009879 PE=4 SV=1;>tr|Q16UI7|Q16UI7_AEDAE AAEL009879-PA OS=Aedes aegypti GN=AaeL_AAEL009879 PE=4 SV=1	34.169	0	57.755	7	7	24.3	7705900	9	9	29.1	5869600	6	6	20.1	1864900	7	7	21.1	8041800	7	7	21.1	3886700	3	3	9.3	525240	9	9	26.8	18698000	9	9	26.8	9601600	5	5	16.9	1729100	3	3	9.6	3122600	4	4	12.8	4900700	4
J9HG73	>tr|J9HG73|J9HG73_AEDAE AAEL017263-PA OS=Aedes aegypti GN=23687683 PE=3 SV=1	103.68	0	323.31	30	30	44.5	28673000	34	34	52.6	43919000	36	36	53.8	20769000	23	23	33.1	17914000	23	23	32.9	15530000	21	21	30.8	7111100	27	27	41.3	52781000	24	24	35.6	18913000	27	27	41.3	10928000	23	23	34.6	44097000	24	24	35.7	42827000	25
J9HGA1	>tr|J9HGA1|J9HGA1_AEDAE AAEL010799-PB OS=Aedes aegypti GN=AaeL_AAEL010799 PE=4 SV=1	17.853	0.00052029	2.9203	2	1	15.2	2315000	2	1	15.2	2473000	2	1	15.2	1525900	0	0	0	0	1	0	6.3	0	1	0	6.3	0	3	1	22.2	11574000	2	1	15.2	1342500	3	1	22.2	2202000	3	1	22.2	5216200	3	1	22.2	12124000	3
J9HGJ1;J9HJB1	>tr|J9HGJ1|J9HGJ1_AEDAE AAEL017253-PD OS=Aedes aegypti GN=23687673 PE=4 SV=1;>tr|J9HJB1|J9HJB1_AEDAE AAEL017253-PF OS=Aedes aegypti GN=23687673 PE=4 SV=1	24.343	0	89.382	8	5	42.9	43949000	8	5	42.9	31996000	7	4	42.9	17456000	8	5	42.9	47706000	8	5	42.9	21825000	6	3	37.6	25392000	8	5	42.9	85882000	8	5	42.9	45679000	8	5	42.9	14201000	6	3	37.6	69934000	8	5	42.9	72184000	7
J9HGK6;Q16MB7	>tr|J9HGK6|J9HGK6_AEDAE AAEL012357-PB OS=Aedes aegypti GN=AaeL_AAEL012357 PE=4 SV=1;>tr|Q16MB7|Q16MB7_AEDAE AAEL012357-PA OS=Aedes aegypti GN=AaeL_AAEL012357 PE=4 SV=1	27.83	0.00051467	2.7463	1	1	5.6	405370	0	0	0	0	0	0	0	0	1	1	5.6	435230	1	1	5.6	330160	1	1	5.6	31963	0	0	0	0	1	1	5.6	538530	1	1	5.6	78173	0	0	0	0	0	0	0	0	0
J9HGL3	>tr|J9HGL3|J9HGL3_AEDAE AAEL016973-PA (Fragment) OS=Aedes aegypti GN=23687393 PE=4 SV=1	53.218	0	138.95	9	9	30.1	19192000	11	11	35.5	22323000	10	10	30.1	11631000	8	8	30.8	13532000	7	7	25.4	6802700	7	7	25.4	8004900	5	5	17.9	19601000	7	7	26.8	9194600	7	7	25.2	8184300	7	7	22.1	19340000	12	12	39.3	33596000	10
J9HGL9	>tr|J9HGL9|J9HGL9_AEDAE AAEL017346-PA OS=Aedes aegypti GN=AaeL_AAEL017346 PE=4 SV=1	24.711	0	6.8593	3	3	18.6	2112500	2	2	13.2	1257900	2	2	11.4	877180	1	1	5.9	927160	1	1	5.9	315510	2	2	11.4	538180	2	2	11.4	2810300	2	2	11.4	1521600	1	1	5.5	737620	1	1	5.9	397950	1	1	5.9	519450	1
J9HGP0	>tr|J9HGP0|J9HGP0_AEDAE Catalase OS=Aedes aegypti GN=CAT1B PE=3 SV=1	56.84	0	323.31	40	27	70.6	859920000	42	28	79.2	497110000	43	29	81	325610000	40	28	68.3	1037800000	38	26	66.1	337020000	37	25	63.3	200830000	43	31	71.6	1216100000	38	26	67.9	628610000	43	30	75.4	136210000	37	26	63.9	772770000	36	25	63.9	551300000	40
J9HGW5	>tr|J9HGW5|J9HGW5_AEDAE AAEL017154-PA (Fragment) OS=Aedes aegypti GN=23687574 PE=4 SV=1	9.1974	0	20.521	4	1	61.4	12741000	4	1	61.4	9919200	4	1	61.4	6249100	3	1	50.6	6690500	3	1	50.6	2005900	3	1	50.6	617080	3	1	50.6	31722000	3	1	50.6	5921800	3	1	50.6	3405100	2	0	36.1	0	2	0	36.1	0	2
J9HGY3	>tr|J9HGY3|J9HGY3_AEDAE AAEL017172-PA (Fragment) OS=Aedes aegypti GN=23687592 PE=4 SV=1	12.724	0	69.226	3	1	27.3	6911900	3	1	27.3	2452600	2	0	14	0	3	1	27.3	7377900	3	1	27.3	2862800	3	1	27.3	1142300	3	1	27.3	5730200	3	1	27.3	4619700	3	1	27.3	157400	3	1	27.3	0	2	0	14	0	2
J9HGY8	>tr|J9HGY8|J9HGY8_AEDAE AAEL017030-PA OS=Aedes aegypti GN=23687450 PE=4 SV=1	20.27	0	117.61	8	8	40.9	51730000	8	8	40.9	28768000	8	8	40.9	13677000	7	7	33.7	63296000	7	7	33.7	23462000	6	6	33.7	3904600	8	8	39.9	67324000	9	9	39.9	44716000	8	8	39.9	9764200	10	10	46.1	57962000	10	10	46.1	63864000	9
J9HHL7	>tr|J9HHL7|J9HHL7_AEDAE AAEL001061-PB OS=Aedes aegypti GN=GSTD1 PE=3 SV=1	23.793	0	157.91	13	8	70.3	201610000	13	8	70.3	256650000	15	10	82.3	140600000	12	8	63.6	185680000	12	8	63.6	49742000	12	8	63.6	69683000	12	8	60.3	232560000	11	7	63.2	58608000	11	7	63.2	18304000	10	7	59.3	107040000	10	7	59.3	69526000	10
J9HHP4	>tr|J9HHP4|J9HHP4_AEDAE DNA-directed RNA polymerase subunit OS=Aedes aegypti GN=23687783 PE=3 SV=1	208.6	0	18.541	5	5	2.9	674470	7	7	4.5	485600	5	5	3.4	267370	7	7	3.8	3527400	8	8	4.4	3221100	6	6	3.3	1655700	8	8	4.9	1489700	8	8	4.9	647610	6	6	4.2	173220	3	3	1.3	320790	5	5	2.7	756460	5
J9HHQ4	>tr|J9HHQ4|J9HHQ4_AEDAE AAEL017164-PA OS=Aedes aegypti GN=23687584 PE=4 SV=1	66.744	0	50.354	2	2	4.4	4393100	3	3	6.8	4018900	3	3	6.8	2303500	3	3	6.8	6830900	4	4	12.5	4192800	4	4	12.5	2378800	3	3	6.8	9003000	3	3	6.8	3833800	3	3	6.8	814660	2	2	4.4	5852000	2	2	4.4	4963400	3
J9HHX4	>tr|J9HHX4|J9HHX4_AEDAE AAEL017455-PA OS=Aedes aegypti GN=23687875 PE=4 SV=1	26.776	0	80.316	5	5	29	6031600	5	5	29	14902000	5	5	29	8297600	5	5	29	9657300	2	2	8.4	2022900	3	3	10.3	831930	5	5	29	12266000	4	4	27.1	6761500	4	4	27.1	524660	3	3	17.9	1828700	5	5	29	14928000	5
J9HHX8;J9HS86	>tr|J9HHX8|J9HHX8_AEDAE AAEL017319-PB OS=Aedes aegypti GN=23687739 PE=4 SV=1;>tr|J9HS86|J9HS86_AEDAE AAEL017319-PA OS=Aedes aegypti GN=23687739 PE=4 SV=1	9.1775	0	23.887	1	1	26.1	8039900	1	1	26.1	6206300	1	1	26.1	7366600	1	1	26.1	10029000	1	1	26.1	4476400	1	1	26.1	1542100	2	2	38.6	30043000	2	2	38.6	16409000	1	1	26.1	2804700	2	2	38.6	13628000	2	2	38.6	24252000	2
J9HI66;Q17BL1	>tr|J9HI66|J9HI66_AEDAE Beta-hexosaminidase OS=Aedes aegypti GN=AaeL_AAEL004931 PE=3 SV=1;>tr|Q17BL1|Q17BL1_AEDAE Beta-hexosaminidase OS=Aedes aegypti GN=AaeL_AAEL004931 PE=3 SV=1	61.899	0	41.457	4	4	9.4	2242700	4	4	9.4	1639300	3	3	7.6	403560	6	6	14.3	5322200	6	6	14.3	1077400	4	4	11.1	809550	6	6	15.6	5178600	5	5	10.9	1831600	5	5	12.8	477260	10	10	19.6	8378000	9	9	17	15489000	8
J9HI79	>tr|J9HI79|J9HI79_AEDAE AAEL017134-PA OS=Aedes aegypti GN=23687554 PE=4 SV=1	9.8214	0	59.179	2	2	41.3	28625000	2	2	41.3	57815000	2	2	41.3	27097000	2	2	41.3	34702000	2	2	41.3	20484000	2	2	41.3	12243000	3	3	42.4	93921000	3	3	42.4	22759000	3	3	42.4	20636000	2	2	41.3	27528000	2	2	41.3	61300000	2
J9HIE5	>tr|J9HIE5|J9HIE5_AEDAE AAEL006520-PB OS=Aedes aegypti GN=AaeL_AAEL006520 PE=4 SV=1	10.852	0.0031409	1.9208	0	0	0	0	0	0	0	0	0	0	0	0	0	0	0	0	1	1	11.3	1078300	1	1	11.3	892740	0	0	0	0	0	0	0	0	0	0	0	0	0	0	0	0	0	0	0	0	0
J9HIH1;J9HYW4	>tr|J9HIH1|J9HIH1_AEDAE AAEL017545-PA OS=Aedes aegypti GN=23687965 PE=4 SV=1;>tr|J9HYW4|J9HYW4_AEDAE AAEL017545-PB OS=Aedes aegypti GN=23687965 PE=4 SV=1	7.1911	0	5.1122	1	1	15	20666000	2	2	31.7	21900000	2	2	31.7	2437400	1	1	15	17122000	0	0	0	0	1	1	15	931010	2	2	31.7	60653000	2	2	31.7	30839000	2	2	31.7	2814600	1	1	16.7	21998000	2	2	31.7	99745000	2
J9HIH5;Q172H3	>tr|J9HIH5|J9HIH5_AEDAE Ferritin OS=Aedes aegypti GN=AaeL_AAEL007383 PE=3 SV=1;>tr|Q172H3|Q172H3_AEDAE Ferritin OS=Aedes aegypti GN=AaeL_AAEL007383 PE=3 SV=1	17.695	0	232.02	11	11	69.7	96794000	11	11	69.7	100910000	11	11	69.7	41597000	9	9	60	81217000	9	9	60	31936000	9	9	60	27987000	10	10	68.4	219620000	10	10	68.4	55232000	10	10	68.4	24081000	7	7	53.5	39866000	10	10	69	110780000	10
J9HIW3	>tr|J9HIW3|J9HIW3_AEDAE AAEL017226-PA OS=Aedes aegypti GN=23687646 PE=3 SV=1	100.18	0	6.0695	2	2	3	341550	2	2	3	334190	2	2	3	129360	1	1	1.4	172240	1	1	1.4	117860	2	2	3	113910	2	2	3	772340	1	1	1.4	110680	2	2	3	145580	2	2	3	300230	2	2	3	661470	2
J9HIY3	>tr|J9HIY3|J9HIY3_AEDAE AAEL017022-PA OS=Aedes aegypti GN=23687442 PE=4 SV=1	36.269	0	323.31	7	7	22.5	626760000	7	7	22.5	382080000	7	7	22.5	349080000	6	6	22.5	332950000	6	6	22.5	104530000	6	6	22.5	197980000	7	7	22.5	1114400000	7	7	22.5	439530000	7	7	22.5	277530000	6	6	20	265020000	5	5	20	359620000	6
J9HJ23	>tr|J9HJ23|J9HJ23_AEDAE Carboxylic ester hydrolase (Fragment) OS=Aedes aegypti GN=23687491 PE=3 SV=1	60.498	0	323.31	24	5	53.1	114850000	26	6	61.8	90271000	28	6	63.6	51726000	19	4	42.5	122290000	18	4	40.4	53252000	18	4	39	54691000	22	5	53.6	109680000	20	4	44	74129000	23	5	60.3	33828000	17	3	42.3	68427000	16	3	35.6	91344000	18
J9HJ36	>tr|J9HJ36|J9HJ36_AEDAE Mitogen-activated protein kinase kinase kinase kinase OS=Aedes aegypti GN=AaeL_AAEL017338 PE=3 SV=1	104.03	0	9.9854	2	0	2.5	286690	1	0	1.1	12771	1	0	1.1	92194	3	1	3.6	351100	2	1	2.5	70426	3	1	3.6	164750	3	2	3.8	573590	3	2	3.8	212220	3	2	3.8	135840	3	1	3.6	644290	3	1	3.6	714360	3
Q1HR18;J9HJ41	>tr|Q1HR18|Q1HR18_AEDAE Cytochrome b-c1 complex subunit 6 OS=Aedes aegypti GN=AaeL_AAEL010801 PE=2 SV=1;>tr|J9HJ41|J9HJ41_AEDAE AAEL010801-PB OS=Aedes aegypti GN=AaeL_AAEL010801 PE=4 SV=1	10.017	0	251.09	4	4	55.8	365310000	4	4	55.8	513400000	4	4	55.8	44878000	4	4	55.8	378900000	4	4	55.8	188750000	4	4	55.8	37892000	4	4	55.8	537590000	4	4	55.8	178640000	4	4	55.8	61341000	3	3	27.9	252660000	4	4	55.8	414410000	4
J9HJ51	>tr|J9HJ51|J9HJ51_AEDAE DNA ligase OS=Aedes aegypti GN=AaeL_AAEL017566 PE=3 SV=1	101.07	0	17.633	2	2	2.8	297040	2	2	2.8	177780	3	3	4	228100	3	3	4.5	407330	3	3	4.5	177640	3	3	3.9	218700	3	3	4.5	9733400	2	2	2.9	130870	1	1	1.9	48221	2	2	2.8	577420	2	2	2.8	497870	2
J9HJD8	>tr|J9HJD8|J9HJD8_AEDAE AAEL017400-PA OS=Aedes aegypti GN=23687820 PE=4 SV=1	42.518	0.00028225	4.5179	2	2	7.3	653280	2	2	7.3	594580	2	2	7.3	185470	1	1	2.8	255670	1	1	2.8	82665	1	1	2.8	34027	2	2	7.3	2147900	2	2	7.3	386100	1	1	2.8	52003	1	1	2.8	297170	2	2	7.3	554560	1
J9HJE7	>tr|J9HJE7|J9HJE7_AEDAE AAEL017075-PA OS=Aedes aegypti GN=23687495 PE=4 SV=1	65.26	0	30.802	13	2	20.3	753180	13	1	19.9	163850	14	2	24.5	101720	12	1	16.5	325120	11	1	16.5	121450	10	1	16.5	34254	10	3	16.7	1137400	13	3	16.8	746200	10	2	14.4	175300	7	2	11.3	234080	14	3	21.7	610550	11
J9HJF8	>tr|J9HJF8|J9HJF8_AEDAE AAEL017499-PA OS=Aedes aegypti GN=23687919 PE=4 SV=1	165.15	0	6.3307	0	0	0	0	2	2	1.6	84973	2	2	1.6	89295	0	0	0	0	0	0	0	0	0	0	0	0	1	1	0.7	0	0	0	0	0	0	0	0	0	2	2	2.2	166110	1	1	1.2	138030	0
J9HJJ8	>tr|J9HJJ8|J9HJJ8_AEDAE AAEL017061-PA OS=Aedes aegypti GN=AaeL_AAEL017061 PE=4 SV=1	108.97	0	52.621	5	1	5.7	2087200	8	2	9.6	6088200	6	2	6.8	7214000	5	0	7.3	4641000	4	0	4.3	613510	8	0	11	4599700	10	2	11.8	27478000	7	1	7.7	2471400	11	3	12.9	2143100	12	3	13.3	5237300	14	3	16.9	7076400	13
J9HJK5	>tr|J9HJK5|J9HJK5_AEDAE AAEL017481-PA OS=Aedes aegypti GN=23687901 PE=4 SV=1	18.679	0	247.51	15	15	68.8	428900000	15	15	69.9	245210000	15	15	68.8	81972000	14	14	67	455620000	14	14	67	212620000	12	12	65.9	61694000	13	13	65.9	612260000	13	13	65.9	297860000	13	13	65.9	60016000	14	14	65.9	312810000	13	13	61.9	428880000	13
J9HS06	>tr|J9HS06|J9HS06_AEDAE AAEL017161-PA OS=Aedes aegypti GN=23687581 PE=3 SV=1	8.9782	0	9.6607	3	3	45.6	23319000	3	3	45.6	13618000	4	4	55.7	8680300	2	2	31.6	14533000	2	2	31.6	5245200	4	4	55.7	6492800	2	2	31.6	20960000	2	2	31.6	4182000	1	1	22.8	1811000	3	3	41.8	17307000	2	2	31.6	5528600	3
J9HS62;Q17I03	>tr|J9HS62|J9HS62_AEDAE AAEL002504-PB OS=Aedes aegypti GN=AaeL_AAEL002504 PE=3 SV=1;>tr|Q17I03|Q17I03_AEDAE AAEL002504-PA OS=Aedes aegypti GN=AaeL_AAEL002504 PE=3 SV=1	16.973	0	323.31	11	11	73.3	513050000	12	12	73.3	510610000	14	14	73.3	322850000	8	8	67.1	528520000	8	8	67.1	212170000	6	6	57.1	73481000	11	11	73.3	1122300000	8	8	46	295890000	11	11	73.3	123850000	9	9	51.6	642680000	8	8	57.8	526870000	13
J9HS73	>tr|J9HS73|J9HS73_AEDAE AAEL017395-PA OS=Aedes aegypti GN=23687815 PE=3 SV=1	33.662	0	22.17	3	3	11.3	1959200	4	4	13.9	6331200	5	5	26.5	4567000	2	2	6.8	1983400	2	2	6.8	1083300	2	2	6.8	3295500	5	5	16.8	26298000	3	3	10.7	1670000	4	4	12.9	3551500	6	6	20.4	18512000	7	7	23	32006000	6
J9HSH6	>tr|J9HSH6|J9HSH6_AEDAE AAEL017315-PA OS=Aedes aegypti GN=23687735 PE=3 SV=1	90.253	0	323.31	34	34	55.8	68403000	34	34	55.8	60907000	36	36	60.1	39280000	31	31	46.7	62470000	29	29	45.7	23458000	30	30	50.3	15520000	34	34	53.5	123510000	33	33	46.7	51792000	32	32	51.6	18111000	29	29	44	80161000	31	31	47.6	82460000	33
J9HSJ4	>tr|J9HSJ4|J9HSJ4_AEDAE AAEL017437-PA OS=Aedes aegypti GN=AaeL_AAEL017437 PE=4 SV=1	59.193	0	323.31	19	19	44.8	53445000	20	20	42.8	38871000	22	22	43	33621000	19	19	43.5	49164000	18	18	41.1	18340000	16	16	38.1	17932000	20	20	43.3	93989000	20	20	43.3	43443000	18	18	39.2	14960000	15	15	30	49989000	20	20	41.8	69609000	19
Q178Q3;J9HSK7	>tr|Q178Q3|Q178Q3_AEDAE AAEL005796-PA OS=Aedes aegypti GN=AaeL_AAEL005796 PE=3 SV=1;>tr|J9HSK7|J9HSK7_AEDAE AAEL005796-PB OS=Aedes aegypti GN=AaeL_AAEL005796 PE=3 SV=1	23.439	0.0083507	1.4404	0	0	0	0	1	1	5.9	1406600	1	1	5.9	1705000	1	1	5.9	1661100	1	1	5.9	1003100	1	1	5.9	430480	1	1	5.9	2222100	1	1	5.9	1260400	1	1	5.9	269930	0	0	0	0	0	0	0	0	1
J9HSN0	>tr|J9HSN0|J9HSN0_AEDAE AAEL017016-PA OS=Aedes aegypti GN=23687436 PE=4 SV=1	9.9445	0.0047495	1.709	1	1	9	3383600	1	1	9	2428600	1	1	9	2864800	2	2	20.2	6008800	2	2	29.2	2814500	2	2	20.2	2006500	1	1	9	5180700	1	1	9	2196800	0	0	0	0	1	1	9	3325500	1	1	9	2937600	1
Q1HRV4;J9HST8	>sp|Q1HRV4|TMA7_AEDAE Translation machinery-associated protein 7 homolog OS=Aedes aegypti PE=3 SV=1;>tr|J9HST8|J9HST8_AEDAE AAEL017290-PA OS=Aedes aegypti GN=CCD72_AEDAE PE=4 SV=1	7.0011	0	6.9094	3	3	32.8	107810000	3	3	32.8	69878000	3	3	32.8	17471000	3	3	32.8	95849000	3	3	32.8	35591000	3	3	32.8	34058000	3	3	32.8	161750000	3	3	32.8	80345000	3	3	32.8	43828000	4	4	35.9	168790000	4	4	35.9	180710000	4
J9HSX8;J9HIN3	>tr|J9HSX8|J9HSX8_AEDAE AAEL017385-PA OS=Aedes aegypti GN=23687805 PE=4 SV=1;>tr|J9HIN3|J9HIN3_AEDAE AAEL017385-PB OS=Aedes aegypti GN=23687805 PE=4 SV=1	52.185	0	144.76	6	6	18.9	5803800	8	8	28.7	5804800	6	6	17.2	1546900	5	5	19.5	10652000	7	7	23.6	4666600	5	5	14.3	1521600	5	5	21.7	8368200	6	6	23.8	4504800	4	4	14.1	906010	3	3	9.2	3499300	6	6	18.9	9533600	5
J9HT37;Q16VW4	>tr|J9HT37|J9HT37_AEDAE Phosphotransferase OS=Aedes aegypti GN=AaeL_AAEL009387 PE=3 SV=1;>tr|Q16VW4|Q16VW4_AEDAE Phosphotransferase OS=Aedes aegypti GN=AaeL_AAEL009387 PE=3 SV=1	51.552	0	323.31	23	23	60.1	149930000	23	23	60.1	112620000	23	23	57.5	70175000	22	22	58.4	104250000	22	22	58.4	52109000	21	21	58.4	45570000	27	27	63.1	222800000	24	24	59.2	109360000	28	28	65.1	39399000	20	20	47.9	130730000	22	22	55.3	188470000	22
Q1HRS4;J9HT65	>tr|Q1HRS4|Q1HRS4_AEDAE AAEL009852-PA OS=Aedes aegypti GN=AaeL_AAEL009852 PE=2 SV=1;>tr|J9HT65|J9HT65_AEDAE AAEL009852-PB OS=Aedes aegypti GN=AaeL_AAEL009852 PE=4 SV=1	13.713	0	34.582	1	1	15.6	515890	1	1	15.6	334660	1	1	15.6	724900	1	1	15.6	746820	1	1	15.6	281850	0	0	0	0	1	1	15.6	928920	1	1	15.6	838050	1	1	15.6	140610	2	2	32.8	2736500	2	2	32.8	6625000	1
J9HT71;J9HJI9	>tr|J9HT71|J9HT71_AEDAE Adenylosuccinate lyase OS=Aedes aegypti GN=23687753 PE=3 SV=1;>tr|J9HJI9|J9HJI9_AEDAE Adenylosuccinate lyase OS=Aedes aegypti GN=23687388 PE=3 SV=1	54.017	0	89.197	17	17	31.5	43298000	18	18	31.5	19187000	18	18	35.2	11874000	17	17	29.2	58503000	17	17	29.2	21410000	16	16	29.2	13980000	20	20	30.4	59726000	19	19	30.4	38181000	18	18	28.6	8399300	14	14	26.3	25330000	13	13	24.6	17617000	15
J9HT77	>tr|J9HT77|J9HT77_AEDAE AAEL017373-PA (Fragment) OS=Aedes aegypti GN=AaeL_AAEL017373 PE=4 SV=1	9.3449	0.00027548	3.9762	1	1	17.5	609580	2	2	33.8	2860800	2	2	33.8	2457400	0	0	0	0	0	0	0	0	0	0	0	0	0	0	0	0	0	0	0	0	1	1	10	456080	1	1	10	940210	1	1	10	3270000	1
J9HT92	>tr|J9HT92|J9HT92_AEDAE AAEL017368-PA OS=Aedes aegypti GN=23687788 PE=4 SV=1	64.1	0	323.31	25	25	42.6	76636000	25	25	44.8	51880000	27	27	49.4	26478000	26	26	44.5	79815000	23	23	42.6	30252000	24	24	39.9	19459000	24	24	39.8	97874000	24	24	39.9	52396000	23	23	39.8	21209000	25	25	40.1	76783000	25	25	41.1	79976000	24
J9HTJ8	>tr|J9HTJ8|J9HTJ8_AEDAE AAEL017253-PE OS=Aedes aegypti GN=23687673 PE=4 SV=1	25.655	0	19.742	6	3	38.5	14186000	6	3	38.5	17444000	6	3	38.5	5567100	5	2	28.5	17547000	5	2	28.5	12787000	5	2	28.5	3007500	5	2	28.5	15952000	5	2	28.5	12947000	5	2	28.5	3626100	4	1	24	14900000	5	2	28.5	19348000	5
J9HTQ2;Q16K40;Q16K39	>tr|J9HTQ2|J9HTQ2_AEDAE AAEL013121-PB OS=Aedes aegypti GN=AaeL_AAEL013121 PE=4 SV=1;>tr|Q16K40|Q16K40_AEDAE AAEL013121-PA OS=Aedes aegypti GN=AaeL_AAEL013121 PE=4 SV=1;>tr|Q16K39|Q16K39_AEDAE AAEL013121-PC OS=Aedes aegypti GN=AaeL_AAEL013121 PE=4 SV=1	20.14	0	43.443	3	3	26	26870000	3	3	26	21009000	3	3	26	16024000	3	3	26	26715000	3	3	26	7802300	3	3	26	3014300	3	3	26	42535000	3	3	26	13286000	3	3	26	8160800	2	2	16.9	9377800	3	3	26	14199000	3
J9HTQ6;Q16JP2	>tr|J9HTQ6|J9HTQ6_AEDAE AAEL013253-PB OS=Aedes aegypti GN=AaeL_AAEL013253 PE=4 SV=1;>tr|Q16JP2|Q16JP2_AEDAE AAEL013253-PA OS=Aedes aegypti GN=AaeL_AAEL013253 PE=4 SV=2	123.67	0.00051033	2.6163	0	0	0	0	0	0	0	0	0	0	0	0	0	0	0	0	0	0	0	0	0	0	0	0	1	1	1.5	254640	1	1	1.5	63324	0	0	0	0	0	0	0	0	0	0	0	0	0
J9HTT6;J9I002;J9HJH3	>tr|J9HTT6|J9HTT6_AEDAE AAEL017012-PA OS=Aedes aegypti GN=AaeL_AAEL017012 PE=4 SV=1;>tr|J9I002|J9I002_AEDAE AAEL017012-PC OS=Aedes aegypti GN=AaeL_AAEL017012 PE=4 SV=1;>tr|J9HJH3|J9HJH3_AEDAE AAEL017012-PB OS=Aedes aegypti GN=AaeL_AAEL017012 PE=4 SV=1	38.119	0	138.36	8	8	28.7	17443000	7	7	24.3	10323000	6	6	21.6	1747000	6	6	22.1	4820200	5	5	17.8	2359800	5	5	19.4	904430	7	7	26.5	18307000	7	7	24	12296000	5	5	19.4	1449300	3	3	10.1	3026800	3	3	9.6	4223800	4
J9HTU0	>tr|J9HTU0|J9HTU0_AEDAE AAEL013936-PD (Fragment) OS=Aedes aegypti GN=SRPN4 PE=3 SV=1	60.23	0	149.44	18	18	30.9	46721000	20	20	35.4	20668000	20	20	36.9	19076000	16	16	26.2	40568000	15	15	24.2	14914000	16	16	25.8	12428000	16	16	28.7	41772000	15	15	25.7	32740000	18	18	35	6456800	17	17	30.7	59006000	20	20	36.5	82885000	21
J9HTV7	>tr|J9HTV7|J9HTV7_AEDAE AAEL017419-PA OS=Aedes aegypti GN=23687839 PE=4 SV=1	17.053	0	288.07	13	13	54.1	508020000	12	12	54.1	216640000	12	12	54.1	54797000	14	14	68.2	698790000	12	12	54.1	241110000	13	13	68.2	47878000	10	10	61.8	371900000	9	9	47.8	283930000	11	11	62.4	31915000	10	10	52.9	622380000	8	8	47.8	530320000	9
J9HTX4	>tr|J9HTX4|J9HTX4_AEDAE AAEL017159-PA OS=Aedes aegypti GN=23687579 PE=3 SV=1	61.78	0	208.52	19	19	37.6	22748000	20	20	39.9	14828000	19	19	37.3	10645000	16	16	31.9	16682000	14	14	31.7	5241400	15	15	30.3	5796100	18	18	31.7	35130000	18	18	36	14418000	19	19	36.3	5097600	15	15	30.4	21107000	18	18	37.6	24986000	17
J9HU29	>tr|J9HU29|J9HU29_AEDAE AAEL017153-PA OS=Aedes aegypti GN=AaeL_AAEL017153 PE=3 SV=1	131.22	0	323.31	18	18	21.9	84455000	17	17	21	55719000	19	19	23.3	60117000	16	16	18	62471000	15	15	18	26959000	13	13	15.8	24016000	15	15	17.8	105290000	16	16	19.8	42274000	14	14	17.2	14789000	13	13	16	57626000	15	15	19.3	57027000	14
J9HXX7;Q17P82;Q17P83	>tr|J9HXX7|J9HXX7_AEDAE AAEL000461-PB OS=Aedes aegypti GN=AaeL_AAEL000461 PE=4 SV=1;>tr|Q17P82|Q17P82_AEDAE AAEL000461-PA OS=Aedes aegypti GN=AaeL_AAEL000461 PE=4 SV=1;>tr|Q17P83|Q17P83_AEDAE AAEL000461-PC OS=Aedes aegypti GN=AaeL_AAEL000461 PE=4 SV=1	46.407	0.00027278	3.835	0	0	0	0	0	0	0	0	0	0	0	0	0	0	0	0	0	0	0	0	1	1	3.4	250360	2	2	6.5	818160	1	1	3.1	47335	1	1	3.4	193700	1	1	3.4	554620	1	1	3.4	464750	1
J9HXZ8	>tr|J9HXZ8|J9HXZ8_AEDAE AAEL001061-PC OS=Aedes aegypti GN=GSTD1 PE=3 SV=1	23.86	0	6.4876	6	2	28.4	5078500	6	2	28.4	4210200	6	2	28.4	444890	3	0	17.5	0	4	1	23.2	1283100	4	1	23.2	534180	6	3	34.1	6802300	5	2	28.4	3723300	5	2	28.4	693730	5	3	30.3	7254100	5	3	30.3	11092000	4
J9HY30	>tr|J9HY30|J9HY30_AEDAE AAEL017133-PA OS=Aedes aegypti GN=23687553 PE=4 SV=1	26.998	0	323.31	13	13	63.5	140850000	12	12	60	93990000	14	14	70.6	63464000	12	12	53.3	143560000	12	12	53.3	36700000	11	11	49.8	37167000	12	12	63.1	240080000	11	11	47.5	113710000	13	13	63.5	38427000	11	11	47.5	174950000	10	10	38	123450000	12
J9HY77	>tr|J9HY77|J9HY77_AEDAE AAEL017562-PA OS=Aedes aegypti GN=23687982 PE=3 SV=1	22.523	0	21.028	2	2	10.1	1090900	2	2	10.6	1806700	3	3	14.1	1419300	0	0	0	0	0	0	0	0	1	1	6.5	698480	2	2	9.5	2831200	2	2	9.5	530300	3	3	16.1	1148900	3	3	16.1	2140700	3	3	16.1	3106800	3
J9HY95;J9HHW9	>tr|J9HY95|J9HY95_AEDAE AAEL017147-PB OS=Aedes aegypti GN=AaeL_AAEL017147 PE=4 SV=1;>tr|J9HHW9|J9HHW9_AEDAE AAEL017147-PA OS=Aedes aegypti GN=AaeL_AAEL017147 PE=4 SV=1	70.006	0	123.51	12	12	20.1	13194000	11	11	17.1	11188000	11	11	18.9	3486800	11	11	19.2	15448000	9	9	14.6	4859000	8	8	12.7	2679000	15	15	26.6	17798000	13	13	23.5	9310200	13	13	24.2	4025200	14	14	25	18004000	13	13	23.5	19410000	15
Q17GB2;Q17GB1;J9HYA2	>tr|Q17GB2|Q17GB2_AEDAE AAEL003130-PB OS=Aedes aegypti GN=AaeL_AAEL003130 PE=4 SV=1;>tr|Q17GB1|Q17GB1_AEDAE AAEL003130-PA OS=Aedes aegypti GN=AaeL_AAEL003130 PE=4 SV=1;>tr|J9HYA2|J9HYA2_AEDAE AAEL003130-PC OS=Aedes aegypti GN=AaeL_AAEL003130 PE=4 SV=1	26.548	0	45.673	6	6	21.3	11444000	7	7	21.3	31701000	8	8	21.3	11767000	5	5	17	7778900	5	5	17	1949200	5	5	17	5096100	9	9	21.3	97486000	8	8	21.3	8625900	9	9	21.3	10577000	9	9	21.3	58418000	9	9	21.3	85204000	9
J9HYM2	>tr|J9HYM2|J9HYM2_AEDAE Glyceraldehyde-3-phosphate dehydrogenase OS=Aedes aegypti GN=23687404 PE=3 SV=1	35.44	0	323.31	20	20	68.7	1287900000	20	20	81.9	990920000	20	20	81.9	658890000	19	19	68.1	1093500000	19	19	68.1	529530000	18	18	68.1	348260000	19	19	67.8	1688300000	20	20	68.7	769420000	19	19	66.3	298700000	18	18	65.4	967500000	18	18	65.4	1243500000	18
J9HYQ9	>tr|J9HYQ9|J9HYQ9_AEDAE Elongation factor 1-alpha OS=Aedes aegypti GN=23687721 PE=3 SV=1	50.49	0	13.686	19	2	29.4	2760900	19	2	29.4	1529300	20	2	35.7	203860	18	2	28.8	2868700	18	2	28.8	248120	17	1	28.8	70751	22	4	34.2	3775600	21	3	34.2	2962500	21	3	40.5	361310	19	1	30.7	1942100	19	1	30.7	1414700	19
Q16IK4;J9HZ17	>tr|Q16IK4|Q16IK4_AEDAE AAEL013633-PA OS=Aedes aegypti GN=AaeL_AAEL013633 PE=3 SV=1;>tr|J9HZ17|J9HZ17_AEDAE AAEL017518-PA OS=Aedes aegypti GN=23687938 PE=3 SV=1	20.646	0	7.4377	3	3	18.7	12333000	3	3	18.7	5605300	3	3	18.7	1933600	3	3	11.5	6785100	3	3	11.5	1723800	2	2	10.4	1794200	1	1	8.2	5956900	1	1	8.2	3697200	2	2	13.7	1939200	1	1	6.6	486910	1	1	5.5	1352500	2
J9HZ33	>tr|J9HZ33|J9HZ33_AEDAE AAEL017543-PA OS=Aedes aegypti GN=23687963 PE=4 SV=1	57.261	0	7.6583	5	5	10.5	2064600	4	4	8.6	826580	5	5	10.5	735290	5	5	10.9	2242200	5	5	10.9	815040	5	5	10.9	718730	3	3	7	1932900	3	3	7	929460	3	3	7	248090	2	2	5.1	636110	1	1	2.5	609190	1
J9HZ50	>tr|J9HZ50|J9HZ50_AEDAE Ribonuclease H1 OS=Aedes aegypti GN=23687521 PE=3 SV=1	35.227	0.00028918	5.1009	0	0	0	0	0	0	0	0	0	0	0	0	1	1	5.6	803040	1	1	5.6	138480	1	1	5.6	57491	0	0	0	0	0	0	0	0	0	0	0	0	1	1	5.6	1135400	1	1	5.6	628360	1
J9HZ76	>tr|J9HZ76|J9HZ76_AEDAE AAEL017297-PA OS=Aedes aegypti GN=CYP6M9 PE=3 SV=1	57.162	0	116.41	3	0	6.5	853180	12	1	26.2	11559000	11	1	24.1	6147500	3	0	8.5	533230	3	0	8.5	291770	4	0	10.1	943450	10	1	26	21953000	2	0	5.1	330070	7	0	19.1	1593500	8	0	15	9892600	10	0	22.9	12136000	10
J9HZ85	>tr|J9HZ85|J9HZ85_AEDAE AAEL017371-PA OS=Aedes aegypti GN=23687791 PE=4 SV=1	25.071	0.00052952	3.2164	1	1	4.6	237240	2	2	8.8	613170	2	2	8.8	178110	0	0	0	0	0	0	0	0	0	0	0	0	1	1	4.6	1192600	1	1	4.6	211840	1	1	4.6	128670	2	2	8.8	1134900	2	2	8.8	1613600	2
Q16TF9;J9HZE1;Q16TF7;Q16TF8	>tr|Q16TF9|Q16TF9_AEDAE AAEL010245-PB OS=Aedes aegypti GN=AaeL_AAEL010245 PE=4 SV=1;>tr|J9HZE1|J9HZE1_AEDAE AAEL010245-PC OS=Aedes aegypti GN=AaeL_AAEL010245 PE=4 SV=1;>tr|Q16TF7|Q16TF7_AEDAE AAEL010245-PA OS=Aedes aegypti GN=AaeL_AAEL010245 PE=4 SV=1;>tr|	21.147	0.0047642	1.7386	1	1	5.2	3178600	2	2	9.9	3283600	2	2	9.9	544870	0	0	0	0	0	0	0	0	0	0	0	0	2	2	9.9	5944300	1	1	5.2	681100	2	2	9.9	631660	1	1	5.2	5056300	2	2	9.9	6075000	2
J9HZJ7;Q16QW1	>tr|J9HZJ7|J9HZJ7_AEDAE AAEL011158-PB OS=Aedes aegypti GN=AaeL_AAEL011158 PE=4 SV=1;>tr|Q16QW1|Q16QW1_AEDAE AAEL011158-PA OS=Aedes aegypti GN=AaeL_AAEL011158 PE=4 SV=1	60.451	0	323.31	15	15	41.7	12924000	16	16	44.2	13156000	17	17	47.8	12505000	10	10	27.3	9407100	10	10	27.2	3742200	11	11	29	4307800	17	17	46.6	35585000	12	12	29.3	5727300	15	15	40.6	4692800	13	13	31.1	11291000	13	13	33.1	12229000	11
J9HZW5	>tr|J9HZW5|J9HZW5_AEDAE Transmembrane 9 superfamily member OS=Aedes aegypti GN=23687624 PE=3 SV=1	75.682	0	72.93	4	4	5.4	2331300	8	8	21.3	10558000	8	8	21.3	5168500	2	2	2.6	851690	1	1	1.4	132930	4	4	10.2	1540900	6	6	14.4	16770000	3	3	4.2	1462900	7	7	20.1	2423700	7	7	15.6	18701000	7	7	14.3	30627000	7
J9I050;Q16F48	>tr|J9I050|J9I050_AEDAE AAEL014899-PB OS=Aedes aegypti GN=AaeL_AAEL014899 PE=4 SV=1;>tr|Q16F48|Q16F48_AEDAE AAEL014899-PA OS=Aedes aegypti GN=AaeL_AAEL014899 PE=4 SV=1	26.329	0	161.59	10	10	57.3	30409000	11	11	63	32640000	11	11	63	21657000	8	8	41.5	29192000	8	8	41.5	10912000	8	8	41.5	6161700	8	8	48	48745000	6	6	34.1	16187000	8	8	45.5	5529600	7	7	36.2	20104000	7	7	37.4	25384000	11
O01949	>sp|O01949|ALL3_AEDAE 30 kDa salivary gland allergen Aed a 3 OS=Aedes aegypti GN=AAEL010235 PE=1 SV=2	29.155	0	40.905	0	0	0	0	0	0	0	0	0	0	0	0	0	0	0	0	0	0	0	0	0	0	0	0	0	0	0	0	1	1	5.1	275040	0	0	0	0	3	3	16.5	14955000	3	3	16.5	9327800	2
O16109	>sp|O16109|VATA_AEDAE V-type proton ATPase catalytic subunit A OS=Aedes aegypti GN=VhaA PE=2 SV=2	68.228	0	323.31	46	46	82.9	809640000	46	46	82.9	678190000	46	46	82.9	334770000	41	41	77.2	773320000	44	44	80.3	371640000	44	44	80.3	291870000	43	43	80	1211700000	42	42	75.9	508780000	45	45	84	236980000	40	40	67.9	888610000	44	44	81.1	874450000	45
P13080	>sp|P13080|MALT_AEDAE Probable maltase OS=Aedes aegypti GN=MAL1 PE=2 SV=1	66.682	0	323.31	14	4	32.1	40837000	14	4	33.2	10094000	14	4	33.2	11751000	13	2	29.7	18718000	14	3	29.7	8692600	10	1	23.8	3948600	8	1	18.5	12265000	13	3	26.9	24445000	14	3	29.7	6758600	19	4	33.7	109000000	20	4	36.4	86473000	17
P18153	>sp|P18153|ALL2_AEDAE 37 kDa salivary gland allergen Aed a 2 OS=Aedes aegypti GN=D7 PE=1 SV=2	36.895	0	41.312	1	1	3.4	534260	1	1	3.4	775020	1	1	3.4	273060	0	0	0	0	0	0	0	0	0	0	0	0	1	1	3.4	490640	0	0	0	0	1	1	3.4	42656	6	6	18.7	34516000	5	5	15.3	7353300	3
P29786	>sp|P29786|TRY3_AEDAE Trypsin 3A1 OS=Aedes aegypti GN=AAEL007818 PE=2 SV=2	26.852	0	200.02	8	7	46.1	142440000	10	9	65.4	115230000	10	9	65.4	113010000	6	6	30.7	83510000	6	6	30.7	35638000	7	7	42.5	24903000	8	7	45.7	133010000	7	6	34.3	67903000	8	8	53.9	39056000	7	6	34.3	103750000	7	6	34.3	157400000	8
P41822	>sp|P41822|FRI_AEDAE Ferritin subunit OS=Aedes aegypti GN=FERH PE=1 SV=2	23.747	0	90.024	6	6	35.9	74742000	7	7	40.2	94957000	8	8	45	72363000	8	8	45	78580000	7	7	40.2	21820000	7	7	40.2	30851000	8	8	45	210160000	8	8	45	79679000	7	7	43.5	30991000	7	7	40.2	117950000	7	7	40.2	148860000	7
P42660	>sp|P42660|VCP_AEDAE Vitellogenic carboxypeptidase OS=Aedes aegypti GN=VCP PE=1 SV=3	53.765	0	159.46	0	0	0	0	0	0	0	0	0	0	0	0	1	1	1.5	2477800	1	1	1.5	1382700	1	1	1.5	1673600	13	13	35.7	39990000	1	1	1.5	3688600	4	4	12.1	967510	2	2	5.5	1831000	1	1	2.8	717830	1
P50635	>sp|P50635|APY_AEDAE Apyrase OS=Aedes aegypti GN=APY PE=1 SV=2	62.753	0.0051899	1.65	0	0	0	0	0	0	0	0	0	0	0	0	0	0	0	0	0	0	0	0	0	0	0	0	0	0	0	0	0	0	0	0	0	0	0	0	3	3	5.5	3091700	2	2	3.6	612590	1
P50692	>sp|P50692|COX2_AEDAE Cytochrome c oxidase subunit 2 OS=Aedes aegypti GN=COII PE=3 SV=1	26.481	0	82.511	5	5	26.3	176700000	5	5	26.3	168370000	5	5	26.3	103710000	5	5	20.6	143340000	5	5	20.6	45692000	5	5	20.6	53944000	5	5	26.3	549300000	5	5	26.3	82627000	5	5	26.3	46200000	4	4	18	186810000	5	5	22.4	366550000	6
P62251	>sp|P62251|RS16_AEDAE 40S ribosomal protein S16 OS=Aedes aegypti GN=RpS16 PE=2 SV=1	16.748	0	103.39	17	17	68.9	1013400000	16	16	68.9	563460000	17	17	75	231000000	13	13	62.2	804690000	12	12	62.2	255710000	13	13	62.2	163900000	16	16	68.2	1492600000	16	16	68.2	756960000	15	15	68.2	149620000	16	16	68.9	1187400000	15	15	68.9	1065900000	18
P91793;P81602;P81603	>sp|P91793|DEFA_AEDAE Defensin-A OS=Aedes aegypti GN=DEFA PE=1 SV=1;>sp|P81602|DEFB_AEDAE Defensin-B OS=Aedes aegypti GN=DEFB PE=1 SV=2;>sp|P81603|DEFC_AEDAE Defensin-C OS=Aedes aegypti GN=DEFC PE=1 SV=3	10.583	0	5.6656	0	0	0	0	1	1	23.5	573270	1	1	23.5	2144000	0	0	0	0	0	0	0	0	0	0	0	0	0	0	0	0	0	0	0	0	0	0	0	0	0	0	0	0	0	0	0	0	0
Q03168	>sp|Q03168|ASPP_AEDAE Lysosomal aspartic protease OS=Aedes aegypti GN=AAEL006169 PE=1 SV=2	41.789	0	323.31	11	11	40.8	261870000	12	12	44.4	308110000	12	12	44.4	333940000	9	9	30.2	225210000	9	9	30	120700000	9	9	30	140080000	12	12	44.4	694230000	9	9	37	200320000	10	10	38.8	64559000	8	8	32.3	237820000	8	8	32.3	312860000	10
Q0C726	>tr|Q0C726|Q0C726_AEDAE AAEL000022-PA OS=Aedes aegypti GN=AaeL_AAEL000022 PE=4 SV=1	26.824	0	17.292	3	3	14.9	3209400	2	2	11.6	1293500	2	2	8.3	155550	3	3	14.9	4101600	3	3	11.6	964740	3	3	11.6	395520	1	1	6.6	1738700	1	1	6.6	575450	1	1	6.6	305630	1	1	5.8	4348700	1	1	5.8	6543600	2
Q0C728	>tr|Q0C728|Q0C728_AEDAE AAEL000088-PA OS=Aedes aegypti GN=AaeL_AAEL000088 PE=4 SV=1	81.257	0.0002713	3.7014	2	2	2.8	6291000	2	2	2.8	6276500	2	2	2.8	1795400	1	1	1	6006300	1	1	1	1582100	1	1	1	1662400	2	2	2.8	19433000	1	1	1	6766000	1	1	1	5901600	2	2	2.4	8278900	3	3	4.2	13563000	3
Q0C732;Q0C731	>tr|Q0C732|Q0C732_AEDAE AAEL000044-PB OS=Aedes aegypti GN=AaeL_AAEL000044 PE=3 SV=1;>tr|Q0C731|Q0C731_AEDAE AAEL000044-PA OS=Aedes aegypti GN=AaeL_AAEL000044 PE=3 SV=1	49.768	0	323.31	29	29	69.3	405500000	32	32	71.6	206380000	32	32	76.2	167660000	26	26	58.8	299260000	29	29	71.2	122000000	30	30	71.2	113230000	31	31	67.7	479130000	30	30	63.8	282640000	32	32	71.9	79804000	27	27	60.6	183580000	27	27	60.2	177530000	27
Q0C738	>tr|Q0C738|Q0C738_AEDAE AAEL000001-PA OS=Aedes aegypti GN=AaeL_AAEL000001 PE=4 SV=1	56.133	0	16.364	7	7	13.5	2909500	7	7	13.5	1544200	6	6	10	1129600	7	7	12.4	2879100	6	6	10	875170	3	3	5.9	747100	6	6	8.2	5251200	6	6	10.4	2324700	6	6	10.8	1024600	5	5	8.4	3701600	6	6	9.4	4345100	6
Q0C739	>tr|Q0C739|Q0C739_AEDAE Secretory carrier-associated membrane protein OS=Aedes aegypti GN=AaeL_AAEL000090 PE=3 SV=1	39.258	0	103.35	4	4	14.4	5673100	5	5	22	8086400	5	5	22	5304000	4	4	14.4	4705700	3	3	14.4	1730200	2	2	7.9	2982900	5	5	22	20850000	2	2	7.9	2046900	5	5	22	3008900	4	4	14.4	14410000	5	5	22	11651000	5
Q0C740;Q9U761	>tr|Q0C740|Q0C740_AEDAE AAEL000032-PA OS=Aedes aegypti GN=RS6_AEDAE PE=4 SV=1;>sp|Q9U761|RS6_AEDAE 40S ribosomal protein S6 OS=Aedes aegypti GN=RpS6 PE=2 SV=2	37.237	0	198.63	17	17	39.6	582990000	16	16	36.5	383380000	16	16	36.5	243500000	16	16	36.8	497470000	15	15	33.7	189100000	14	14	31.3	149850000	18	18	39.9	858410000	17	17	39.6	343370000	17	17	39.6	140940000	18	18	37.4	613480000	18	18	37.4	567720000	18
Q0C746	>tr|Q0C746|Q0C746_AEDAE AAEL000055-PA OS=Aedes aegypti GN=AaeL_AAEL000055 PE=4 SV=1	45.481	0	14.763	1	1	5.7	46448	1	1	5.7	235700	1	1	5.7	104940	0	0	0	0	0	0	0	0	0	0	0	0	2	2	9.3	657910	0	0	0	0	1	1	5.7	40256	1	1	3.4	0	1	1	3.4	218140	1
Q0C764	>tr|Q0C764|Q0C764_AEDAE AAEL000003-PA OS=Aedes aegypti GN=AAEL000003 PE=4 SV=1	74.454	0	34.93	12	12	19.6	2465000	14	14	23.4	3685500	11	11	19.2	1670000	9	9	14	2551500	10	10	15.8	1652600	7	7	11.2	999670	7	7	13.6	3571900	7	7	13.3	2079700	8	8	14.8	1025200	8	8	12.5	3760900	8	8	13.9	4154300	8
Q0C775	>tr|Q0C775|Q0C775_AEDAE AAEL000050-PA OS=Aedes aegypti GN=AaeL_AAEL000050 PE=4 SV=1	21.59	0	20.538	3	3	21.8	4971600	3	3	21.8	4524200	3	3	21.8	3156500	3	3	16.1	6346800	3	3	16.1	2133300	3	3	16.1	1355800	2	2	16.6	3810300	1	1	6.2	2249000	2	2	16.6	1318000	2	2	14	3372700	3	3	24.4	3394100	3
Q0C779;Q16SG4	>tr|Q0C779|Q0C779_AEDAE AAEL000020-PA OS=Aedes aegypti GN=AaeL_AAEL000020 PE=4 SV=1;>tr|Q16SG4|Q16SG4_AEDAE AAEL010587-PA OS=Aedes aegypti GN=AaeL_AAEL010587 PE=4 SV=1	65.633	0	38.264	8	8	19.3	2698800	9	9	20.8	2885600	7	7	16.8	2200600	5	5	10.7	2342300	5	5	10.7	846120	5	5	10.7	771110	8	8	16.1	5530900	8	8	16.3	3067300	8	8	18.8	635840	6	6	10.6	3974300	7	7	17.1	3947000	8
Q16SG5;Q0C780	>tr|Q16SG5|Q16SG5_AEDAE AAEL010594-PA OS=Aedes aegypti GN=AaeL_AAEL010594 PE=4 SV=1;>tr|Q0C780|Q0C780_AEDAE AAEL000046-PA OS=Aedes aegypti GN=AaeL_AAEL000046 PE=4 SV=1	31.3	0.00027647	4.0431	2	2	14.8	2212500	1	1	4.1	885290	1	1	4.1	833300	1	1	3	642010	1	1	3	176160	0	0	0	0	2	2	7	2853300	2	2	7	1602000	1	1	4.1	227860	1	1	4.1	1617800	1	1	4.1	1816800	1
Q16SG6;Q0C781	>tr|Q16SG6|Q16SG6_AEDAE AAEL010573-PA OS=Aedes aegypti GN=5563646 PE=4 SV=1;>tr|Q0C781|Q0C781_AEDAE AAEL000068-PA OS=Aedes aegypti GN=AAEL000068 PE=4 SV=1	17.085	0	17.897	4	4	25.8	323930000	4	4	25.8	265390000	4	4	25.8	163930000	2	2	14.6	259440000	2	2	14.6	78153000	2	2	14.6	33074000	3	3	21.2	488390000	3	3	21.2	224930000	4	4	25.8	78771000	3	3	21.2	341350000	3	3	19.2	354070000	4
Q0C785	>tr|Q0C785|Q0C785_AEDAE AAEL000091-PA OS=Aedes aegypti GN=AaeL_AAEL000091 PE=4 SV=1	37.033	0	176.32	10	10	38.6	13906000	9	9	33.7	10292000	8	8	28.6	8002100	7	7	24.7	9685900	7	7	24.7	4140500	7	7	24.7	4834600	8	8	28.6	17369000	9	9	31.9	8236500	9	9	31.9	5448200	8	8	28.6	13997000	7	7	26.5	12234000	8
Q0C786	>tr|Q0C786|Q0C786_AEDAE Mannosyltransferase OS=Aedes aegypti GN=AaeL_AAEL000004 PE=3 SV=1	59.916	0	38.667	3	3	6	1664600	5	5	10.3	5488800	5	5	10.3	4712900	4	4	7.5	2025900	4	4	7.5	915690	4	4	7.5	2527200	5	5	11	11540000	5	5	11	1683400	5	5	11	1282500	5	5	10.3	9093100	5	5	10.3	10950000	5
Q0C791	>tr|Q0C791|Q0C791_AEDAE AAEL000092-PA OS=Aedes aegypti GN=GSTX1 PE=4 SV=1	24.832	0	323.31	15	15	75.2	645200000	15	15	75.2	398500000	14	14	72	225360000	15	15	75.2	598700000	14	14	75.2	236270000	15	15	75.2	198920000	14	14	72	866890000	13	13	72	408760000	14	14	72	147420000	14	14	67.4	539110000	15	15	75.2	596250000	15
Q0C799	>tr|Q0C799|Q0C799_AEDAE AAEL000037-PA OS=Aedes aegypti GN=CLIPB35 PE=3 SV=1	39.853	0	6.1914	1	1	5	324850	1	1	5	146470	1	1	5	89413	2	2	9.1	421020	1	1	4.1	49681	0	0	0	0	1	1	4.1	0	0	0	0	0	0	0	0	0	0	0	0	0	1	1	4.1	320710	0
Q0C7A7	>tr|Q0C7A7|Q0C7A7_AEDAE AAEL000013-PA OS=Aedes aegypti GN=AaeL_AAEL000013 PE=4 SV=1	42.632	0	8.4941	4	3	9.2	1098900	3	2	6.6	678370	4	3	9.2	699520	2	1	4.5	426440	2	1	4.5	285510	1	1	2.6	143260	4	3	11.1	2388300	3	2	8.4	1073900	4	3	10.6	295100	3	3	8.7	2189800	4	4	10.8	2624400	3
Q0C7B5	>tr|Q0C7B5|Q0C7B5_AEDAE AAEL000049-PA OS=Aedes aegypti GN=AaeL_AAEL000049 PE=4 SV=1	35.908	0	67.879	8	8	34.1	9566600	9	9	34.1	5382400	10	10	36.2	4432700	9	9	30.9	13135000	10	10	36.6	5169600	10	10	33.1	2669500	7	7	31.9	10407000	5	5	19.1	5515500	7	7	31.6	1999700	6	6	22.8	7688900	8	8	34.4	11263000	8
Q0C7B7	>tr|Q0C7B7|Q0C7B7_AEDAE AAEL000081-PA (Fragment) OS=Aedes aegypti GN=AaeL_AAEL000081 PE=4 SV=1	102.82	0	323.31	33	33	49.3	26574000	33	33	48.8	17809000	34	34	51.5	16371000	24	24	38	22201000	29	29	44.3	10141000	24	24	42.1	8704200	38	38	52.7	43172000	33	33	47.6	19158000	30	30	44.7	5189700	24	24	34.1	20503000	28	28	43.8	29840000	29
Q0C7C3	>tr|Q0C7C3|Q0C7C3_AEDAE AAEL000084-PA OS=Aedes aegypti GN=AaeL_AAEL000084 PE=4 SV=1	13.35	0	85.984	8	8	88.1	51438000	8	8	88.1	21272000	7	7	66.9	16280000	7	7	81.4	49217000	7	7	81.4	20888000	7	7	81.4	8309500	8	8	88.1	64625000	7	7	81.4	19659000	7	7	81.4	5267100	5	5	53.4	29666000	5	5	67.8	17246000	6
Q0C7C4	>sp|Q0C7C4|LOVG_AEDAE Esterase AAEL000016 OS=Aedes aegypti GN=AAEL000016 PE=3 SV=1	29.975	0.00028645	4.8869	2	2	9.5	3990700	2	2	9.5	2077900	2	2	9.5	3313100	2	2	7.6	3178900	1	1	2.9	732220	2	2	7.6	951310	3	3	12.4	6510900	3	3	12.4	3243500	3	3	12.4	1225000	0	0	0	0	0	0	0	0	0
Q175T3;Q0IE85	>tr|Q175T3|Q175T3_AEDAE Polypeptide N-acetylgalactosaminyltransferase OS=Aedes aegypti GN=AaeL_AAEL006558 PE=3 SV=1;>tr|Q0IE85|Q0IE85_AEDAE Polypeptide N-acetylgalactosaminyltransferase OS=Aedes aegypti GN=AaeL_AAEL013274 PE=3 SV=1	42.428	0	11.822	0	0	0	0	1	1	6.8	520310	2	2	13.3	613610	0	0	0	0	0	0	0	0	1	1	5.2	459100	2	2	12	2573200	1	1	5.2	158920	2	2	12	565490	1	1	6.8	576020	1	1	6.8	698020	1
Q0IE87;Q0IE88	>tr|Q0IE87|Q0IE87_AEDAE AAEL013275-PA OS=Aedes aegypti GN=AaeL_AAEL013275 PE=4 SV=1;>tr|Q0IE88|Q0IE88_AEDAE AAEL013275-PB OS=Aedes aegypti GN=AaeL_AAEL013275 PE=4 SV=1	97.641	0	83.3	11	11	17	5978900	11	11	16.5	5898000	12	12	18.8	4273300	9	9	12.9	6055400	9	9	14.1	2217400	10	10	15.5	2331400	13	13	19	15217000	13	13	17.8	5839500	13	13	19.5	3192200	8	8	11.2	6305800	12	12	17	10756000	10
Q17PI9;Q0IE94	>tr|Q17PI9|Q17PI9_AEDAE AAEL000364-PA (Fragment) OS=Aedes aegypti GN=AaeL_AAEL000364 PE=3 SV=1;>tr|Q0IE94|Q0IE94_AEDAE AAEL012974-PA OS=Aedes aegypti GN=AaeL_AAEL012974 PE=3 SV=1	15.273	0	130.54	2	2	25	12140000	2	2	25	11186000	2	2	25	10004000	1	1	8.6	10971000	1	1	8.6	5102000	1	1	8.6	4812400	2	2	25	23145000	2	2	25	10616000	2	2	25	3443300	2	2	25	25334000	2	2	25	18660000	2
Q0IE95	>sp|Q0IE95|PESC_AEDAE Pescadillo homolog OS=Aedes aegypti GN=AAEL012980 PE=3 SV=1	71.821	0	166.99	7	7	15.9	7134200	9	9	21	4974700	8	8	19.4	3671900	6	6	16.1	6064500	6	6	16.1	1892900	6	6	16.1	2882600	6	6	12.3	12441000	5	5	12.3	4738200	6	6	12.3	1595900	4	4	7.2	4335200	8	8	14.9	5874800	7
Q0IE96	>tr|Q0IE96|Q0IE96_AEDAE AAEL012973-PA OS=Aedes aegypti GN=AaeL_AAEL012973 PE=4 SV=1	24.899	0	12.363	3	3	15.1	6246800	5	5	28.9	5435900	4	4	24.4	2417700	3	3	16.4	7184400	4	4	24.4	3246800	4	4	24.4	2719200	3	3	16.4	8508400	4	4	24.4	7207000	3	3	21.3	1488400	2	2	13.3	7408900	2	2	13.3	6489900	2
Q0IEA0	>tr|Q0IEA0|Q0IEA0_AEDAE AAEL012588-PA OS=Aedes aegypti GN=AaeL_AAEL012588 PE=4 SV=1	33.919	0	16.165	4	4	16.3	2732900	6	6	22.9	2746700	7	7	27.8	1796300	6	6	16.7	5559400	3	3	9.4	1199000	4	4	13.2	613530	4	4	11.5	5335500	6	6	22.9	2299800	5	5	18.4	711930	3	3	11.1	2276300	3	3	11.1	2326100	2
Q0IEA1	>tr|Q0IEA1|Q0IEA1_AEDAE AAEL012586-PA OS=Aedes aegypti GN=AaeL_AAEL012586 PE=4 SV=1	15.62	0	5.5476	1	1	11.1	1127600	1	1	11.1	1906200	1	1	11.1	409170	1	1	9.6	2256000	1	1	9.6	737550	1	1	9.6	814210	1	1	11.9	1594100	1	1	11.9	874240	1	1	11.9	380430	0	0	0	0	0	0	0	0	0
Q0IEA2	>tr|Q0IEA2|Q0IEA2_AEDAE DNA topoisomerase 2 (Fragment) OS=Aedes aegypti GN=AAEL012584 PE=3 SV=1	148.5	0	119.68	28	28	26.9	5101600	24	24	23.2	4057400	24	24	23.5	1781100	15	15	16.5	2877600	17	17	16.1	1574500	18	18	18.2	965310	20	20	20.2	7356700	15	15	14.1	2387500	15	15	15.4	670190	15	15	13	3145800	19	19	17.8	4013600	14
Q0IEA5;Q16LF0	>tr|Q0IEA5|Q0IEA5_AEDAE AAEL012592-PA OS=Aedes aegypti GN=AaeL_AAEL012592 PE=4 SV=1;>tr|Q16LF0|Q16LF0_AEDAE AAEL012670-PA OS=Aedes aegypti GN=AaeL_AAEL012670 PE=4 SV=1	30.568	0	8.6863	1	1	5.9	724830	2	2	9.7	479470	2	2	9.7	402600	2	2	9.7	760040	1	1	5.9	333920	2	2	9.7	329340	0	0	0	0	0	0	0	0	0	0	0	0	2	2	8.2	1529600	1	1	4.5	599860	0
Q0IEB0	>tr|Q0IEB0|Q0IEB0_AEDAE AAEL011421-PA OS=Aedes aegypti GN=AaeL_AAEL011421 PE=3 SV=1	51.862	0	23.075	3	3	12.2	900810	1	1	3.9	403570	2	2	8.6	525750	1	1	3.6	275130	2	2	8.4	257340	0	0	0	0	2	2	7.3	347870	1	1	3.6	150380	2	2	7.3	223900	2	2	7.5	734570	2	2	7.5	919540	2
Q0IEB2	>tr|Q0IEB2|Q0IEB2_AEDAE FACT complex subunit SSRP1 OS=Aedes aegypti GN=AaeL_AAEL011425 PE=3 SV=1	81.303	0	44.421	7	7	10.7	3164800	8	8	14.4	2384800	10	10	18	4483300	5	5	6.7	3374900	4	4	5.4	866430	7	7	10.6	2198900	10	10	14.9	9963900	6	6	9.1	3055200	7	7	10	1523400	10	10	16.4	7200000	9	9	15.8	5523500	10
Q0IEC0	>tr|Q0IEC0|Q0IEC0_AEDAE AAEL011429-PA OS=Aedes aegypti GN=AaeL_AAEL011429 PE=3 SV=1	46.541	0.0049587	1.6575	1	1	2.4	149750	0	0	0	0	1	1	2.4	168270	1	1	2.4	146430	1	1	2.4	76793	1	1	2.4	141350	2	2	4.8	719160	1	1	2.4	115850	2	2	4.8	81743	1	1	2.4	278470	1	1	2.4	190270	1
Q0IEC2	>tr|Q0IEC2|Q0IEC2_AEDAE AAEL011420-PA OS=Aedes aegypti GN=AaeL_AAEL011420 PE=4 SV=1	96.376	0.009901	1.3563	0	0	0	0	1	1	1.5	119030	1	1	1.5	33608	0	0	0	0	0	0	0	0	0	0	0	0	0	0	0	0	0	0	0	0	0	0	0	0	1	1	1.5	212770	0	0	0	0	1
Q0IEC5	>tr|Q0IEC5|Q0IEC5_AEDAE AAEL011417-PA (Fragment) OS=Aedes aegypti GN=AaeL_AAEL011417 PE=4 SV=1	131.15	0.00028843	5.0555	1	1	1.1	61784	2	2	1.7	4414200	2	2	1.7	901240	1	1	1.1	81302	1	1	1.1	23265	1	1	1.1	42207	5	5	4.6	909430	5	5	4.6	8080700	5	5	4.6	1379000	3	3	2.4	527530	3	3	2.4	526680	2
Q0IEC8;Q0IED0;Q0IED1	>tr|Q0IEC8|Q0IEC8_AEDAE AAEL010814-PA OS=Aedes aegypti GN=AaeL_AAEL010814 PE=4 SV=1;>tr|Q0IED0|Q0IED0_AEDAE AAEL010814-PC OS=Aedes aegypti GN=AaeL_AAEL010814 PE=4 SV=1;>tr|Q0IED1|Q0IED1_AEDAE AAEL010814-PB OS=Aedes aegypti GN=AaeL_AAEL010814 PE=4 SV=1	43.321	0	323.31	13	1	50.1	160590000	12	1	42.2	133900000	13	1	50.1	109820000	11	0	36.9	195090000	11	0	36.9	70078000	12	0	38.7	61041000	10	0	34.6	307330000	10	0	34.6	95888000	10	0	40.7	32281000	12	1	42.7	176320000	12	1	39.4	183560000	13
Q0IED2	>tr|Q0IED2|Q0IED2_AEDAE AAEL010815-PA (Fragment) OS=Aedes aegypti GN=AAEL010815 PE=4 SV=1	119.92	0	9.9127	1	1	0.8	137470	1	1	0.8	69036	1	1	0.8	113540	0	0	0	0	0	0	0	0	0	0	0	0	1	1	0.8	178740	1	1	0.8	84494	1	1	0.8	53854	0	0	0	0	0	0	0	0	0
Q0IED7	>tr|Q0IED7|Q0IED7_AEDAE AAEL010829-PA OS=Aedes aegypti GN=AAEL010829 PE=3 SV=1	45.506	0	11.777	3	3	11.1	1819800	3	3	11.1	1301300	3	3	11.1	987270	2	2	6.5	2190700	3	3	9.1	879570	2	2	6.5	669290	3	3	9.1	3329600	3	3	9.1	1830900	3	3	9.1	584770	3	3	9.1	3097100	3	3	9.1	3003400	2
Q0IED9	>tr|Q0IED9|Q0IED9_AEDAE AAEL010827-PA OS=Aedes aegypti GN=AaeL_AAEL010827 PE=4 SV=1	174.14	0	152.05	16	16	12.5	3220400	15	15	11.6	2370100	15	15	11.7	1673100	14	14	10.8	2638000	12	12	9.3	1179500	15	15	11.4	1789600	13	13	10.6	5426500	15	15	12.3	2136600	15	15	12.3	644530	13	13	10.9	3676200	15	15	12.4	4732300	14
Q0IEE2	>tr|Q0IEE2|Q0IEE2_AEDAE AAEL010826-PA OS=Aedes aegypti GN=AAEL010826 PE=3 SV=1	77.571	0	136.64	5	5	9.3	18536000	4	4	7.9	10795000	4	4	7.9	7356200	5	5	9.3	20937000	4	4	7.9	5709300	4	4	7.9	7889900	5	5	9.3	36370000	4	4	7.9	13834000	4	4	7.9	3995500	5	5	9.3	29920000	4	4	7.9	19405000	4
Q0IEE3	>tr|Q0IEE3|Q0IEE3_AEDAE AAEL010809-PA OS=Aedes aegypti GN=AaeL_AAEL010809 PE=3 SV=1	29.344	0	35.329	3	3	12.4	20096000	3	3	22	9909700	5	5	28.8	13074000	3	3	12.4	21445000	3	3	12.4	9305400	3	3	12.4	9104400	3	3	17.2	14383000	1	1	5.6	4878400	2	2	9.6	1216800	2	2	9.6	7893300	2	2	9.6	9916300	3
Q0IEE4	>tr|Q0IEE4|Q0IEE4_AEDAE AAEL010823-PA OS=Aedes aegypti GN=AaeL_AAEL010823 PE=3 SV=1	22.603	0	323.31	14	14	63.8	620720000	18	18	61.4	539550000	18	18	69	289400000	12	12	53.3	608410000	12	12	53.3	249780000	12	12	50	146740000	13	13	57.6	1090400000	13	13	57.6	448780000	14	14	61	168130000	13	13	49.5	907390000	15	15	57.6	953920000	14
Q0IEE6	>tr|Q0IEE6|Q0IEE6_AEDAE AAEL010816-PA OS=Aedes aegypti GN=AaeL_AAEL010816 PE=4 SV=1	48.394	0	11.208	1	1	4.6	317460	1	1	4.6	411960	0	0	0	0	1	1	2.8	183190	2	2	7.4	237870	2	2	7.4	292060	1	1	4.6	703310	1	1	4.6	303350	1	1	4.6	71658	0	0	0	0	1	1	4.6	540370	1
Q0IEF0	>tr|Q0IEF0|Q0IEF0_AEDAE AAEL010819-PA OS=Aedes aegypti GN=AaeL_AAEL010819 PE=4 SV=1	10.762	0	9.9833	0	0	0	0	1	1	11.2	20327000	1	1	11.2	35663000	0	0	0	0	0	0	0	0	0	0	0	0	1	1	11.2	49044000	1	1	11.2	1128400	1	1	11.2	2210900	1	1	11.2	2176400	0	0	0	0	1
Q0IEF2	>tr|Q0IEF2|Q0IEF2_AEDAE AAEL010818-PA OS=Aedes aegypti GN=AaeL_AAEL010818 PE=3 SV=1	22.16	0	40.786	3	3	9	50428000	4	4	26.4	58245000	4	4	26.4	13708000	2	2	9	35789000	2	2	9	8650300	3	3	9	24592000	3	3	9	335580000	4	3	12.4	38807000	4	3	12.4	29534000	3	3	9	200380000	2	2	8	204090000	3
Q0IEF3	>tr|Q0IEF3|Q0IEF3_AEDAE AAEL010748-PA OS=Aedes aegypti GN=AaeL_AAEL010748 PE=4 SV=1	52.009	0.00026991	3.5845	0	0	0	0	0	0	0	0	0	0	0	0	1	1	3.4	220850	0	0	0	0	1	1	3.4	75234	1	1	3.4	572070	0	0	0	0	0	0	0	0	2	2	6.9	1463800	3	3	10.3	1276200	3
Q0IEF4	>tr|Q0IEF4|Q0IEF4_AEDAE AAEL010747-PA OS=Aedes aegypti GN=AAEL010747 PE=4 SV=1	63.942	0	10.137	2	2	7.1	749350	4	4	11.1	1460900	1	1	2.2	107160	2	2	4.7	999500	2	2	4.7	364510	1	1	2.4	279740	4	4	10.6	2440200	2	2	4.7	521770	3	3	8.7	223790	0	0	0	0	0	0	0	0	0
Q0IEG4	>tr|Q0IEG4|Q0IEG4_AEDAE AAEL010754-PA OS=Aedes aegypti GN=AaeL_AAEL010754 PE=4 SV=1	10.012	0	65.459	5	4	52.3	150750000	5	4	52.3	312560000	5	4	52.3	145240000	5	4	52.3	108960000	5	4	52.3	41559000	6	4	52.3	184000000	6	4	52.3	1188200000	5	4	52.3	94751000	6	4	52.3	108470000	6	4	52.3	856290000	6	4	52.3	736650000	6
Q0IEH0	>tr|Q0IEH0|Q0IEH0_AEDAE AAEL010760-PA OS=Aedes aegypti GN=AaeL_AAEL010760 PE=4 SV=1	24.069	0	6.6561	0	0	0	0	0	0	0	0	0	0	0	0	1	1	11.4	1314100	1	1	11.4	888080	1	1	11.4	675780	1	1	4.3	770110	2	2	8.1	475600	0	0	0	0	0	0	0	0	0	0	0	0	0
Q0IEH6	>tr|Q0IEH6|Q0IEH6_AEDAE AAEL010312-PA OS=Aedes aegypti GN=AaeL_AAEL010312 PE=4 SV=1	108.12	0	279.04	12	12	21.7	5211000	16	16	28.3	5111900	15	15	24.1	2712500	12	12	21.5	5695900	12	12	21.5	3391300	11	11	19.3	1221000	13	13	21.4	5836200	10	10	17.1	2512000	13	13	21.2	1280700	10	10	17	3648000	12	12	20.5	6306200	11
Q0IEH7	>sp|Q0IEH7|PTER_AEDAE Phosphotriesterase-related protein OS=Aedes aegypti GN=AAEL010326 PE=3 SV=1	39.992	0	64.543	4	4	17.1	8859100	5	5	19.9	11821000	5	5	19.9	8958000	4	4	15.7	7941700	3	3	10.7	4045900	2	2	8.4	3770300	3	3	13.5	13145000	3	3	13.5	5649400	2	2	8.4	4851800	4	4	13.5	9125000	4	4	13.5	14119000	5
Q0IEI9	>tr|Q0IEI9|Q0IEI9_AEDAE AAEL010321-PA OS=Aedes aegypti GN=AaeL_AAEL010321 PE=3 SV=1	58.553	0	323.31	21	21	48.5	21664000	20	20	47.8	16705000	20	20	47.8	11516000	20	20	47.4	28781000	19	19	43.6	7833200	19	19	46.6	7158300	20	20	46.3	38702000	19	19	41.6	15646000	19	19	46.3	4805300	14	14	33.5	13561000	15	15	36.3	15459000	14
Q0IEJ0	>tr|Q0IEJ0|Q0IEJ0_AEDAE AAEL010300-PA OS=Aedes aegypti GN=AAEL010300 PE=4 SV=1	56.746	0	24.054	3	3	6.6	963500	6	6	15.9	1821900	6	6	15.9	720200	3	3	7	637460	4	4	8.6	300160	5	5	11	449170	5	5	12.4	2359700	3	3	7.6	896640	4	4	10.8	501070	2	2	3.4	580490	2	2	7	1204200	3
Q0IEJ1	>tr|Q0IEJ1|Q0IEJ1_AEDAE AAEL010317-PA OS=Aedes aegypti GN=AaeL_AAEL010317 PE=4 SV=1	91.362	0	26.773	10	10	13.8	3896900	10	10	14.2	2170700	10	10	13.9	1299500	9	9	12.2	4123400	8	8	10.7	1539400	6	6	8.2	1308300	11	11	13.6	5277800	7	7	9.2	2465400	7	7	9.2	738040	5	5	7	3561500	6	6	8	3694000	6
Q0IEJ7	>tr|Q0IEJ7|Q0IEJ7_AEDAE AAEL010311-PA OS=Aedes aegypti GN=AaeL_AAEL010311 PE=4 SV=1	147.28	0	41.442	7	7	7.4	603620	7	7	6.7	545670	5	5	4.4	319630	7	7	6.8	651910	7	7	6.8	255120	5	5	4.9	139560	9	9	10	1118100	10	10	11.2	896410	6	6	5.9	181260	7	7	6.5	852090	7	7	6.7	1099800	8
Q0IEK2;Q17B17	>tr|Q0IEK2|Q0IEK2_AEDAE 40S ribosomal protein S30 OS=Aedes aegypti GN=AaeL_AAEL009653 PE=3 SV=1;>tr|Q17B17|Q17B17_AEDAE 40S ribosomal protein S30 OS=Aedes aegypti GN=AaeL_AAEL005129 PE=3 SV=1	14.413	0	17.261	2	2	19.7	269380000	2	2	19.7	882500	4	4	28.8	52218000	2	2	13.6	382390000	2	2	13.6	101710000	1	1	5.3	27786000	2	2	13.6	246260000	2	2	13.6	221990000	1	1	5.3	31691000	2	2	13.6	142820000	2	2	13.6	359040000	2
Q0IEK9	>tr|Q0IEK9|Q0IEK9_AEDAE AAEL009649-PA OS=Aedes aegypti GN=AaeL_AAEL009649 PE=4 SV=1	58.29	0.0012279	2.1301	2	2	3.5	2431600	2	2	3.5	1502700	2	2	3.5	708580	1	1	1.4	0	0	0	0	0	0	0	0	0	1	1	1.4	6569500	1	1	1.4	2538600	1	1	1.4	14508	1	1	1.4	6832900	1	1	1.4	9822300	1
Q0IEL0	>tr|Q0IEL0|Q0IEL0_AEDAE AAEL009646-PA OS=Aedes aegypti GN=AaeL_AAEL009646 PE=4 SV=1	66.773	0	323.31	23	23	45.9	55877000	23	23	45.9	38657000	22	22	45.5	18157000	21	21	41.6	51508000	21	21	38.5	19679000	17	17	32.3	12126000	24	24	48.5	96044000	22	22	41.2	47921000	20	20	43.1	8920000	18	18	29.6	47971000	21	21	37.5	63955000	20
Q0IEL8	>tr|Q0IEL8|Q0IEL8_AEDAE Glucose-6-phosphate 1-dehydrogenase OS=Aedes aegypti GN=AaeL_AAEL009507 PE=3 SV=1	63.786	0	89.496	15	15	29.4	11708000	16	16	31.4	9296700	16	16	31.4	9360400	17	17	31.6	15334000	17	17	31.6	5541500	15	15	28.5	6915700	14	14	26.2	16810000	14	14	26.2	7378800	11	11	20.8	1770500	12	12	24.2	9680000	14	14	31	10685000	15
Q0IEM0	>tr|Q0IEM0|Q0IEM0_AEDAE AAEL009512-PA OS=Aedes aegypti GN=AaeL_AAEL009512 PE=4 SV=1	73.067	0	10.421	2	2	4.4	599070	2	2	4.4	1421400	2	2	4.4	1312500	0	0	0	0	1	1	1.5	51330	1	1	1.5	199270	3	3	5.9	3459300	1	1	2.9	351340	2	2	4.4	1479300	3	3	6.1	3405500	4	4	7.7	4081400	3
Q0IEM1	>tr|Q0IEM1|Q0IEM1_AEDAE AAEL009496-PA OS=Aedes aegypti GN=AaeL_AAEL009496 PE=4 SV=1	22.105	0	323.31	12	12	54.2	1343300000	13	13	65.6	877520000	13	13	65.6	241580000	12	12	54.2	1153600000	12	12	54.2	384890000	12	12	54.2	286790000	12	12	54.2	1652100000	12	12	54.2	827770000	13	13	65.6	294120000	11	11	38	1539300000	12	12	54.2	1581200000	12
Q0IEM7	>tr|Q0IEM7|Q0IEM7_AEDAE AAEL009501-PA OS=Aedes aegypti GN=AaeL_AAEL009501 PE=3 SV=1	33.013	0	58.381	10	10	37.8	23181000	10	10	37.8	17731000	10	10	37.8	13535000	7	7	29.3	12798000	7	7	29.3	5829500	6	6	27	2532100	11	11	42.3	40915000	10	10	38.1	14392000	11	11	42.3	5027300	7	7	31.6	15000000	8	8	34.2	18946000	9
Q0IEM8	>tr|Q0IEM8|Q0IEM8_AEDAE Phosphomannomutase OS=Aedes aegypti GN=AaeL_AAEL009497 PE=3 SV=1	28.997	0	86.563	15	15	58.6	72400000	14	14	54.2	47084000	15	15	59.4	35912000	14	14	57.4	78621000	15	15	58.2	29181000	16	16	62.5	25525000	16	16	57	88746000	15	15	53	56394000	15	15	53.4	18241000	14	14	51.4	55239000	15	15	54.6	61216000	14
Q0IEN1	>tr|Q0IEN1|Q0IEN1_AEDAE AAEL009503-PA OS=Aedes aegypti GN=AaeL_AAEL009503 PE=3 SV=1	34.764	0	38.238	5	5	17	6262800	6	6	21.8	5729400	5	5	18.6	3470900	6	6	20.2	10682000	5	5	16.1	4612200	7	7	24.9	4295500	5	5	17	11237000	4	4	13.6	4429500	3	3	10.4	926570	6	6	22.4	8452200	6	6	23	6899200	6
Q0IEN3	>sp|Q0IEN3|TRMB_AEDAE tRNA (guanine-N(7)-)-methyltransferase OS=Aedes aegypti GN=AAEL009156 PE=3 SV=1	28.518	0	6.2853	2	2	8.6	886580	3	3	21.6	767370	3	3	22.4	758590	3	3	22.4	2282500	2	2	17.1	332180	3	3	22.4	437610	1	1	5.3	567640	1	1	5.3	289410	1	1	5.3	91573	1	1	5.3	344980	1	1	5.3	472840	2
Q0IEN4	>tr|Q0IEN4|Q0IEN4_AEDAE AAEL009161-PA OS=Aedes aegypti GN=AAEL009161 PE=4 SV=1	94.159	0	22.213	2	2	4.4	192090	3	3	5.5	1898300	3	3	5.5	172860	7	7	13.5	8039100	5	5	9.9	2628600	7	7	13.5	1797500	8	8	14	8382000	7	7	11.4	4385900	4	4	7.8	301520	5	5	9.5	11026000	5	5	7.4	12718000	7
Q0IEN8;Q0IEN7	>tr|Q0IEN8|Q0IEN8_AEDAE Glutathione synthetase OS=Aedes aegypti GN=AaeL_AAEL009154 PE=3 SV=1;>tr|Q0IEN7|Q0IEN7_AEDAE Glutathione synthetase OS=Aedes aegypti GN=AaeL_AAEL009154 PE=3 SV=1	53.669	0	225.71	18	18	47.1	28021000	23	23	58.3	25336000	24	24	62.2	18028000	17	17	42.5	30726000	17	17	42.5	12686000	18	18	44.2	10785000	17	17	44	34696000	17	17	39.6	20602000	18	18	47.9	7130000	14	14	36.1	24595000	14	14	35.3	23625000	15
Q0IEP1	>tr|Q0IEP1|Q0IEP1_AEDAE AAEL009155-PA OS=Aedes aegypti GN=AaeL_AAEL009155 PE=4 SV=1	18.27	0	21.576	0	0	0	0	2	2	22.6	1720100	0	0	0	0	0	0	0	0	0	0	0	0	1	1	10.7	444320	2	2	17.6	8389000	1	1	10.7	299110	1	1	10.7	251330	0	0	0	0	1	1	10.7	1464400	2
Q0IEP2	>tr|Q0IEP2|Q0IEP2_AEDAE AAEL009160-PA OS=Aedes aegypti GN=AaeL_AAEL009160 PE=3 SV=1	18.367	0	91.966	9	9	59.3	82773000	9	9	59.3	51644000	9	9	64.8	21136000	8	8	43.2	79324000	9	9	48.1	32848000	7	7	43.2	13448000	5	5	37.7	96598000	6	6	54.9	45066000	5	5	50	7767500	6	6	37.7	89776000	8	8	63	106820000	8
Q0IEP4	>tr|Q0IEP4|Q0IEP4_AEDAE AAEL009153-PA OS=Aedes aegypti GN=AaeL_AAEL009153 PE=4 SV=1	37.301	0.0021978	2.0721	0	0	0	0	0	0	0	0	0	0	0	0	0	0	0	0	0	0	0	0	0	0	0	0	0	0	0	0	0	0	0	0	0	0	0	0	1	1	3.7	505730	1	1	3.7	470920	1
Q0IEP6	>tr|Q0IEP6|Q0IEP6_AEDAE AAEL004844-PA OS=Aedes aegypti GN=AaeL_AAEL009159 PE=4 SV=1	89.823	0.0002727	3.8345	2	2	4.3	361760	1	1	1.9	139900	1	1	1.9	59436	1	1	1.9	105880	1	1	1.9	71908	0	0	0	0	1	1	1.9	146570	3	3	6.4	540470	1	1	2.1	29236	0	0	0	0	0	0	0	0	0
Q0IEQ0	>tr|Q0IEQ0|Q0IEQ0_AEDAE AAEL008358-PA (Fragment) OS=Aedes aegypti GN=AaeL_AAEL008358 PE=4 SV=1	81.283	0	323.31	31	31	47	74120000	33	33	49.7	55494000	34	34	49.7	30743000	30	30	46.6	70032000	29	29	45.2	24439000	30	30	45.7	20292000	31	31	48.1	125520000	32	32	48.1	46688000	29	29	43	15378000	31	31	48.6	69758000	29	29	45.4	73785000	28
Q0IEQ5	>tr|Q0IEQ5|Q0IEQ5_AEDAE AAEL008356-PA OS=Aedes aegypti GN=AaeL_AAEL008356 PE=4 SV=1	18.519	0.00027793	4.1609	0	0	0	0	1	1	9.1	422130	1	1	9.1	238260	0	0	0	0	0	0	0	0	0	0	0	0	1	1	8	505410	0	0	0	0	1	1	8	128830	1	1	9.1	631700	1	1	9.1	1067400	1
Q0IER5	>tr|Q0IER5|Q0IER5_AEDAE AAEL008100-PA OS=Aedes aegypti GN=AaeL_AAEL008100 PE=4 SV=1	63.251	0	17.348	2	2	6.2	1122600	2	2	6.2	528880	1	1	2.4	224400	1	1	3.8	388930	1	1	3.8	202860	0	0	0	0	3	3	9.8	2952500	4	4	13.2	1407200	1	1	2.5	151440	0	0	0	0	0	0	0	0	0
Q0IER7	>tr|Q0IER7|Q0IER7_AEDAE AAEL008105-PA OS=Aedes aegypti GN=AaeL_AAEL008105 PE=4 SV=1	73.995	0	294.7	21	21	38.9	50353000	22	22	35.5	18242000	22	22	39.2	16358000	21	21	37.4	45970000	20	20	35.7	17271000	19	19	33.4	16767000	20	20	34.8	47418000	21	21	36.2	32387000	19	19	34.8	10610000	18	18	31.5	21387000	18	18	32.3	21100000	20
Q0IER9	>tr|Q0IER9|Q0IER9_AEDAE AAEL008099-PA OS=Aedes aegypti GN=AAEL008099 PE=4 SV=1	81.862	0.00051401	2.7184	1	1	2	109780	1	1	2	210440	1	1	2	76514	0	0	0	0	0	0	0	0	0	0	0	0	0	0	0	0	1	1	1.6	123070	1	1	1.6	30920	1	1	1.7	229340	1	1	1.7	186560	1
Q0IES4	>tr|Q0IES4|Q0IES4_AEDAE AAEL008107-PA (Fragment) OS=Aedes aegypti GN=AAEL008107 PE=4 SV=1	580.29	0	85.98	12	12	2.8	631620	13	13	3	697330	12	12	2.8	595680	5	5	1.1	140400	5	5	1.1	68044	4	4	0.9	62090	17	17	4.5	698880	11	11	2.3	205890	11	11	2.7	116370	14	14	2.7	668480	17	17	3.9	707010	17
Q0IET0;Q0IET1	>tr|Q0IET0|Q0IET0_AEDAE AAEL007991-PA OS=Aedes aegypti GN=AaeL_AAEL007991 PE=4 SV=1;>tr|Q0IET1|Q0IET1_AEDAE AAEL007984-PA OS=Aedes aegypti GN=AaeL_AAEL007984 PE=4 SV=1	29.47	0.0031469	1.9387	1	1	5.1	2909800	1	1	5.1	1955300	1	1	5.1	297580	1	1	5.1	1982700	1	1	5.1	616980	1	1	5.1	162500	0	0	0	0	0	0	0	0	0	0	0	0	0	0	0	0	0	0	0	0	0
Q0IET8	>tr|Q0IET8|Q0IET8_AEDAE AAEL007987-PA OS=Aedes aegypti GN=AaeL_AAEL007987 PE=4 SV=1	86.41	0	183.55	12	12	19	4782500	18	18	28.8	11314000	17	17	26.4	8049200	10	10	16.1	3750300	9	9	13.9	1609200	12	12	19.7	4833000	17	17	25.7	23711000	14	14	21.8	4134300	18	18	26.5	5045600	13	13	19.7	13801000	13	13	19.7	13893000	12
Q0IET9;Q0IEU0	>tr|Q0IET9|Q0IET9_AEDAE AAEL007990-PA OS=Aedes aegypti GN=AAEL007990 PE=4 SV=1;>tr|Q0IEU0|Q0IEU0_AEDAE AAEL007990-PB OS=Aedes aegypti GN=AAEL007990 PE=4 SV=1	18.099	0	279.34	5	5	44.2	252520000	6	6	71.8	114100000	7	7	84.7	86093000	5	5	44.2	214500000	4	4	31.3	49188000	5	5	44.2	62828000	6	6	63.8	365680000	4	4	31.3	162560000	6	6	65	35578000	5	5	44.2	277240000	4	4	31.3	186100000	5
Q0IEU1	>tr|Q0IEU1|Q0IEU1_AEDAE AAEL008002-PA OS=Aedes aegypti GN=AaeL_AAEL008002 PE=4 SV=1	17.535	0	15.112	4	4	27.4	16204000	6	6	28	35223000	6	6	28	18972000	2	2	12.7	5383900	2	2	12.7	3078800	2	2	12.7	9518900	4	4	27.4	120820000	3	3	22.9	5209800	3	3	22.9	6624600	4	4	28.7	37973000	4	4	27.4	51529000	5
Q0IEU2	>tr|Q0IEU2|Q0IEU2_AEDAE AAEL008000-PA OS=Aedes aegypti GN=AaeL_AAEL008000 PE=4 SV=1	57.682	0	27.349	6	6	12.8	16589000	6	6	12.8	16472000	5	5	9.5	2939400	5	5	12	17430000	5	5	12	4321100	3	3	7.1	4302100	6	6	12.8	21369000	6	6	12.8	15719000	5	5	9.5	6010400	5	5	11.1	18438000	6	6	12.8	17029000	5
Q0IEU5	>tr|Q0IEU5|Q0IEU5_AEDAE AAEL008006-PA OS=Aedes aegypti GN=AaeL_AAEL008006 PE=4 SV=1	35.068	0	323.31	20	20	71.7	488050000	20	20	66.3	336050000	21	21	78.7	227920000	16	16	55.6	261490000	16	16	55.6	90318000	16	16	55.6	89381000	18	18	66.3	512920000	17	17	59	238010000	18	18	66.3	151400000	18	18	59	522990000	18	18	59	494740000	19
Q0IEU7	>tr|Q0IEU7|Q0IEU7_AEDAE AAEL007988-PA OS=Aedes aegypti GN=AaeL_AAEL007988 PE=4 SV=1	20.592	0	7.9308	2	2	16.3	1715600	1	1	5.6	1492100	2	2	16.3	784120	1	1	4.5	919260	1	1	4.5	323620	1	1	4.5	277560	2	2	11.8	2704200	2	2	11.8	2439200	1	1	5.6	387490	0	0	0	0	1	1	5.6	1957600	0
Q0IEU8	>tr|Q0IEU8|Q0IEU8_AEDAE AAEL007985-PA OS=Aedes aegypti GN=AaeL_AAEL007985 PE=4 SV=1	46.684	0	11.295	1	1	2.9	195590	2	2	8	261360	1	1	5.1	66203	1	1	3.4	396210	1	1	3.4	126360	1	1	3.4	41484	2	2	6.3	1344200	2	2	6.3	381350	1	1	3.4	326150	0	0	0	0	0	0	0	0	0
Q1HR51;Q0IEV8	>tr|Q1HR51|Q1HR51_AEDAE AAEL007763-PB OS=Aedes aegypti GN=AaeL_AAEL007763 PE=2 SV=1;>tr|Q0IEV8|Q0IEV8_AEDAE AAEL007763-PA OS=Aedes aegypti GN=AaeL_AAEL007763 PE=4 SV=1	44.708	0.00028121	4.449	0	0	0	0	1	1	2.8	326580	1	1	2.8	190370	0	0	0	0	0	0	0	0	0	0	0	0	1	1	2.8	1181700	0	0	0	0	1	1	2.8	97069	1	1	2.8	495340	1	1	2.8	832630	1
Q0IEV9;Q1HRP2	>tr|Q0IEV9|Q0IEV9_AEDAE AAEL007771-PA OS=Aedes aegypti GN=AaeL_AAEL007771 PE=4 SV=1;>tr|Q1HRP2|Q1HRP2_AEDAE 60S ribosomal protein L22 OS=Aedes aegypti GN=AaeL_AAEL007771 PE=2 SV=1	17.51	0	286.79	6	6	50.7	812890000	6	6	50.7	673080000	6	6	50.7	306730000	5	5	42.7	944180000	5	5	42.7	337850000	4	4	34.7	295280000	5	5	42.7	1486700000	6	6	50.7	691600000	6	6	50.7	211670000	4	4	34.7	670640000	5	5	42.7	1187900000	5
Q0IEW1;Q0IEW4	>tr|Q0IEW1|Q0IEW1_AEDAE AAEL007765-PA OS=Aedes aegypti GN=SRPN10 PE=3 SV=1;>tr|Q0IEW4|Q0IEW4_AEDAE AAEL007765-PD OS=Aedes aegypti GN=SRPN10 PE=3 SV=1	43.47	0	323.31	20	3	60.6	234870000	20	3	60.6	178580000	20	3	60.6	191460000	22	5	65.8	245770000	20	3	59.8	98123000	21	4	60.4	98556000	23	4	64.8	409530000	20	3	52.6	135600000	20	3	62.4	64799000	22	4	52.8	322190000	21	4	61.4	279670000	23
Q0IEW2	>tr|Q0IEW2|Q0IEW2_AEDAE AAEL007765-PB OS=Aedes aegypti GN=SRPN10 PE=3 SV=1	42.395	0.00028877	5.0815	18	1	54.4	2346600	18	1	54.4	2003500	18	1	54.4	2235500	18	1	53.1	3437100	18	1	53.1	2135000	18	1	53.1	1728600	21	2	60.1	7968700	18	1	46.1	2368000	19	2	60.1	1037200	19	1	43.4	9036300	19	2	57.4	5423700	21
Q0IEX0	>tr|Q0IEX0|Q0IEX0_AEDAE AAEL007768-PA OS=Aedes aegypti GN=MYD PE=4 SV=1	49.854	0	17.427	2	2	6.9	626350	3	3	10.6	429520	2	2	7.6	77306	2	2	6.9	343030	1	1	3.9	187090	1	1	3.9	0	1	1	3	241800	1	1	3	0	0	0	0	0	1	1	2.5	184260	1	1	2.5	90015	1
Q0IEX8	>tr|Q0IEX8|Q0IEX8_AEDAE AAEL007717-PA OS=Aedes aegypti GN=AAEL007717 PE=3 SV=1	13.571	0	65.882	7	7	78.2	58918000	6	6	71	42548000	7	7	78.2	27237000	6	6	78.2	71902000	6	6	78.2	27681000	6	6	51.6	15127000	7	7	78.2	105990000	5	5	44.4	51164000	5	5	44.4	9405900	4	4	43.5	38845000	5	5	70.2	57905000	5
Q0IEX9	>tr|Q0IEX9|Q0IEX9_AEDAE AAEL007713-PA OS=Aedes aegypti GN=AaeL_AAEL007713 PE=4 SV=1	26.323	0	25.792	2	2	15.5	1097200	3	3	21.1	2874200	2	2	13.4	2147400	1	1	5.2	0	0	0	0	0	0	0	0	0	1	1	4.7	0	0	0	0	0	1	1	7.8	262740	1	1	5.6	790930	1	1	5.6	1669000	1
Q0IEY0	>tr|Q0IEY0|Q0IEY0_AEDAE AAEL007712-PA OS=Aedes aegypti GN=AaeL_AAEL007712 PE=4 SV=1	226.23	0.00028703	4.9212	0	0	0	0	0	0	0	0	0	0	0	0	0	0	0	0	0	0	0	0	0	0	0	0	2	2	1.5	157040	1	1	0.6	53743	1	1	0.6	6859.5	1	1	0.6	58424	1	1	0.6	62439	1
Q0IEY3	>sp|Q0IEY3|EIF3B_AEDAE Eukaryotic translation initiation factor 3 subunit B OS=Aedes aegypti GN=eIF3-S9 PE=3 SV=1	80.116	0	323.31	30	30	49.3	62144000	32	32	56.4	44538000	32	32	56.4	42594000	30	30	49.3	55925000	30	30	51.7	16988000	28	28	47.1	21155000	31	31	48.1	102200000	31	31	49.7	36402000	32	32	53.8	13627000	32	32	50.4	80474000	31	31	49	75824000	28
Q0IEY6	>tr|Q0IEY6|Q0IEY6_AEDAE AAEL007725-PA OS=Aedes aegypti GN=AaeL_AAEL007725 PE=4 SV=1	38.415	0	13.86	3	3	11.5	1543400	2	2	8.4	1027100	2	2	8.4	582010	3	3	13	859930	3	3	10.5	865260	2	2	6.2	358180	5	5	19.8	3783900	5	5	19.8	1064800	4	4	15.8	851960	2	2	7.1	555870	3	3	10.2	1490300	3
Q0IEZ7	>tr|Q0IEZ7|Q0IEZ7_AEDAE AAEL007432-PA OS=Aedes aegypti GN=AaeL_AAEL007432 PE=4 SV=1	29.862	0	21.215	0	0	0	0	5	5	27.6	4281900	3	3	22	867520	0	0	0	0	0	0	0	0	0	0	0	0	1	1	8.6	1132300	0	0	0	0	0	0	0	0	0	0	0	0	0	0	0	0	0
Q0IEZ9	>tr|Q0IEZ9|Q0IEZ9_AEDAE AAEL007423-PA OS=Aedes aegypti GN=AaeL_AAEL007423 PE=4 SV=1	27.664	0.00027716	4.1164	1	1	3.8	58091000	3	3	10.4	45610000	2	2	9.2	572080	0	0	0	0	1	1	4.6	129200	1	1	4.6	777240	1	1	3.8	113140000	1	1	3.8	31493000	0	0	0	0	1	1	4.6	906990	2	2	7.5	2215900	2
Q0IF00	>tr|Q0IF00|Q0IF00_AEDAE AAEL007431-PA OS=Aedes aegypti GN=AaeL_AAEL007431 PE=4 SV=1	7.5977	0	54.036	2	2	39.1	59692000	2	2	39.1	21870000	2	2	39.1	8212500	2	2	39.1	62291000	2	2	39.1	37037000	2	2	39.1	15961000	2	2	39.1	44160000	2	2	39.1	25346000	2	2	39.1	9303800	2	2	37.5	73518000	3	3	39.1	75596000	2
Q0IF05	>tr|Q0IF05|Q0IF05_AEDAE AAEL007414-PA OS=Aedes aegypti GN=AaeL_AAEL007414 PE=4 SV=1	16.035	0	114.79	9	2	71.9	55993000	10	3	71.9	31134000	10	3	71.9	21900000	11	5	73.4	70090000	11	5	73.4	29545000	9	4	60.4	11048000	11	4	82	86812000	11	4	82	45991000	11	4	82	10762000	10	3	77	62832000	11	4	77	69207000	11
Q0IF10	>tr|Q0IF10|Q0IF10_AEDAE AAEL007429-PA OS=Aedes aegypti GN=AAEL007429 PE=4 SV=1	62.765	0	8.7065	1	1	3	158300	1	1	3	142250	2	2	4.4	53673	2	2	4.6	2873200	2	2	4.6	65813	2	2	4.6	135980	2	2	5.5	442410	2	2	4.1	2436800	1	1	2.5	58509	1	1	3	123410	1	1	2.5	311350	2
Q0IF16;Q0IF15	>tr|Q0IF16|Q0IF16_AEDAE AAEL007084-PA OS=Aedes aegypti GN=AaeL_AAEL007084 PE=4 SV=1;>tr|Q0IF15|Q0IF15_AEDAE AAEL007084-PB OS=Aedes aegypti GN=AaeL_AAEL007084 PE=4 SV=1	39.427	0	7.2775	1	1	5.3	388710	1	1	5.3	270870	3	3	13.9	1225600	0	0	0	0	0	0	0	0	0	0	0	0	2	2	9.7	2122900	1	1	4.4	347630	2	2	9.7	597350	1	1	5.3	258020	1	1	5.3	408650	1
Q0IF17	>tr|Q0IF17|Q0IF17_AEDAE AAEL007100-PA OS=Aedes aegypti GN=AaeL_AAEL007100 PE=4 SV=1	84.371	0.00052687	3.1087	1	1	1.6	92787	1	1	1.6	155600	1	1	1.6	137410	0	0	0	0	0	0	0	0	0	0	0	0	0	0	0	0	1	1	3	202220	0	0	0	0	0	0	0	0	0	0	0	0	0
Q0IF21	>tr|Q0IF21|Q0IF21_AEDAE AAEL007090-PA OS=Aedes aegypti GN=AaeL_AAEL007090 PE=3 SV=1	34.935	0	115.09	5	5	23.2	5052600	6	6	31.4	14404000	6	6	31.4	4695500	2	2	12.4	1002600	2	2	12.4	572170	1	1	8.3	48970	8	8	28.9	22920000	7	7	26.7	5280600	6	6	26.7	3346900	0	0	0	0	1	1	8.3	304360	1
Q0IF28	>tr|Q0IF28|Q0IF28_AEDAE AAEL007091-PA (Fragment) OS=Aedes aegypti GN=AaeL_AAEL007091 PE=4 SV=1	44.642	0	6.3866	4	4	9	8592400	4	4	9	6843700	4	4	9	3231000	2	2	4.1	4599200	2	2	4.1	2364300	2	2	4.1	635040	2	2	4.1	5919000	2	2	4.1	4087500	2	2	4.1	618440	3	3	6.6	7870600	2	2	4.4	7992600	3
Q0IF29	>tr|Q0IF29|Q0IF29_AEDAE AAEL007082-PA (Fragment) OS=Aedes aegypti GN=AAEL007082 PE=4 SV=1	118.01	0	37.805	5	4	6.8	3133700	6	5	8.4	2063100	7	6	9.1	2352100	4	3	5.4	2035200	4	3	5.4	464660	5	4	6.1	1141200	6	5	8.4	6226700	5	4	6.8	2162600	6	5	8.4	679130	6	4	7.2	4166700	8	6	9.6	3759000	8
Q16RU2;Q0IF35	>tr|Q16RU2|Q16RU2_AEDAE AAEL010831-PA OS=Aedes aegypti GN=AaeL_AAEL010831 PE=4 SV=1;>tr|Q0IF35|Q0IF35_AEDAE AAEL007089-PA OS=Aedes aegypti GN=AaeL_AAEL007089 PE=4 SV=1	38.063	0.0094754	1.3869	1	1	3.6	306880	1	1	3.6	337140	1	1	3.6	735630	0	0	0	0	0	0	0	0	0	0	0	0	0	0	0	0	0	0	0	0	0	0	0	0	0	0	0	0	0	0	0	0	0
Q0IF37	>tr|Q0IF37|Q0IF37_AEDAE AAEL006507-PA OS=Aedes aegypti GN=AaeL_AAEL006507 PE=4 SV=1	30.372	0	15.872	1	1	4.2	1358400	1	1	4.2	836930	1	1	4.2	1019300	1	1	4.2	1017700	1	1	4.2	712570	1	1	4.2	1196800	2	2	9.2	2492400	1	1	4.2	980980	1	1	4.2	720680	1	1	4.2	2009900	2	2	8.8	4360400	2
Q0IF38	>tr|Q0IF38|Q0IF38_AEDAE AAEL006515-PA OS=Aedes aegypti GN=AaeL_AAEL006515 PE=4 SV=1	30.999	0.00099379	2.2372	1	1	3	1264900	1	1	3	756710	1	1	3	75425	1	1	3	1219000	0	0	0	0	1	1	3	418970	1	1	3	2057700	1	1	3	1008200	1	1	3	177200	0	0	0	0	0	0	0	0	0
Q0IF41	>tr|Q0IF41|Q0IF41_AEDAE AAEL006519-PA OS=Aedes aegypti GN=AaeL_AAEL006519 PE=4 SV=1	76.614	0	60.738	5	5	8	851070	6	6	9.5	3397300	7	7	10.9	1245000	1	1	1.2	0	2	2	3.1	80263	5	5	7.7	983550	11	11	16	12617000	5	5	7.8	918540	10	10	13.3	2256000	9	9	16.2	6249100	9	9	16	8644900	7
Q0IF43	>tr|Q0IF43|Q0IF43_AEDAE AAEL006521-PA OS=Aedes aegypti GN=AaeL_AAEL006521 PE=4 SV=1	15.103	0	117.24	4	4	45	27910000	4	4	45	21905000	3	3	21.4	2441600	5	5	55	31547000	3	3	21.4	6348500	4	4	45	6036600	4	4	45	49212000	4	4	45	21659000	5	5	51.9	6410000	4	4	48.1	33333000	5	5	48.1	44811000	4
Q0IF50	>tr|Q0IF50|Q0IF50_AEDAE AAEL006516-PA OS=Aedes aegypti GN=AaeL_AAEL006516 PE=4 SV=1	54.788	0	323.31	29	29	64.8	157630000	32	32	65.3	98207000	30	30	65.1	62214000	27	27	58.5	120890000	23	23	52.8	43844000	27	27	58.5	47478000	27	27	62.7	229970000	26	26	59.6	100280000	27	27	62.7	43511000	28	28	60.6	224540000	29	29	64.2	185530000	29
Q0IF52	>tr|Q0IF52|Q0IF52_AEDAE Cytidine deaminase OS=Aedes aegypti GN=AaeL_AAEL006518 PE=3 SV=1	16.958	0	45.927	4	4	34.8	11165000	4	4	34.8	9201800	4	4	34.8	14732000	2	2	23.2	7117100	3	3	38.1	1860000	4	4	43.2	3167200	3	3	29.7	17604000	2	2	23.2	4631400	2	2	23.2	1017500	4	4	34.8	14964000	4	4	34.8	12667000	4
Q0IF54	>tr|Q0IF54|Q0IF54_AEDAE AAEL006530-PA OS=Aedes aegypti GN=AaeL_AAEL006530 PE=4 SV=1	40.271	0	5.352	1	1	4.8	375270	1	1	4.8	54299	0	0	0	0	0	0	0	0	0	0	0	0	0	0	0	0	2	2	8.3	654020	2	2	8.3	366110	0	0	0	0	1	1	4.8	495510	1	1	4.8	482730	0
Q0IF55	>tr|Q0IF55|Q0IF55_AEDAE AAEL006520-PA OS=Aedes aegypti GN=AaeL_AAEL006520 PE=4 SV=2	8.3256	0.00076316	2.5768	1	1	15.8	1587700	1	1	15.8	2005300	1	1	15.8	560540	0	0	0	0	0	0	0	0	0	0	0	0	0	0	0	0	0	0	0	0	0	0	0	0	0	0	0	0	1	1	19.7	1990300	0
Q0IF60	>tr|Q0IF60|Q0IF60_AEDAE AAEL006510-PA (Fragment) OS=Aedes aegypti GN=AAEL006510 PE=4 SV=1	68.072	0.00052411	3.025	3	3	4.8	546500	3	3	4.8	528320	2	2	3.2	86226	3	3	5	796420	3	3	5	276800	1	1	1.6	12425	2	2	3.4	707380	2	2	3.4	283450	1	1	1.6	12614	1	1	1.6	323030	1	1	1.6	262250	1
Q0IF61	>tr|Q0IF61|Q0IF61_AEDAE AAEL006531-PA OS=Aedes aegypti GN=AaeL_AAEL006531 PE=4 SV=1	64.946	0	245.67	15	15	27.8	11015000	20	20	38	13122000	20	20	38	6601400	15	15	25.2	20438000	16	16	27.4	7402300	18	18	32.3	6487500	21	21	34.4	35296000	20	20	32.3	12256000	21	21	35.9	4756800	18	18	32.1	20478000	21	21	37.8	27100000	20
Q0IF62	>tr|Q0IF62|Q0IF62_AEDAE AAEL006514-PA OS=Aedes aegypti GN=AaeL_AAEL006514 PE=4 SV=1	57.895	0	7.5559	1	1	2.5	224450	2	2	5.9	1191700	2	2	5.9	1010600	1	1	2.5	292410	1	1	2.5	88681	2	2	5.9	910910	2	2	4.9	3767400	1	1	1.5	228280	2	2	4.9	264570	3	3	5.3	3525400	3	3	5.3	5195300	3
Q0IF64	>tr|Q0IF64|Q0IF64_AEDAE AAEL006523-PA OS=Aedes aegypti GN=AaeL_AAEL006523 PE=4 SV=1	31.808	0	19.792	5	5	22.7	3326800	3	3	12.2	1039000	4	4	16.5	664600	2	2	10.1	1225600	4	4	19.1	1600100	2	2	10.4	350540	2	2	9.4	2137900	3	3	14	1171200	3	3	14	180450	4	4	16.9	2101500	4	4	17.3	2677100	5
Q0IF73	>tr|Q0IF73|Q0IF73_AEDAE Elongator complex protein 3 OS=Aedes aegypti GN=AaeL_AAEL006400 PE=3 SV=1	62.434	0	9.2176	2	2	3.6	688590	2	2	3.6	433700	3	3	5.6	387320	2	2	3.5	485410	2	2	3.8	166540	2	2	3.8	669810	5	5	7.5	1747400	3	3	5.5	896640	3	3	5.6	234150	1	1	1.8	426520	1	1	1.8	449390	1
Q0IF77	>tr|Q0IF77|Q0IF77_AEDAE AAEL006415-PA OS=Aedes aegypti GN=AaeL_AAEL006415 PE=3 SV=1	134.87	0	323.31	39	39	40.8	21617000	37	37	37.8	14033000	38	38	37.7	9039200	36	36	37.8	19838000	35	35	36	7522200	35	35	36.8	6522500	36	36	36.8	31445000	35	35	35.9	11905000	36	36	37.8	4555800	36	36	35.6	25631000	32	32	33.7	22931000	36
Q0IF85	>tr|Q0IF85|Q0IF85_AEDAE AAEL006425-PA OS=Aedes aegypti GN=AaeL_AAEL006425 PE=3 SV=1	29.19	0	323.31	8	8	49.5	45798000	10	10	64.7	76888000	11	11	76	132660000	7	7	34.9	46503000	6	6	30.9	23988000	6	6	30.9	20791000	9	9	53.5	201850000	5	5	23.3	14876000	8	8	42.2	21744000	9	9	53.5	96467000	8	8	52.7	63805000	10
Q0IF89	>tr|Q0IF89|Q0IF89_AEDAE AAEL006420-PA OS=Aedes aegypti GN=AaeL_AAEL006420 PE=4 SV=1	23.757	0.00028153	4.4796	2	2	10.9	3940600	2	2	10.9	1689100	0	0	0	0	2	2	10.9	3967900	2	2	10.9	1468000	1	1	6.6	1381400	2	2	9.5	2375100	2	2	9.5	1284400	1	1	5.2	56113	2	2	10.9	3164400	2	2	10.9	2334500	2
Q0IF93	>tr|Q0IF93|Q0IF93_AEDAE AAEL006417-PA OS=Aedes aegypti GN=AaeL_AAEL006417 PE=4 SV=1	38.627	0	11.041	0	0	0	0	0	0	0	0	0	0	0	0	0	0	0	0	0	0	0	0	0	0	0	0	1	1	3	53991000	0	0	0	0	1	1	3	9604500	5	5	18.1	12398000	1	1	4.2	1189900	0
Q0IFA3	>tr|Q0IFA3|Q0IFA3_AEDAE AAEL006431-PA OS=Aedes aegypti GN=AaeL_AAEL006431 PE=4 SV=1	23.009	0.00074906	2.3278	3	1	11.9	6182300	2	0	6.5	0	3	1	11.9	825080	2	0	6.5	0	3	1	11.9	3519700	3	1	11.9	535680	2	0	6.5	0	2	0	6.5	0	2	0	6.5	0	3	1	11.9	4548000	3	1	11.9	3418300	2
Q0IFB0	>tr|Q0IFB0|Q0IFB0_AEDAE AAEL005910-PA OS=Aedes aegypti GN=AaeL_AAEL005910 PE=4 SV=1	20.227	0	126.25	8	8	50.6	30640000	8	8	50.6	30084000	8	8	50.6	15937000	9	9	55.7	28828000	9	9	55.7	9178500	7	7	55.7	7207700	9	9	55.7	52374000	9	9	55.7	20908000	9	9	55.7	9678000	7	7	35.6	23208000	8	8	51.1	36529000	8
Q0IFB1	>tr|Q0IFB1|Q0IFB1_AEDAE AAEL005911-PA OS=Aedes aegypti GN=AaeL_AAEL005911 PE=3 SV=1	30.911	0.00028678	4.9013	2	2	5.6	829550	2	2	5.6	4224900	2	2	5.6	822360	0	0	0	0	0	0	0	0	0	0	0	0	2	2	6	8402200	2	2	6	976370	1	1	3.2	502910	0	0	0	0	0	0	0	0	1
Q0IFB6	>tr|Q0IFB6|Q0IFB6_AEDAE AAEL005909-PA OS=Aedes aegypti GN=AaeL_AAEL005909 PE=4 SV=1	14.767	0	6.0737	2	2	15.1	1695600	3	3	26.2	2552400	3	3	26.2	1226100	1	1	6.3	1934900	2	2	17.5	723990	1	1	6.3	121490	2	2	14.3	2927000	2	2	14.3	1810500	1	1	6.3	196960	0	0	0	0	1	1	11.1	1451900	0
Q0IFB8	>tr|Q0IFB8|Q0IFB8_AEDAE AAEL005904-PA OS=Aedes aegypti GN=AaeL_AAEL005904 PE=4 SV=1	44.415	0	27.58	4	4	19.2	2315200	4	4	19.2	1251400	4	4	19.2	636430	4	4	12.3	3546200	4	4	12.3	989830	3	3	7.6	175220	5	5	21.1	5221600	4	4	12.3	1814800	3	3	15.5	279690	5	5	21.1	1549200	5	5	21.1	2847700	4
Q0IFC3	>tr|Q0IFC3|Q0IFC3_AEDAE MICOS complex subunit OS=Aedes aegypti GN=AaeL_AAEL005897 PE=4 SV=1	25.149	0	165.47	10	10	37.8	43752000	12	12	61.4	37338000	12	12	61.4	35546000	9	9	33.9	36396000	8	8	30.5	11101000	8	8	33.9	14159000	8	8	39.9	69475000	7	7	29.6	13425000	8	8	34.3	7183600	6	6	27	36926000	6	6	27	34713000	9
Q0IFD5	>tr|Q0IFD5|Q0IFD5_AEDAE AAEL005715-PA OS=Aedes aegypti GN=AaeL_AAEL005715 PE=3 SV=1	21.648	0.00028719	4.9487	0	0	0	0	0	0	0	0	0	0	0	0	1	1	4.3	1920800	1	1	4.3	638990	1	1	4.3	1535400	3	3	18.6	9047500	2	2	14.4	1933100	3	3	18.6	1305100	1	1	4.8	1325500	1	1	4.8	3349100	1
Q0IFD6	>tr|Q0IFD6|Q0IFD6_AEDAE AAEL005712-PA OS=Aedes aegypti GN=AAEL005712 PE=4 SV=1	227.51	0.00052701	3.1112	0	0	0	0	0	0	0	0	0	0	0	0	0	0	0	0	0	0	0	0	0	0	0	0	1	1	0.7	113940	0	0	0	0	1	1	0.7	11416	3	3	1.8	1234000	3	3	1.8	1788800	3
Q0IFE0	>tr|Q0IFE0|Q0IFE0_AEDAE AAEL005722-PA OS=Aedes aegypti GN=AaeL_AAEL005722 PE=4 SV=1	39.233	0	323.31	21	21	47.3	1050300000	21	21	44.4	538710000	21	21	44.4	316500000	18	18	37.2	1021700000	19	19	37.2	257410000	19	19	37.2	249650000	21	21	44.4	1478900000	19	19	37.2	717010000	21	21	44.4	279420000	21	21	40.7	1402500000	19	19	35.5	1250800000	20
Q0IFE2	>tr|Q0IFE2|Q0IFE2_AEDAE AAEL005719-PA OS=Aedes aegypti GN=AaeL_AAEL005719 PE=4 SV=1	82.823	0	10.965	3	3	3.8	18456000	2	2	2.2	7798800	3	3	3.8	2392800	2	2	2.6	5747000	3	3	3.6	7429500	2	2	1.9	5486300	3	3	3.8	16390000	3	3	3.9	15137000	2	2	2.2	2381100	1	1	1	17386000	1	1	1	13160000	1
Q0IFE3	>tr|Q0IFE3|Q0IFE3_AEDAE AAEL005726-PA OS=Aedes aegypti GN=AaeL_AAEL005726 PE=4 SV=1	109.5	0	155.38	6	6	10.6	908210	7	7	12	1166400	7	7	12	594340	7	7	12.5	3047100	6	6	10.9	655360	5	5	8.4	443520	9	9	13.8	2327100	6	6	9.3	668320	4	4	5.7	151190	10	10	15.4	2471800	12	12	19.3	3540000	9
Q0IFE6	>tr|Q0IFE6|Q0IFE6_AEDAE AAEL005638-PA OS=Aedes aegypti GN=AaeL_AAEL005638 PE=4 SV=1	29.293	0	18.539	6	6	29	19133000	7	7	35.7	11530000	7	7	35.7	9448000	4	4	22.6	15264000	4	4	22.6	4876300	4	4	22.6	9981900	7	7	34.9	31938000	7	7	34.9	11914000	7	7	34.9	3907800	6	6	23.4	15570000	7	7	26.6	18009000	5
Q0IFE8;Q0IFE9	>tr|Q0IFE8|Q0IFE8_AEDAE AAEL005628-PB OS=Aedes aegypti GN=AaeL_AAEL005628 PE=4 SV=1;>tr|Q0IFE9|Q0IFE9_AEDAE AAEL005628-PA OS=Aedes aegypti GN=AaeL_AAEL005628 PE=4 SV=1	47.284	0	44.53	10	10	29	10641000	10	10	29	5112000	9	9	24.7	3705500	7	7	18.5	6772100	8	8	22.8	3128400	5	5	16.4	2316200	7	7	23.5	10171000	7	7	23.5	5123600	5	5	17.1	1165300	5	5	14.3	2925300	5	5	18.5	2850000	6
Q0IFF1	>tr|Q0IFF1|Q0IFF1_AEDAE AAEL005635-PA OS=Aedes aegypti GN=AaeL_AAEL005635 PE=4 SV=1	43.493	0	318.99	10	10	42	11480000	11	11	37.6	6624600	11	11	45.1	7227000	7	7	25.2	11510000	8	8	33.7	4962400	9	9	35.7	2877700	8	8	29.4	11040000	6	6	23.3	6003700	7	7	29.6	2504800	5	5	16.5	5836000	7	7	24	9507500	7
Q0IFF2	>tr|Q0IFF2|Q0IFF2_AEDAE AAEL005631-PA OS=Aedes aegypti GN=AAEL005631 PE=4 SV=1	73.633	0.0012258	2.1174	0	0	0	0	0	0	0	0	0	0	0	0	0	0	0	0	0	0	0	0	0	0	0	0	1	1	2.4	0	0	0	0	0	0	0	0	0	0	0	0	0	0	0	0	0	0
Q0IFF3	>tr|Q0IFF3|Q0IFF3_AEDAE AAEL005636-PA OS=Aedes aegypti GN=AaeL_AAEL005636 PE=4 SV=1	74.46	0	119.51	8	8	18.2	2115500	9	9	21	2331500	9	9	20.3	1353300	3	3	8.4	790770	2	2	6.2	177960	4	4	10.4	572870	6	6	9.3	4244700	6	6	12.8	2414600	4	4	10.2	846870	4	4	10.5	1146500	4	4	10.5	1228600	5
Q16FL7;Q0IFG2	>tr|Q16FL7|Q16FL7_AEDAE AAEL014713-PA OS=Aedes aegypti GN=AaeL_AAEL014713 PE=4 SV=1;>tr|Q0IFG2|Q0IFG2_AEDAE AAEL004827-PA OS=Aedes aegypti GN=AaeL_AAEL004827 PE=1 SV=1	24.33	0.00027435	3.9015	1	1	7.4	484390	1	1	7.4	388770	1	1	7.4	636300	1	1	4.6	257750	1	1	4.6	195870	1	1	4.6	123180	1	1	7.4	1295600	1	1	7.4	252250	0	0	0	0	0	0	0	0	1	1	3.2	0	0
Q0IFG9	>tr|Q0IFG9|Q0IFG9_AEDAE AAEL004832-PA OS=Aedes aegypti GN=AAEL004832 PE=4 SV=1	67.55	0.0063261	1.5325	0	0	0	0	0	0	0	0	0	0	0	0	1	1	1.9	219140	0	0	0	0	0	0	0	0	0	0	0	0	0	0	0	0	0	0	0	0	0	0	0	0	1	1	2.2	0	0
Q0IFH0	>tr|Q0IFH0|Q0IFH0_AEDAE AAEL004839-PA OS=Aedes aegypti GN=AaeL_AAEL004839 PE=3 SV=1	128.23	0.00076414	2.5896	0	0	0	0	0	0	0	0	0	0	0	0	0	0	0	0	0	0	0	0	0	0	0	0	1	1	1.4	49122	0	0	0	0	0	0	0	0	0	0	0	0	0	0	0	0	0
Q0IFH1	>tr|Q0IFH1|Q0IFH1_AEDAE AAEL004846-PA OS=Aedes aegypti GN=AaeL_AAEL004846 PE=4 SV=1	21.645	0	10.363	2	2	12.2	1152600	2	2	12.2	1015700	1	1	5.6	733540	1	1	10.2	0	0	0	0	0	0	0	0	0	2	2	10.2	2300400	4	4	21.8	2873100	2	2	10.2	302030	1	1	5.6	348910	1	1	5.6	633980	2
Q0IFH7	>tr|Q0IFH7|Q0IFH7_AEDAE AAEL004853-PA OS=Aedes aegypti GN=AaeL_AAEL004853 PE=3 SV=1	56.802	0	59.178	9	9	25	14825000	7	7	22.1	3988900	9	9	25.9	2192000	7	7	18.8	4206000	7	7	22.2	2598700	7	7	22.2	1760700	7	7	22.4	8564800	8	8	24	4251800	5	5	17.2	1586700	4	4	15.5	4453200	5	5	18.6	5208700	5
Q0IFH8	>tr|Q0IFH8|Q0IFH8_AEDAE 1,2-dihydroxy-3-keto-5-methylthiopentene dioxygenase OS=Aedes aegypti GN=AaeL_AAEL004860 PE=3 SV=1	21.66	0	28.995	5	5	31.1	5571000	6	6	37.7	7045000	5	5	31.1	4662600	5	5	31.1	19464000	5	5	31.1	9603800	5	5	31.1	7531600	3	3	24	10381000	2	2	16.4	3052900	2	2	15.3	578700	4	4	24.6	14489000	4	4	24.6	15696000	4
Q0IFI1	>tr|Q0IFI1|Q0IFI1_AEDAE AAEL004829-PA OS=Aedes aegypti GN=AaeL_AAEL004829 PE=4 SV=1	18.1	0	323.31	10	10	59.2	167320000	11	11	59.2	126100000	10	10	51	35392000	13	13	65	224720000	13	13	65	83467000	11	11	56.7	71467000	11	11	61.8	269790000	8	8	39.5	128100000	11	11	65	39112000	8	8	39.5	225770000	9	9	45.9	155380000	12
Q0IFI2	>tr|Q0IFI2|Q0IFI2_AEDAE AAEL004835-PA OS=Aedes aegypti GN=AaeL_AAEL004858 PE=4 SV=1	13.62	0	51.543	6	6	57.7	25569000	6	6	57.7	14871000	6	6	57.7	9650400	4	4	37.4	28527000	5	5	45.5	15296000	4	4	37.4	8794500	5	5	47.2	27432000	4	4	45.5	11006000	4	4	45.5	2166000	6	6	57.7	43188000	7	7	57.7	39468000	7
Q0IFI9;Q16H34	>tr|Q0IFI9|Q0IFI9_AEDAE AAEL004838-PA OS=Aedes aegypti GN=AAEL004838 PE=4 SV=1;>tr|Q16H34|Q16H34_AEDAE AAEL014168-PA OS=Aedes aegypti GN=AaeL_AAEL014168 PE=4 SV=1	129.36	0	8.3038	3	3	3.6	339960	3	3	3.6	308710	3	3	3.6	156660	4	4	4.3	580000	3	3	3.6	174680	3	3	3.6	470270	3	3	3.9	655750	3	3	3.6	346580	3	3	3.6	164540	3	3	3.6	547780	3	3	3.6	452260	3
Q1DGY4;Q0IFJ0	>tr|Q1DGY4|Q1DGY4_AEDAE AAEL015425-PA OS=Aedes aegypti GN=AaeL_AAEL015425 PE=4 SV=1;>tr|Q0IFJ0|Q0IFJ0_AEDAE AAEL004828-PA OS=Aedes aegypti GN=AaeL_AAEL004828 PE=4 SV=1	16.021	0.00028074	4.4097	0	0	0	0	0	0	0	0	0	0	0	0	0	0	0	0	0	0	0	0	0	0	0	0	2	2	20	5176000	2	2	20	3176600	2	2	20	255900	0	0	0	0	1	1	10.7	836630	1
Q0IFJ1	>tr|Q0IFJ1|Q0IFJ1_AEDAE AAEL004859-PA (Fragment) OS=Aedes aegypti GN=AaeL_AAEL004859 PE=4 SV=1	125.42	0	259.65	21	21	22.7	15339000	21	21	23.2	9184500	23	23	25.3	8864700	24	24	27	14359000	23	23	25.3	4652900	23	23	23.4	7911000	22	22	23	20253000	22	22	22.6	10135000	22	22	23.5	4089500	19	19	19	16352000	21	21	21.5	17740000	23
Q0IFJ8	>tr|Q0IFJ8|Q0IFJ8_AEDAE AAEL004685-PA OS=Aedes aegypti GN=AaeL_AAEL004685 PE=3 SV=1	56.113	0	82.824	10	10	21.6	3064000	12	12	26.8	3872300	11	11	26.7	2896300	7	7	16.1	2916000	7	7	15	1568800	8	8	17.9	1031200	9	9	24.3	6786100	9	9	18.7	2665700	9	9	19.1	1023800	8	8	18.9	5018400	10	10	23.9	7085100	9
Q0IFK8	>tr|Q0IFK8|Q0IFK8_AEDAE AAEL004697-PA OS=Aedes aegypti GN=AaeL_AAEL004697 PE=4 SV=1	67.513	0	15.539	3	3	6.1	745680	3	3	6.3	968950	5	5	15.5	745610	0	0	0	0	0	0	0	0	1	1	2.1	87198	6	6	11.4	5052700	4	4	7.3	514780	3	3	5.4	640010	1	1	2.1	0	2	2	4	684940	1
Q0IFK9;Q0IFL0	>tr|Q0IFK9|Q0IFK9_AEDAE AAEL004699-PA OS=Aedes aegypti GN=AaeL_AAEL004699 PE=4 SV=1;>tr|Q0IFL0|Q0IFL0_AEDAE AAEL004699-PB OS=Aedes aegypti GN=AaeL_AAEL004699 PE=4 SV=1	112.04	0	323.31	79	79	80.9	545290000	77	77	82.3	303370000	79	79	81.4	170290000	76	76	80.4	504710000	69	69	75	182170000	66	66	71.7	118690000	77	77	78.8	734640000	73	73	77.4	346450000	69	69	77.4	85369000	72	72	75.3	432130000	68	68	74.9	543560000	74
Q0IFL2	>sp|Q0IFL2|RUVB1_AEDAE RuvB-like helicase 1 OS=Aedes aegypti GN=pont PE=3 SV=1	50.172	0	194.46	10	10	32.2	17213000	9	9	30.5	10509000	10	10	33.6	8433200	9	9	30	12954000	9	9	30	6367000	7	7	23	6171800	10	10	35.3	21885000	8	8	27	10272000	8	8	31.1	3356700	8	8	22.1	16440000	7	7	20.4	12121000	9
Q0IFM1	>tr|Q0IFM1|Q0IFM1_AEDAE AAEL004708-PA (Fragment) OS=Aedes aegypti GN=AAEL004708 PE=4 SV=1	65.563	0	9.3947	5	5	9.9	1004000	4	4	7.7	386690	4	4	8.3	458390	0	0	0	0	1	1	1.6	88938	2	2	3.7	352050	0	0	0	0	1	1	1.6	171110	2	2	3.7	389860	3	3	3.5	1003600	3	3	4.8	546810	2
Q0IFM6	>tr|Q0IFM6|Q0IFM6_AEDAE S-adenosylmethionine synthase OS=Aedes aegypti GN=AaeL_AAEL004501 PE=3 SV=1	44.559	0	67.158	5	5	13.1	8941600	7	7	26.2	6283000	7	7	27.5	3512900	3	3	8.9	4939800	3	3	8.9	2126700	3	3	8.9	1189000	7	7	24	13708000	4	4	11.1	5807100	6	6	18.3	1336800	4	4	11.4	4148100	5	5	16.8	6480400	5
Q0IFM9	>tr|Q0IFM9|Q0IFM9_AEDAE AAEL004484-PA OS=Aedes aegypti GN=AaeL_AAEL004484 PE=4 SV=1	23.702	0	202.66	6	6	29.4	41686000	6	6	37.9	22451000	7	7	37.9	21272000	6	6	29.4	50001000	6	6	29.4	28070000	6	6	29.4	14840000	6	6	29.4	60796000	6	6	29.4	35527000	6	6	29.4	6827300	5	5	19.9	35146000	6	6	29.4	35071000	6
Q0IFN0	>tr|Q0IFN0|Q0IFN0_AEDAE Amino acid transporter OS=Aedes aegypti GN=AaeL_AAEL004496 PE=3 SV=1	52.247	0	160.58	4	4	13.3	1201900	4	4	11.6	4258100	5	5	16.2	3618100	1	1	2.7	394720	1	1	2.7	130850	3	3	10.6	1901100	6	6	16.4	25370000	5	5	13.5	2967700	6	6	16.4	8158400	5	5	13.5	8875400	5	5	13.5	24833000	5
Q0IFN2	>tr|Q0IFN2|Q0IFN2_AEDAE AAEL004500-PA OS=Aedes aegypti GN=AaeL_AAEL004500 PE=4 SV=1	94.392	0	323.31	47	46	58.9	634090000	49	48	66	394790000	50	49	66.1	268420000	40	39	49.9	547070000	38	37	44.2	217130000	38	37	45.3	182640000	46	45	58.9	929070000	41	40	50.9	423290000	47	46	60.1	150950000	38	37	42.9	639190000	41	40	51.1	669450000	45
Q0IFN4	>tr|Q0IFN4|Q0IFN4_AEDAE AAEL004490-PA (Fragment) OS=Aedes aegypti GN=AaeL_AAEL004490 PE=4 SV=1	31.646	0	16.567	8	8	31.1	19477000	6	6	23.4	14940000	8	8	32.5	10387000	6	6	23.4	16563000	5	5	18.2	6970500	4	4	14.3	4838300	8	8	30.1	41124000	9	9	32.9	21519000	9	9	32.9	7635900	8	8	30.4	30002000	8	8	30.1	27597000	9
Q0IFN5	>tr|Q0IFN5|Q0IFN5_AEDAE AAEL004493-PA OS=Aedes aegypti GN=AaeL_AAEL004493 PE=4 SV=1	91.757	0	20.568	4	4	6.8	3715000	5	5	9	2746000	5	5	9	1863200	4	4	8.2	2357200	3	3	6.8	886680	5	5	10.1	1502300	5	5	9	5948600	4	4	8.2	2236200	4	4	8.8	996570	2	2	4.6	1217400	3	3	5.9	1967000	2
Q0IFN6	>tr|Q0IFN6|Q0IFN6_AEDAE AAEL004507-PA OS=Aedes aegypti GN=AaeL_AAEL004507 PE=4 SV=1	37.801	0	18.834	1	1	8.2	825310	0	0	0	0	1	1	8.2	737120	1	1	8.2	793860	1	1	8.2	265830	1	1	8.2	470360	1	1	8.2	2088800	1	1	8.2	434810	0	0	0	0	0	0	0	0	0	0	0	0	0
Q0IFN8	>tr|Q0IFN8|Q0IFN8_AEDAE AAEL004486-PA OS=Aedes aegypti GN=AaeL_AAEL004486 PE=4 SV=1	39.096	0	18.928	2	2	7.7	791640	2	2	7.7	757000	1	1	3.5	193650	1	1	4.1	668860	1	1	4.1	280220	1	1	4.1	149180	1	1	4.1	652940	1	1	4.1	748030	1	1	4.1	216110	2	2	6.2	1401500	2	2	6.2	1353400	2
Q0IFN9	>tr|Q0IFN9|Q0IFN9_AEDAE AAEL004504-PA OS=Aedes aegypti GN=AaeL_AAEL004504 PE=4 SV=1	40.796	0	5.8131	1	1	4	445810	1	1	4	607450	2	2	7.1	875540	1	1	4	481410	0	0	0	0	1	1	4	496140	3	3	7.1	1910100	2	2	3.1	681030	2	2	7.1	326030	2	2	6.8	1315500	1	1	2.8	937930	2
Q0IFP1	>tr|Q0IFP1|Q0IFP1_AEDAE Kynurenine formamidase OS=Aedes aegypti GN=AaeL_AAEL004509 PE=3 SV=1	34.654	0	58.72	11	11	38	14395000	11	11	38.4	8541000	12	12	40	8600300	13	13	46.2	24509000	11	11	37.4	8106300	10	10	37.4	9561300	10	10	32.8	16676000	10	10	32.8	11857000	10	10	32.8	5425800	8	8	32.5	10269000	6	6	23.9	7930500	6
Q0IFP2	>tr|Q0IFP2|Q0IFP2_AEDAE AAEL004489-PA OS=Aedes aegypti GN=AaeL_AAEL004489 PE=4 SV=1	67.828	0.00075113	2.3631	0	0	0	0	0	0	0	0	0	0	0	0	1	1	2	165100	1	1	2	68761	1	1	2	15322	1	1	2	259520	1	1	2	126440	1	1	2	24037	1	1	2	106460	2	2	4.4	158150	1
Q0IFQ3	>tr|Q0IFQ3|Q0IFQ3_AEDAE AAEL004167-PA OS=Aedes aegypti GN=AaeL_AAEL004167 PE=4 SV=1	77.526	0	8.3186	0	0	0	0	2	2	4.4	514950	2	2	4.4	88630	0	0	0	0	0	0	0	0	0	0	0	0	1	1	2.4	273980	1	1	1.4	0	0	0	0	0	1	1	3	97715	2	2	4.4	633280	1
Q0IFQ5;Q1DGZ9	>tr|Q0IFQ5|Q0IFQ5_AEDAE Ubiquinone biosynthesis monooxygenase COQ6, mitochondrial OS=Aedes aegypti GN=coq6 PE=3 SV=1;>tr|Q1DGZ9|Q1DGZ9_AEDAE AAEL015392-PA OS=Aedes aegypti GN=AaeL_AAEL015392 PE=4 SV=1	50.923	0	224.46	7	7	21.5	11050000	9	9	26.2	16587000	9	9	27.9	7685900	6	6	18.6	10527000	7	7	23.5	5631000	7	7	23.5	6122300	9	9	29.9	25628000	9	9	29.9	6387100	8	8	27.1	4670500	11	11	33.3	15953000	11	11	33	12275000	11
Q0IFR2	>tr|Q0IFR2|Q0IFR2_AEDAE AAEL004195-PA OS=Aedes aegypti GN=AaeL_AAEL004195 PE=3 SV=1	28.402	0	323.31	8	8	29.9	54734000	11	11	66.3	56318000	11	11	66.3	59189000	7	7	38.6	34486000	6	6	40.5	12207000	7	7	38.6	29564000	11	11	52.3	169240000	9	9	47	27169000	10	10	52.3	13871000	4	4	20.1	72868000	6	6	40.5	81354000	7
Q0IFR6	>tr|Q0IFR6|Q0IFR6_AEDAE AAEL004183-PA OS=Aedes aegypti GN=AAEL004183 PE=4 SV=1	47.447	0	243.23	8	8	21.3	3764800	7	7	16.4	3528700	6	6	14.9	1667800	7	7	22.3	5861200	6	6	17.3	2229100	6	6	14.9	1549000	11	11	28	18441000	8	8	23	3655400	8	8	19	1020100	6	6	14	3737000	8	8	19.9	4068900	7
Q1HRL5;Q0IFR8	>tr|Q1HRL5|Q1HRL5_AEDAE 60S ribosomal protein L29 OS=Aedes aegypti GN=AaeL_AAEL004151 PE=2 SV=1;>tr|Q0IFR8|Q0IFR8_AEDAE 60S ribosomal protein L29 OS=Aedes aegypti GN=AaeL_AAEL004151 PE=3 SV=1	8.8231	0	23.398	4	4	27.6	723850000	3	3	27.6	237970000	3	3	27.6	251740000	3	3	27.6	625620000	3	3	27.6	56087000	3	3	27.6	57753000	4	4	27.6	978510000	4	4	27.6	463180000	4	4	27.6	212180000	3	3	27.6	451910000	3	3	27.6	226410000	3
Q0IFS1	>tr|Q0IFS1|Q0IFS1_AEDAE AAEL004196-PA OS=Aedes aegypti GN=GALE3 PE=4 SV=1	148.29	0.00052854	3.1608	4	4	3.5	423020	3	3	2.9	147900	4	4	3.5	130320	0	0	0	0	0	0	0	0	0	0	0	0	0	0	0	0	1	1	1.1	50776	1	1	1.1	13255	1	1	1	189250	1	1	1	154190	1
Q0IFS2	>tr|Q0IFS2|Q0IFS2_AEDAE AAEL004181-PA (Fragment) OS=Aedes aegypti GN=AAEL004181 PE=4 SV=1	319.3	0.0099238	1.3785	1	1	0.5	0	0	0	0	0	1	1	0.5	0	1	1	0.3	19171	1	1	0.3	6576.8	1	1	0.3	20423	0	0	0	0	0	0	0	0	0	0	0	0	1	1	0.3	331970	1	1	0.3	273630	1
Q16RC0;Q0IFS4;Q0IEQ9	>tr|Q16RC0|Q16RC0_AEDAE AAEL011007-PA OS=Aedes aegypti GN=AaeL_AAEL004156 PE=4 SV=1;>tr|Q0IFS4|Q0IFS4_AEDAE AAEL004156-PA OS=Aedes aegypti GN=AaeL_AAEL004156 PE=4 SV=1;>tr|Q0IEQ9|Q0IEQ9_AEDAE AAEL008104-PA OS=Aedes aegypti GN=AaeL_AAEL008104 PE=4 SV=1	31.141	0	7.2535	0	0	0	0	0	0	0	0	0	0	0	0	1	1	3.2	1939800	1	1	3.2	698060	0	0	0	0	2	2	9.7	2171700	1	1	3.2	1196300	0	0	0	0	0	0	0	0	1	1	3.2	1968300	0
Q0IFT8;Q0IFT9	>tr|Q0IFT8|Q0IFT8_AEDAE AAEL004178-PB OS=Aedes aegypti GN=AAEL004178 PE=3 SV=1;>tr|Q0IFT9|Q0IFT9_AEDAE AAEL004178-PA OS=Aedes aegypti GN=AAEL004178 PE=3 SV=1	38.815	0	100.4	12	12	33.9	42251000	12	12	39.8	29098000	13	13	39	27148000	10	10	29.1	45887000	9	9	26	19466000	10	10	26	19149000	11	11	33.9	65964000	9	9	33.6	28683000	10	10	34.5	9154500	9	9	33.6	38232000	7	7	21.5	32610000	10
Q0IFU0	>tr|Q0IFU0|Q0IFU0_AEDAE AAEL004152-PA OS=Aedes aegypti GN=AAEL004152 PE=3 SV=1	22.513	0	247.16	9	9	48.2	19480000	8	8	48.2	13278000	7	7	42.2	4653400	7	7	44.7	13952000	7	7	44.7	8532300	7	7	44.7	6036300	7	7	47.2	24546000	6	6	38.7	7079400	6	6	47.2	4671600	5	5	33.7	8450600	6	6	42.2	12661000	7
Q0IFU3;Q1HQN7	>tr|Q0IFU3|Q0IFU3_AEDAE AAEL004176-PB OS=Aedes aegypti GN=AaeL_AAEL004176 PE=4 SV=1;>tr|Q1HQN7|Q1HQN7_AEDAE AAEL004176-PA OS=Aedes aegypti GN=AaeL_AAEL004176 PE=2 SV=1	32.61	0	220.37	16	16	68.1	60369000	18	18	72.2	52282000	17	17	72.2	23791000	16	16	68.1	76196000	16	16	68.1	25598000	15	15	68.1	18565000	17	17	61.8	101760000	15	15	59.4	48566000	15	15	67	13156000	16	16	61.8	68371000	15	15	59.4	67947000	15
Q0IFU5	>tr|Q0IFU5|Q0IFU5_AEDAE AAEL004161-PA OS=Aedes aegypti GN=AaeL_AAEL004161 PE=4 SV=1	15.792	0	89.285	6	6	44.2	36761000	6	6	44.2	32936000	6	6	44.2	6166400	7	7	51.4	42997000	7	7	51.4	17065000	7	7	51.4	10938000	6	6	44.2	61892000	6	6	44.2	32745000	4	4	36.2	4649800	6	6	44.2	50580000	6	6	44.2	60958000	6
Q0IFW0	>tr|Q0IFW0|Q0IFW0_AEDAE AAEL003938-PA OS=Aedes aegypti GN=AaeL_AAEL003938 PE=4 SV=1	47.49	0	7.3566	2	2	6.6	1595900	1	1	4.4	1149700	2	2	6.6	350990	3	3	9.4	3046000	2	2	7.3	1270100	3	3	9.4	3603600	1	1	4.4	2800700	1	1	4.4	231530	1	1	4.4	117060	2	2	7.5	702690	1	1	4.4	425890	2
Q0IFW2	>tr|Q0IFW2|Q0IFW2_AEDAE AAEL003946-PA OS=Aedes aegypti GN=AaeL_AAEL003946 PE=4 SV=1	13.254	0	10.412	4	4	39.6	12125000	4	4	39.6	8583200	4	4	39.6	3524300	4	4	39.6	8844200	4	4	39.6	3482900	4	4	39.6	2713100	3	3	26.1	10158000	3	3	26.1	3427100	3	3	26.1	1929500	4	4	39.6	13009000	4	4	39.6	16447000	4
Q0IFW3	>tr|Q0IFW3|Q0IFW3_AEDAE AAEL003945-PA OS=Aedes aegypti GN=AaeL_AAEL003945 PE=4 SV=1	63.978	0	9.016	4	4	8.8	1577100	4	4	8.8	1126200	3	3	6.3	283170	3	3	6.9	912410	3	3	6.9	323780	2	2	4.4	789210	4	4	8.8	1941400	4	4	8.8	1081900	2	2	4.7	213880	1	1	2.1	592400	1	1	2.1	551470	1
Q0IFW9	>tr|Q0IFW9|Q0IFW9_AEDAE AAEL003929-PA OS=Aedes aegypti GN=AaeL_AAEL003929 PE=4 SV=1	33.39	0.0002886	5.0607	0	0	0	0	1	1	7.2	1092000	1	1	7.2	806530	1	1	4.8	1588800	1	1	4.8	356500	1	1	4.8	83968	1	1	4.8	1851900	1	1	4.8	562440	1	1	4.8	218090	2	2	7.6	4936700	1	1	4.8	1338500	1
Q0IFX1	>tr|Q0IFX1|Q0IFX1_AEDAE AAEL003944-PA OS=Aedes aegypti GN=AaeL_AAEL003944 PE=4 SV=1	24.304	0	7.9352	1	1	6.3	1615700	1	1	6.3	1975000	0	0	0	0	2	2	13.2	2449600	2	2	13.2	1909600	2	2	13.2	4136700	2	2	10.7	3814700	2	2	10.7	3493600	1	1	6.3	2875300	2	2	10.7	3482300	2	2	10.7	4801600	2
Q0IFX4	>tr|Q0IFX4|Q0IFX4_AEDAE AAEL003923-PA (Fragment) OS=Aedes aegypti GN=AaeL_AAEL003923 PE=4 SV=1	182.14	0	108.25	8	8	8.3	1193800	9	9	9.4	830680	8	8	8	450950	6	6	5.6	756730	4	4	4.2	188200	5	5	4.4	141780	8	8	8	1697400	7	7	6.7	517340	5	5	4.2	159880	4	4	4.5	761730	5	5	5.5	968420	6
Q0IFX5	>sp|Q0IFX5|GUF1_AEDAE Translation factor GUF1 homolog, mitochondrial OS=Aedes aegypti GN=AAEL003926 PE=3 SV=1	73.079	0.0049692	1.6719	1	1	1.5	114410	1	1	1.5	116040	1	1	1.5	149730	0	0	0	0	0	0	0	0	0	0	0	0	1	1	1.5	371220	0	0	0	0	1	1	1.5	8205.2	0	0	0	0	0	0	0	0	0
Q0IFX6	>tr|Q0IFX6|Q0IFX6_AEDAE AAEL003928-PA (Fragment) OS=Aedes aegypti GN=AAEL003928 PE=3 SV=1	123.85	0	60.392	6	6	8.1	1427000	7	7	9.1	1101600	9	9	13.4	2538900	7	7	9	1398600	7	7	9.8	695510	9	9	12.2	1688200	9	9	13.8	4463000	6	6	8.4	865530	6	6	10.6	810170	10	10	12.4	4158100	12	12	15.6	4526300	12
Q16L66;Q0IFY1	>tr|Q16L66|Q16L66_AEDAE Tyrosine-protein kinase OS=Aedes aegypti GN=AaeL_AAEL012752 PE=3 SV=1;>tr|Q0IFY1|Q0IFY1_AEDAE Tyrosine-protein kinase (Fragment) OS=Aedes aegypti GN=AaeL_AAEL012752 PE=3 SV=1	52.917	0.00026667	3.3369	1	1	3.9	249320	0	0	0	0	0	0	0	0	0	0	0	0	0	0	0	0	0	0	0	0	0	0	0	0	0	0	0	0	0	0	0	0	0	0	0	0	0	0	0	0	0
Q0IFY3	>tr|Q0IFY3|Q0IFY3_AEDAE V-type proton ATPase subunit a OS=Aedes aegypti GN=AaeL_AAEL003743 PE=3 SV=1	97.774	0	80.553	8	8	9.8	2448800	10	10	14.3	3735700	11	11	14.9	2915200	8	8	11.1	2908900	10	10	14.1	2092500	11	11	14.2	2761100	12	12	16.7	9938600	8	8	10.2	1432700	11	11	14.6	3496200	9	9	12.1	11398000	11	11	16.6	10741000	10
Q0IFY4	>tr|Q0IFY4|Q0IFY4_AEDAE AAEL003752-PA OS=Aedes aegypti GN=AaeL_AAEL003752 PE=4 SV=1	19.615	0	9.0403	2	2	15.5	3345800	2	2	15.5	1886100	2	2	15.5	971070	1	1	8.3	2266700	1	1	8.3	446920	1	1	8.3	575930	1	1	8.3	959490	1	1	8.3	0	1	1	8.3	269580	1	1	8.3	1150500	0	0	0	0	1
Q0IFY6;Q0IFY5	>tr|Q0IFY6|Q0IFY6_AEDAE Methionine aminopeptidase OS=Aedes aegypti GN=AaeL_AAEL003769 PE=3 SV=1;>tr|Q0IFY5|Q0IFY5_AEDAE Methionine aminopeptidase OS=Aedes aegypti GN=AaeL_AAEL003769 PE=3 SV=1	42.105	0	202.99	18	18	60.4	35884000	17	17	56.6	18230000	17	17	56.1	10882000	15	15	49.3	48449000	16	16	51.5	19564000	15	15	45.6	12176000	13	13	45	31144000	14	14	49.3	33977000	14	14	48.2	8532400	19	19	61.2	58914000	18	18	57.4	48902000	18
Q0IFY9	>tr|Q0IFY9|Q0IFY9_AEDAE AAEL003762-PA OS=Aedes aegypti GN=AaeL_AAEL003762 PE=4 SV=1	52.425	0	49.518	3	3	11.6	1612800	3	3	11.6	1555200	4	4	15.6	1084700	2	2	5.5	1468600	2	2	5.5	635330	2	2	5.5	860370	5	5	17.7	3754200	4	4	11.2	1802200	6	6	20.2	1478900	1	1	2.7	786520	1	1	2.7	553480	2
Q0IFZ2	>tr|Q0IFZ2|Q0IFZ2_AEDAE AAEL003770-PA OS=Aedes aegypti GN=AaeL_AAEL003770 PE=3 SV=1	56.864	0	57.534	7	7	14.2	3945400	8	8	24.3	3249600	8	8	21.3	1734100	7	7	17.9	4960600	7	7	17.9	2521800	6	6	16.2	1048700	9	9	24.5	8318000	9	9	24.3	3544200	9	9	25.2	1716500	3	3	6.3	2104400	4	4	12	3155300	4
Q0IFZ5	>tr|Q0IFZ5|Q0IFZ5_AEDAE Transcription elongation factor 1 homolog OS=Aedes aegypti GN=AaeL_AAEL003749 PE=3 SV=1	9.6148	0	19.265	1	1	22	26276000	1	1	22	19785000	1	1	22	12919000	1	1	22	33649000	1	1	22	14463000	1	1	22	7129500	1	1	22	44229000	1	1	22	26824000	1	1	22	2821600	1	1	22	27184000	1	1	22	42661000	1
Q0IFZ6	>tr|Q0IFZ6|Q0IFZ6_AEDAE AAEL003755-PA OS=Aedes aegypti GN=AaeL_AAEL003755 PE=3 SV=1	15.46	0	15.019	3	3	22.9	5533700	3	3	22.9	3130900	3	3	22.9	1826800	3	3	22.9	14853000	3	3	22.9	5907800	3	3	22.9	3611100	3	3	22.9	10502000	3	3	22.9	4976200	3	3	22.9	1452500	2	2	12.1	4722900	1	1	5	1969000	1
Q0IFZ8;Q0IFZ9	>tr|Q0IFZ8|Q0IFZ8_AEDAE AAEL003754-PA OS=Aedes aegypti GN=AaeL_AAEL003754 PE=4 SV=1;>tr|Q0IFZ9|Q0IFZ9_AEDAE AAEL003754-PB OS=Aedes aegypti GN=AaeL_AAEL003754 PE=4 SV=1	101.97	0	81.661	7	7	10.8	1232800	8	8	12.5	998300	6	6	11.5	614420	7	7	10.3	2092500	7	7	10.3	603500	5	5	6.3	480570	8	8	12.2	2260900	6	6	9.4	881490	5	5	7.9	331190	6	6	9	2507600	10	10	13.6	4448300	11
Q0IG01	>tr|Q0IG01|Q0IG01_AEDAE AAEL003750-PA OS=Aedes aegypti GN=AaeL_AAEL003750 PE=4 SV=1	19.356	0	185.08	7	7	36.2	706440000	8	8	50	345540000	8	8	50	268100000	7	7	36.2	555920000	7	7	36.2	153440000	7	7	36.2	130550000	8	8	50	902270000	8	8	50	432680000	8	8	50	142960000	8	8	38.5	686220000	8	8	38.5	560370000	8
Q0IG02	>tr|Q0IG02|Q0IG02_AEDAE AAEL003746-PA OS=Aedes aegypti GN=AaeL_AAEL003746 PE=4 SV=1	51.849	0	323.31	22	22	61.4	212030000	21	21	60.3	199200000	23	23	66.2	197860000	17	17	53.2	171950000	18	18	54.9	70287000	18	18	54.9	97596000	21	21	65.1	421150000	17	17	46.8	114860000	20	20	60.3	73276000	20	20	53.7	210210000	20	20	56.4	215230000	23
Q0IG08	>tr|Q0IG08|Q0IG08_AEDAE AAEL003748-PA OS=Aedes aegypti GN=CYP9AE1 PE=3 SV=1	60.949	0	27.847	1	1	1.5	159990	7	7	16.5	3269300	5	5	9.3	824570	1	1	1.5	253970	1	1	1.5	72003	2	2	3	277560	6	6	10.1	5567100	2	2	2.9	135790	4	4	8.6	1077200	7	7	14.6	5036600	7	7	14.6	8474900	7
Q0IG09	>tr|Q0IG09|Q0IG09_AEDAE AAEL003763-PA (Fragment) OS=Aedes aegypti GN=CYP329B1 PE=4 SV=1	59.442	0	5.2956	1	1	1.6	207740	1	1	1.6	241730	1	1	1.6	357270	0	0	0	0	0	0	0	0	0	0	0	0	3	3	7	1276700	3	3	7	397400	1	1	1.6	207530	2	2	4.7	1075300	3	3	6.8	1123900	3
Q16GN5;Q0IG10	>tr|Q16GN5|Q16GN5_AEDAE Glucosylceramidase OS=Aedes aegypti GN=AaeL_AAEL014321 PE=3 SV=1;>tr|Q0IG10|Q0IG10_AEDAE Glucosylceramidase OS=Aedes aegypti GN=AaeL_AAEL003742 PE=3 SV=1	62.587	0	10.629	2	2	6.1	587220	2	2	6.1	504350	1	1	1.8	189570	0	0	0	0	0	0	0	0	0	0	0	0	0	0	0	0	0	0	0	0	0	0	0	0	0	0	0	0	0	0	0	0	0
Q0IG11	>tr|Q0IG11|Q0IG11_AEDAE Sorting nexin OS=Aedes aegypti GN=AaeL_AAEL003758 PE=3 SV=1	49.816	0	156.13	9	9	20.7	14705000	11	11	25.7	9569500	8	8	18.4	3576800	13	13	31.8	14449000	14	14	34.1	5551700	12	12	28.6	3536600	9	9	23	15478000	10	10	23.6	8994900	10	10	26.1	1800600	9	9	19.8	16802000	12	12	27.5	20106000	12
Q0IG18	>sp|Q0IG18|UFL1_AEDAE E3 UFM1-protein ligase 1 homolog OS=Aedes aegypti GN=AAEL003536 PE=3 SV=1	86.039	0	182.96	19	19	31.1	10442000	19	19	31.1	8483300	18	18	30.1	5541900	17	17	26.6	8303600	16	16	23.3	2852900	18	18	27.7	4912000	22	22	35.4	21310000	19	19	30.8	8470800	17	17	27.4	3085800	21	21	32.6	12701000	18	18	29.1	13526000	18
Q0IG19	>tr|Q0IG19|Q0IG19_AEDAE AAEL003539-PA OS=Aedes aegypti GN=AaeL_AAEL003539 PE=4 SV=1	55.801	0	27.447	3	3	7.4	1389600	5	5	13.6	1562800	5	5	13.6	873530	2	2	5.8	882590	2	2	5.8	364860	1	1	2.5	51724	4	4	11.3	1856900	2	2	5.1	547990	3	3	8.8	172780	1	1	2.5	0	3	3	8	1103000	1
Q0IG22	>tr|Q0IG22|Q0IG22_AEDAE AAEL003528-PA OS=Aedes aegypti GN=AaeL_AAEL003528 PE=4 SV=1	61.282	0.00076026	2.5035	1	1	2.4	114200	1	1	2.4	58873	1	1	2.4	32530	1	1	2.4	116950	1	1	2.4	61330	1	1	2.4	29493	1	1	2.4	227010	1	1	2.4	87316	1	1	2.4	35914	1	1	2.4	0	0	0	0	0	0
Q0IG24	>tr|Q0IG24|Q0IG24_AEDAE AAEL003522-PA OS=Aedes aegypti GN=AaeL_AAEL003522 PE=3 SV=1	39.816	0	5.8448	1	1	3.4	589770	0	0	0	0	0	0	0	0	2	2	7.9	686180	1	1	4.5	180470	2	2	7.9	293490	1	1	3.4	521970	2	2	7.9	427250	1	1	4.5	32646	0	0	0	0	0	0	0	0	0
Q0IG26	>tr|Q0IG26|Q0IG26_AEDAE Galectin OS=Aedes aegypti GN=GALE1 PE=4 SV=1	45.838	0	45.414	11	10	28.6	8062800	13	12	35.1	7091800	12	11	31.6	7652000	7	6	14.8	3523800	8	7	16.5	3099600	9	8	19.5	4196100	10	9	26.6	11736000	8	7	17.8	4469600	9	8	23.1	2512300	6	5	15	6160900	7	6	16.8	11686000	7
Q0IG34	>tr|Q0IG34|Q0IG34_AEDAE Serine--pyruvate aminotransferase OS=Aedes aegypti GN=AaeL_AAEL003508 PE=3 SV=1	44.69	0	38.593	7	7	14.8	8515600	9	9	22.2	6076400	8	8	22.2	2988900	3	3	7.5	4585000	5	5	12.8	2287400	3	3	7.2	832630	4	4	14	7193400	3	3	7.5	3596900	4	4	13.5	1359800	5	5	11	11545000	5	5	11	7380600	6
Q0IG44	>tr|Q0IG44|Q0IG44_AEDAE AAEL003509-PA OS=Aedes aegypti GN=AaeL_AAEL003509 PE=4 SV=1	50.125	0	43.578	4	4	15.1	3127500	5	5	17.9	2810300	5	5	17.9	1474600	6	6	18.8	6068400	5	5	16.8	1708800	6	6	19.8	932260	6	6	18.8	7507400	6	6	18.8	4612400	4	4	15.1	1011700	5	5	17.1	5840100	5	5	17.1	5788500	5
Q0IG45	>tr|Q0IG45|Q0IG45_AEDAE AAEL003514-PA OS=Aedes aegypti GN=AaeL_AAEL003514 PE=4 SV=1	58.421	0	323.31	25	25	54.8	67202000	24	24	54.6	44300000	25	25	58.8	44302000	28	28	56.4	67194000	26	26	53.3	21756000	25	25	52.4	34756000	24	24	48.2	127590000	21	21	44.6	41009000	23	23	48	15925000	21	21	42.3	82451000	23	23	45.2	67013000	25
Q0IG53	>tr|Q0IG53|Q0IG53_AEDAE AAEL003544-PA OS=Aedes aegypti GN=AaeL_AAEL003544 PE=4 SV=1	30.803	0.0002867	4.9013	1	1	4.4	262950	1	1	4.4	34954	0	0	0	0	1	1	4.4	177660	0	0	0	0	1	1	4.4	11929	0	0	0	0	0	0	0	0	0	0	0	0	1	1	4.4	142820	1	1	4.4	331440	0
Q0IG61	>tr|Q0IG61|Q0IG61_AEDAE AAEL003090-PA OS=Aedes aegypti GN=AaeL_AAEL003090 PE=4 SV=1	62.043	0.00026918	3.5022	0	0	0	0	0	0	0	0	0	0	0	0	1	1	2.2	209660	1	1	2.2	72998	1	1	2.2	150110	1	1	2.2	194000	1	1	2.2	123970	1	1	2.2	19467	1	1	2.2	256420	1	1	2.2	164840	1
Q0IG62	>tr|Q0IG62|Q0IG62_AEDAE AAEL003083-PA OS=Aedes aegypti GN=AAEL003083 PE=3 SV=1	85.821	0	5.8985	3	3	5.3	499220	3	3	5.3	273500	3	3	5.3	87154	2	2	4	206850	2	2	4	107190	0	0	0	0	1	1	1.6	232440	1	1	1.6	98818	1	1	1.6	36048	3	3	4.7	475990	2	2	3.6	528650	1
Q0IG64	>tr|Q0IG64|Q0IG64_AEDAE AAEL003056-PA OS=Aedes aegypti GN=AaeL_AAEL003056 PE=3 SV=1	55.753	0	72.715	5	5	19.6	3891900	5	5	19.6	2236100	3	3	13	1164600	5	5	17.8	2464700	5	5	17.8	1414700	4	4	14.2	1939100	3	3	11.4	3195800	3	3	11.4	1490600	3	3	11.4	1028600	2	2	9	1857400	2	2	9	965580	2
Q0IG65;Q0IG66	>tr|Q0IG65|Q0IG65_AEDAE AAEL003066-PB OS=Aedes aegypti GN=AaeL_AAEL003066 PE=3 SV=1;>tr|Q0IG66|Q0IG66_AEDAE AAEL003066-PA OS=Aedes aegypti GN=AaeL_AAEL003066 PE=3 SV=1	40.389	0	12.378	2	2	5.8	5190300	2	2	5.8	3136200	2	2	5.8	1294900	1	1	2.8	2999200	1	1	2.8	445400	1	1	2.8	1510700	4	4	13	8447800	3	3	9.1	4886100	4	4	13	2044500	1	1	2.8	6541600	2	2	5.5	4916100	1
Q0IG76	>tr|Q0IG76|Q0IG76_AEDAE AAEL003055-PA OS=Aedes aegypti GN=AaeL_AAEL003055 PE=4 SV=1	43.769	0	7.2863	0	0	0	0	1	1	5.1	754030	1	1	5.1	670450	0	0	0	0	0	0	0	0	1	1	2.7	82157	3	3	11.1	2492100	3	3	11.1	544220	2	2	5.9	236660	0	0	0	0	1	1	2.7	791520	1
Q0IG93	>tr|Q0IG93|Q0IG93_AEDAE AAEL003071-PA OS=Aedes aegypti GN=AaeL_AAEL003071 PE=4 SV=1	81.296	0	221.85	22	22	36.1	17456000	22	22	39.6	13462000	21	21	37.6	9007300	16	16	26.8	9523700	13	13	22.1	4541600	13	13	22.5	3244300	25	25	41.9	34836000	21	21	34.2	15045000	21	21	37.6	3912200	14	14	26.7	9174300	13	13	24.9	8844900	16
Q0IG95	>tr|Q0IG95|Q0IG95_AEDAE AAEL003086-PA OS=Aedes aegypti GN=AAEL003086 PE=4 SV=1	24.909	0	50.145	3	3	22.8	3089100	6	6	47	14186000	6	6	47	5172200	2	2	18.7	2835300	2	2	18.7	1414200	3	3	25.6	3416100	4	4	32	22002000	3	3	22.8	1487500	4	4	32	2829800	4	4	29.7	5808400	4	4	29.7	10136000	4
Q0IG96	>tr|Q0IG96|Q0IG96_AEDAE AAEL003076-PA OS=Aedes aegypti GN=AaeL_AAEL003076 PE=4 SV=1	60.658	0	30.918	3	3	6.9	2089300	6	6	18.1	5140000	9	9	26.5	4901400	8	8	15.8	11706000	7	7	13.4	3932000	7	7	13.7	10977000	9	9	19.3	19570000	8	8	16.4	2585900	9	9	19.3	5745800	8	8	15.6	20703000	9	9	17.4	22009000	7
Q0IGA6	>tr|Q0IGA6|Q0IGA6_AEDAE AAEL003070-PA OS=Aedes aegypti GN=AaeL_AAEL003070 PE=4 SV=1	89.066	0	13.345	3	3	6.6	486890	3	3	6.6	463000	3	3	6.6	328040	3	3	6.4	271240	2	2	3.6	181360	2	2	3.6	147750	2	2	5.1	1014300	2	2	5.1	319740	2	2	5.1	77488	2	2	3.8	366490	1	1	2	223710	2
Q0IGB3	>tr|Q0IGB3|Q0IGB3_AEDAE AAEL003039-PA OS=Aedes aegypti GN=AaeL_AAEL003039 PE=4 SV=1	57.998	0	17.226	3	3	7.1	966700	3	3	10.8	459440	5	5	14.9	869220	3	3	7.5	1007000	2	2	5.3	329140	2	2	5.3	114610	5	5	12.2	2307300	4	4	10.2	1075200	5	5	12.2	544890	2	2	4.3	764930	2	2	4.3	597380	2
Q0IGB5	>tr|Q0IGB5|Q0IGB5_AEDAE AAEL003046-PA OS=Aedes aegypti GN=AAEL003046 PE=4 SV=1	114.32	0	323.31	21	21	20.4	93452000	24	24	22.8	95216000	26	26	24.5	39069000	22	22	19.3	111390000	21	21	18.5	46991000	19	19	16.3	27859000	21	21	20.6	186200000	18	18	17.8	61078000	15	15	15.4	9686800	18	18	14.7	98599000	18	18	15.3	159370000	19
Q0IGD0	>tr|Q0IGD0|Q0IGD0_AEDAE AAEL003019-PA OS=Aedes aegypti GN=AaeL_AAEL003019 PE=4 SV=1	33.12	0	81.973	7	7	25.3	11901000	7	7	25.3	8935300	6	6	21.7	5175500	5	5	21.7	7469000	5	5	21.7	2345000	5	5	21.7	2615700	9	9	36.3	36403000	9	9	36.3	11699000	8	8	28.3	3512100	7	7	30.3	10183000	7	7	30.3	11124000	7
Q0IGD1	>tr|Q0IGD1|Q0IGD1_AEDAE AAEL003034-PA OS=Aedes aegypti GN=AaeL_AAEL003034 PE=4 SV=1	62.611	0	14.837	4	4	9	2120800	3	3	7	759910	2	2	4.8	259730	4	4	9.2	2314000	4	4	9.2	805520	3	3	7	119920	6	6	13.3	4067600	5	5	11	1953200	4	4	9.2	328520	6	6	12.9	2977300	6	6	12.9	2366300	6
Q0IGE7	>tr|Q0IGE7|Q0IGE7_AEDAE AAEL000388-PA OS=Aedes aegypti GN=AaeL_AAEL000388 PE=3 SV=1	141.96	0	323.31	47	47	43.4	29378000	50	50	48.3	17791000	51	51	48.9	13249000	33	33	30.1	18315000	34	34	32.6	6905600	36	36	34.8	8260100	37	37	36.3	35581000	39	39	37.7	14067000	40	40	38.7	7492500	46	46	43.2	37538000	47	47	43.8	33970000	50
Q0IGF5	>tr|Q0IGF5|Q0IGF5_AEDAE AAEL000406-PA OS=Aedes aegypti GN=AaeL_AAEL000406 PE=4 SV=1	56.422	0	57.486	7	7	18.3	4948200	9	9	24.7	5054700	10	10	26.9	3948000	6	6	14.9	5439600	6	6	14.9	2354500	4	4	10.6	1498400	5	5	12.9	9424800	5	5	12.9	3893900	4	4	10.4	426100	7	7	18.7	4162000	8	8	20.5	5302200	8
Q0IGF6	>tr|Q0IGF6|Q0IGF6_AEDAE AAEL000386-PA OS=Aedes aegypti GN=AaeL_AAEL000386 PE=3 SV=1	215.7	0	20.838	4	4	3.1	445740	2	2	2.2	85511	2	2	1.2	27238	1	1	1.5	64821	2	2	2.2	48258	0	0	0	0	5	5	2.9	659300	4	4	2.4	301050	2	2	1.4	7621.9	2	2	2.1	194310	0	0	0	0	1
Q0IGF8	>tr|Q0IGF8|Q0IGF8_AEDAE AAEL000394-PA OS=Aedes aegypti GN=AaeL_AAEL000394 PE=4 SV=1	29.235	0	13.845	2	2	9.1	907900	2	2	9.1	685700	1	1	3.6	30390	2	2	9.1	905840	1	1	5.5	174160	0	0	0	0	2	2	13	4827700	2	2	13	1893900	1	1	7.5	358250	2	2	9.1	792520	1	1	5.5	616660	1
Q16900	>tr|Q16900|Q16900_AEDAE AAEL003060-PA OS=Aedes aegypti GN=CHYM1 PE=2 SV=1	28.946	0	92.529	5	1	22.4	16507000	4	1	17.5	14121000	3	1	13.1	986620	5	1	22.4	14754000	3	1	13.1	4371400	4	1	17.9	692820	2	1	12.3	17593000	2	1	12.3	5538300	4	1	21.6	4897400	2	1	12.3	2900700	3	1	16.8	16181000	2
Q16927	>sp|Q16927|VIT1_AEDAE Vitellogenin-A1 OS=Aedes aegypti GN=VGA1 PE=1 SV=2	252.89	0	323.31	1	0	0.4	31685	3	0	1.3	147040	2	0	0.9	86490	0	0	0	0	0	0	0	0	3	2	1.8	128120	77	46	39.2	207990000	9	6	4.7	280570	9	5	6.3	201900	24	9	12.4	7815100	15	5	6.9	1751500	3
Q16E59;Q16Z66	>tr|Q16E59|Q16E59_AEDAE Glutamine-dependent NAD(+) synthetase OS=Aedes aegypti GN=AaeL_AAEL015411 PE=3 SV=1;>tr|Q16Z66|Q16Z66_AEDAE Glutamine-dependent NAD(+) synthetase OS=Aedes aegypti GN=AaeL_AAEL008302 PE=3 SV=1	80.332	0	11.574	2	2	2.6	1295200	3	3	5.1	743780	3	3	4.6	197000	4	4	6.4	1054800	4	4	6.4	182970	3	3	4.8	336460	2	2	4.2	521210	3	3	6.6	697170	2	2	4.2	144810	2	2	2.6	1693500	2	2	2.6	1630900	2
Q16E62;Q17EA9	>tr|Q16E62|Q16E62_AEDAE AAEL015393-PA OS=Aedes aegypti GN=AaeL_AAEL015393 PE=4 SV=1;>tr|Q17EA9|Q17EA9_AEDAE AAEL003870-PA OS=Aedes aegypti GN=AaeL_AAEL003870 PE=4 SV=1	45.256	0.0047676	1.7468	1	1	3	174800	0	0	0	0	1	1	3	204860	1	1	3.5	147970	1	1	3.5	56430	0	0	0	0	0	0	0	0	0	0	0	0	0	0	0	0	2	2	5.6	290690	1	1	2.5	87655	1
Q16E80	>tr|Q16E80|Q16E80_AEDAE AAEL015342-PA OS=Aedes aegypti GN=AAEL015342 PE=4 SV=1	53.153	0	34.026	13	1	34	6925000	10	1	25.2	3302900	11	1	28.5	2710800	11	1	30.9	7690400	10	1	27.4	1960400	8	1	21.9	2180200	9	1	21.7	8468200	9	1	21.9	3194400	7	1	17.3	924530	9	0	21.3	6587000	10	0	23.2	7718900	10
Q16E81	>tr|Q16E81|Q16E81_AEDAE AAEL015341-PA (Fragment) OS=Aedes aegypti GN=AaeL_AAEL015341 PE=4 SV=1	19.595	0	264.4	6	0	35.4	0	9	3	81.7	21564000	11	3	90.9	32561000	5	0	35.4	0	6	0	35.4	0	4	0	31.4	0	9	3	62.3	48242000	4	0	21.1	0	4	0	31.4	0	6	0	35.4	0	5	1	33.7	1253900	7
Q16E82	>tr|Q16E82|Q16E82_AEDAE AAEL015338-PA OS=Aedes aegypti GN=AaeL_AAEL015338 PE=4 SV=1	35.629	0	19.942	2	1	6.2	1754800	2	1	6.2	1314400	2	1	6.2	314460	1	1	3.7	528730	1	1	3.7	291400	1	1	3.7	109690	1	0	3.7	482230	2	1	7.5	1033400	1	0	3.7	61011	1	0	3.7	570760	2	1	7.5	707330	1
Q16VC7;Q16E85	>tr|Q16VC7|Q16VC7_AEDAE AAEL009624-PA OS=Aedes aegypti GN=AaeL_AAEL009624 PE=4 SV=1;>tr|Q16E85|Q16E85_AEDAE AAEL015335-PA OS=Aedes aegypti GN=AaeL_AAEL015335 PE=4 SV=1	49.477	0.0002881	5.0217	1	1	3.4	120530	1	1	3.4	275170	2	2	7.3	335270	1	1	3.4	290350	0	0	0	0	1	1	3.4	150320	2	2	7.3	1246500	1	1	3.4	157090	1	1	3.4	152670	1	1	3.4	246350	1	1	3.4	302610	1
Q16E88;Q173R4	>tr|Q16E88|Q16E88_AEDAE AAEL015330-PA OS=Aedes aegypti GN=AaeL_AAEL015330 PE=4 SV=1;>tr|Q173R4|Q173R4_AEDAE AAEL007069-PA OS=Aedes aegypti GN=AAEL007069 PE=4 SV=1	101.84	0	105.43	12	12	20.2	3046600	15	15	22.9	2214900	12	12	18.3	1046700	11	11	19.5	2325600	9	9	14.9	825370	8	8	13.7	439910	8	8	14.8	2728200	5	5	9.8	732540	3	3	6.1	233530	9	9	13.8	6038700	8	8	12.6	4320900	9
Q17I11;Q16E91	>tr|Q17I11|Q17I11_AEDAE Lipase OS=Aedes aegypti GN=AaeL_AAEL002515 PE=3 SV=1;>tr|Q16E91|Q16E91_AEDAE Lipase OS=Aedes aegypti GN=AaeL_AAEL015326 PE=3 SV=1	46.271	0.0061105	1.5742	0	0	0	0	0	0	0	0	0	0	0	0	0	0	0	0	0	0	0	0	0	0	0	0	0	0	0	0	1	1	3	218590	1	1	3	106150	0	0	0	0	0	0	0	0	0
Q16E95	>tr|Q16E95|Q16E95_AEDAE AAEL015320-PA (Fragment) OS=Aedes aegypti GN=AAEL015320 PE=4 SV=1	70.504	0	35.079	4	4	12.1	1285800	3	3	10.8	1234900	4	4	10.1	1793700	2	2	3.9	1936200	0	0	0	0	2	2	3.9	976870	3	3	4.4	2356100	1	1	1.3	381630	3	3	4.4	271620	2	2	3.9	752530	3	3	8.2	2917900	4
Q171M0;Q16MR7;Q16E99	>tr|Q171M0|Q171M0_AEDAE AAEL007585-PA OS=Aedes aegypti GN=AaeL_AAEL007585 PE=3 SV=1;>tr|Q16MR7|Q16MR7_AEDAE AAEL012216-PA OS=Aedes aegypti GN=AaeL_AAEL012216 PE=3 SV=1;>tr|Q16E99|Q16E99_AEDAE AAEL015312-PA OS=Aedes aegypti GN=AaeL_AAEL015312 PE=3 SV=1	42.985	0	55.542	0	0	0	0	0	0	0	0	0	0	0	0	0	0	0	0	0	0	0	0	0	0	0	0	15	14	44.3	57940000	1	1	2.8	529790	1	1	2.8	112240	0	0	0	0	0	0	0	0	0
Q16EA5	>tr|Q16EA5|Q16EA5_AEDAE AAEL015304-PA OS=Aedes aegypti GN=AaeL_AAEL015304 PE=4 SV=1	35.712	0	6.4627	12	1	47.8	5866400	11	0	56.2	0	13	0	68	0	10	0	41	0	10	0	41	0	10	0	41	0	11	0	42.5	0	13	1	47.8	8869100	14	2	47.8	5707800	10	1	36.3	5279600	10	1	44.7	1122300	11
Q16EC9	>tr|Q16EC9|Q16EC9_AEDAE AAEL015264-PA OS=Aedes aegypti GN=AAEL015264 PE=4 SV=1	51.587	0.0096998	1.3856	5	0	16.9	0	6	0	19	0	5	0	16.9	0	6	0	16.5	0	6	0	16.5	0	6	0	16.5	0	7	0	19.3	0	6	0	16.7	0	5	0	13.9	0	4	0	11.7	0	5	0	14.3	0	5
Q16ED0	>tr|Q16ED0|Q16ED0_AEDAE AAEL005114-PA OS=Aedes aegypti GN=AaeL_AAEL015263 PE=4 SV=1	27.318	0	59.379	5	5	23.4	14103000	5	5	23.8	16938000	4	4	18.4	8511700	8	8	31	26357000	7	7	27.2	12765000	7	7	27.2	6474000	3	3	16.9	24044000	2	2	11.5	6801800	3	3	16.9	6035400	6	6	24.1	23737000	5	5	20.3	29105000	6
Q16ED2	>tr|Q16ED2|Q16ED2_AEDAE AAEL015260-PA OS=Aedes aegypti GN=AaeL_AAEL015260 PE=4 SV=1	14.115	0.00052562	3.0772	9	2	66.1	26822000	9	2	66.1	13465000	9	2	66.1	3859400	9	2	66.1	42379000	9	2	66.1	11998000	8	1	66.1	4201900	9	2	66.1	51674000	9	2	66.1	22400000	8	1	66.1	3269400	8	1	66.1	15379000	8	1	66.1	18862000	8
Q16ED9	>tr|Q16ED9|Q16ED9_AEDAE AAEL015249-PA OS=Aedes aegypti GN=AaeL_AAEL015249 PE=3 SV=1	64.517	0	13.094	13	1	24.7	5318400	11	0	20.8	0	10	0	20.1	0	10	1	18.3	3158500	8	1	14.7	2222600	10	1	18.4	6162600	11	1	23.2	861150	11	1	20	2992600	11	1	23.2	4160800	9	1	16.4	1381300	10	1	21.2	1216000	9
Q16EE4	>tr|Q16EE4|Q16EE4_AEDAE AAEL012348-PA OS=Aedes aegypti GN=AaeL_AAEL012348 PE=4 SV=1	57.315	0	44.94	5	5	12.4	2151900	5	5	12.4	1302200	5	5	12.8	1009800	8	8	20.5	3545100	7	7	16.7	1047900	5	5	12.8	1210200	7	7	19.4	4311800	8	8	21.9	3063700	6	6	17.4	529690	7	7	18.4	4511000	8	8	21.7	3873400	7
Q16EE5	>sp|Q16EE5|U729_AEDAE UPF0729 protein AAEL015238 OS=Aedes aegypti GN=AAEL015238 PE=3 SV=1	10.695	0	11.824	0	0	0	0	1	1	28.9	808680	1	1	28.9	141890	0	0	0	0	0	0	0	0	0	0	0	0	0	0	0	0	0	0	0	0	0	0	0	0	2	2	23.7	3694500	2	2	23.7	5812200	1
Q16N99;Q16EE7	>tr|Q16N99|Q16N99_AEDAE AAEL012046-PA OS=Aedes aegypti GN=AaeL_AAEL012046 PE=4 SV=1;>tr|Q16EE7|Q16EE7_AEDAE AAEL015235-PA (Fragment) OS=Aedes aegypti GN=AaeL_AAEL015235 PE=4 SV=1	44.969	0	14.067	4	4	13.1	1557000	4	4	13.1	1149000	3	3	11.1	449790	4	4	12.3	1793800	4	4	12.3	557010	3	3	10.4	209650	5	5	15.6	4564400	4	4	12.3	1148500	5	5	15.6	731500	3	3	11.1	2085000	2	2	7.9	2103000	3
Q16EF6;Q1DH01;Q171J4	>tr|Q16EF6|Q16EF6_AEDAE AAEL015216-PA OS=Aedes aegypti GN=AaeL_AAEL015216 PE=4 SV=1;>tr|Q1DH01|Q1DH01_AEDAE AAEL015389-PA OS=Aedes aegypti GN=AaeL_AAEL015389 PE=4 SV=1;>tr|Q171J4|Q171J4_AEDAE AAEL007617-PA OS=Aedes aegypti GN=AaeL_AAEL007617 PE=4 SV=1	67.673	0	18.902	2	2	3.6	439050	2	2	3.6	314390	1	1	1.8	127560	2	2	3.6	409520	2	2	3.6	186810	1	1	1.8	19214	2	2	3.6	945170	2	2	3.6	224660	1	1	1.8	69528	3	3	4.7	742680	2	2	3.6	592540	1
Q16PT7;Q16EG3	>tr|Q16PT7|Q16PT7_AEDAE AAEL011538-PA OS=Aedes aegypti GN=AaeL_AAEL011538 PE=4 SV=1;>tr|Q16EG3|Q16EG3_AEDAE AAEL015198-PA OS=Aedes aegypti GN=AaeL_AAEL015198 PE=4 SV=1	48.685	0	5.2048	1	1	3.2	207750	1	1	3.2	204350	0	0	0	0	0	0	0	0	0	0	0	0	0	0	0	0	3	3	8.5	3544600	2	2	5.4	1518400	0	0	0	0	2	2	6.3	509840	2	2	6.3	761230	2
Q16EG4	>tr|Q16EG4|Q16EG4_AEDAE AAEL011535-PA OS=Aedes aegypti GN=AaeL_AAEL011535 PE=4 SV=1	55.447	0	102.52	8	8	19.2	10632000	12	12	28.9	8692800	10	10	24.4	6976400	6	6	14.1	8289300	7	7	17.2	3667100	6	6	15.6	3134300	7	7	17.6	13684000	8	8	19.2	7700200	7	7	16.2	2279600	2	2	5.3	2369000	5	5	14.3	7141600	6
Q16EJ0	>tr|Q16EJ0|Q16EJ0_AEDAE AAEL015146-PA (Fragment) OS=Aedes aegypti GN=AaeL_AAEL015146 PE=4 SV=1	174.05	0	9.0159	8	0	6.3	0	16	1	12.8	0	14	0	11.4	0	5	0	4.2	0	4	1	3.2	63100	8	1	6.1	223330	15	1	10.6	624550	8	1	5.7	72914	14	1	9.9	111720	15	0	10.5	0	15	1	10.6	501590	16
Q16EJ3	>tr|Q16EJ3|Q16EJ3_AEDAE AAEL015142-PA (Fragment) OS=Aedes aegypti GN=AAEL015142 PE=4 SV=1	64.292	0	16.792	3	3	6.9	478340	2	2	4	201010	2	2	4	351780	1	1	1.9	222210	1	1	1.9	64255	1	1	1.9	208950	2	2	4	476730	4	4	10.4	428090	2	2	4.7	219450	1	1	1.9	154640	1	1	1.9	173090	1
Q1HQP8;Q16EJ6	>tr|Q1HQP8|Q1HQP8_AEDAE AAEL015143-PA OS=Aedes aegypti GN=AaeL_AAEL015143 PE=2 SV=1;>tr|Q16EJ6|Q16EJ6_AEDAE AAEL015143-PB OS=Aedes aegypti GN=AaeL_AAEL015143 PE=4 SV=1	24.424	0	94.659	7	7	49.1	20342000	7	7	49.1	16126000	7	7	49.1	17532000	3	3	23.6	12305000	4	4	37.7	4869000	3	3	23.6	5906600	3	3	15.5	12811000	3	3	15.5	6189800	4	4	28.2	2689800	3	3	15.5	6278400	5	5	31.8	21864000	4
Q16MX7;Q16EK3	>tr|Q16MX7|Q16MX7_AEDAE AAEL012156-PA OS=Aedes aegypti GN=AaeL_AAEL012156 PE=3 SV=1;>tr|Q16EK3|Q16EK3_AEDAE AAEL015123-PA OS=Aedes aegypti GN=AaeL_AAEL015123 PE=3 SV=1	66.826	0.00026624	3.3061	2	2	3.9	11077000	1	1	2	3250200	2	2	3.9	944010	1	1	2	2642500	1	1	2	1514100	0	0	0	0	1	1	2	8515400	1	1	2	9474800	1	1	2	653800	1	1	2	13103000	1	1	2	2329000	1
Q16EL4	>tr|Q16EL4|Q16EL4_AEDAE AAEL015110-PA OS=Aedes aegypti GN=AaeL_AAEL015110 PE=4 SV=1	84.269	0	147.72	17	3	31	10780000	15	1	27.2	5604400	16	2	30.1	2695600	8	0	12.5	4678000	9	0	14.7	2585100	5	0	9.4	974370	15	2	26.7	9611000	13	2	25.2	6234900	16	3	29.5	2712000	11	0	18.7	5355000	11	0	18.7	6796200	9
Q16EL6;Q16ES9	>tr|Q16EL6|Q16EL6_AEDAE AAEL015108-PA OS=Aedes aegypti GN=AaeL_AAEL015108 PE=4 SV=1;>tr|Q16ES9|Q16ES9_AEDAE AAEL015039-PA (Fragment) OS=Aedes aegypti GN=AaeL_AAEL015039 PE=4 SV=1	145.95	0	14.334	2	2	2.4	207020	2	2	2.4	203280	2	2	2.4	69973	4	4	4.3	475100	3	3	3.5	174120	2	2	2.4	57061	2	2	2.2	462720	2	2	2.2	388060	1	1	1.3	77300	2	2	2.4	101080	2	2	2.4	69745	2
Q16EN8	>tr|Q16EN8|Q16EN8_AEDAE AAEL015082-PA (Fragment) OS=Aedes aegypti GN=AaeL_AAEL015082 PE=4 SV=1	65.063	0.00098888	2.2134	0	0	0	0	0	0	0	0	0	0	0	0	0	0	0	0	0	0	0	0	0	0	0	0	0	0	0	0	1	1	3.8	256960	1	1	3.8	34142	1	1	3.8	319160	1	1	3.8	415420	1
Q16EP2	>tr|Q16EP2|Q16EP2_AEDAE AAEL015076-PA OS=Aedes aegypti GN=AaeL_AAEL015076 PE=4 SV=1	44.256	0	59.008	10	8	31.6	20338000	9	7	29.6	11773000	9	7	29.6	8379200	6	5	19.8	13017000	7	6	22.6	10428000	6	5	19.8	5220400	5	5	18.8	15791000	5	5	18.8	11095000	4	4	16	3131800	6	6	20.3	6111500	6	6	20.3	24001000	5
Q16EP7	>tr|Q16EP7|Q16EP7_AEDAE AAEL015070-PA OS=Aedes aegypti GN=AaeL_AAEL015070 PE=2 SV=1	58.116	0	90.443	5	3	9.9	6723600	6	4	12.3	3907400	6	4	12.3	2361900	2	1	3.9	2986200	4	3	8.8	1470500	3	3	7.5	578800	10	5	19.6	19328000	11	6	23.4	16688000	8	4	15	3666000	10	5	19.6	27185000	11	6	23.4	48947000	10
Q16EQ1	>tr|Q16EQ1|Q16EQ1_AEDAE AAEL015065-PA OS=Aedes aegypti GN=AaeL_AAEL015065 PE=4 SV=1	277.96	0	323.31	175	174	70.1	291550000	182	181	75.3	197030000	183	182	77.6	123360000	158	157	63.6	261370000	156	155	62.6	110230000	150	149	62.8	86020000	180	179	72.8	427100000	171	170	66.7	190830000	173	172	70.8	56179000	161	160	63.2	269680000	164	163	65.9	286420000	172
Q16EQ3;Q16I57	>tr|Q16EQ3|Q16EQ3_AEDAE Small ubiquitin-related modifier OS=Aedes aegypti GN=AaeL_AAEL015064 PE=3 SV=1;>tr|Q16I57|Q16I57_AEDAE Small ubiquitin-related modifier OS=Aedes aegypti GN=AaeL_AAEL013787 PE=3 SV=1	10.882	0	109.55	4	4	41.1	444040000	4	4	41.1	296030000	4	4	41.1	155960000	4	4	41.1	408110000	4	4	41.1	194190000	4	4	41.1	121250000	4	4	41.1	688250000	4	4	41.1	340750000	4	4	41.1	117890000	4	4	41.1	663540000	4	4	41.1	578280000	4
Q16EQ6	>tr|Q16EQ6|Q16EQ6_AEDAE AAEL015061-PA OS=Aedes aegypti GN=AaeL_AAEL015061 PE=4 SV=1	20.965	0	150.98	4	4	23.7	12729000	5	5	29	8258800	5	5	29	4337100	3	3	23.1	10893000	3	3	23.1	3049600	3	3	23.1	1183800	4	4	23.1	20116000	4	4	30.1	6671200	4	4	24.7	796990	4	4	23.1	7101000	2	2	17.7	7751200	3
Q16EQ7	>tr|Q16EQ7|Q16EQ7_AEDAE AAEL015062-PA OS=Aedes aegypti GN=AaeL_AAEL015062 PE=4 SV=1	34.909	0	23.737	10	10	40.7	11708000	9	9	38.1	5769300	9	9	37.8	5774900	7	7	25.4	10044000	6	6	19.2	3145900	7	7	25.4	1840300	5	5	19.9	9510600	6	6	25.4	6679200	4	4	16.9	1484700	9	9	35.5	13299000	7	7	27.4	9206500	8
Q16ER5;Q16ER4	>tr|Q16ER5|Q16ER5_AEDAE AAEL014556-PB OS=Aedes aegypti GN=AaeL_AAEL014556 PE=4 SV=1;>tr|Q16ER4|Q16ER4_AEDAE AAEL014556-PA OS=Aedes aegypti GN=AaeL_AAEL015053 PE=4 SV=1	20.126	0	21.446	3	3	25.1	10971000	2	2	14.9	1958300	2	2	16	1017100	4	4	29.7	11005000	4	4	29.7	1930600	3	3	24	5902000	3	3	25.1	7460500	3	3	25.1	8428300	3	3	25.1	5452900	0	0	0	0	0	0	0	0	0
Q16VG7;Q16ER7	>tr|Q16VG7|Q16VG7_AEDAE AAEL009576-PA OS=Aedes aegypti GN=AaeL_AAEL009576 PE=4 SV=1;>tr|Q16ER7|Q16ER7_AEDAE AAEL015052-PA OS=Aedes aegypti GN=AaeL_AAEL015052 PE=4 SV=1	25.667	0	11.836	2	2	10.1	870100	2	2	10.1	890680	2	2	10.1	464090	5	5	21.8	2885100	4	4	18.1	1091800	4	4	18.1	626400	4	4	18.5	3517200	4	4	18.5	1541800	3	3	15.1	760910	5	5	23.1	5596500	5	5	23.1	4293100	4
Q16FA7;Q16ES7	>tr|Q16FA7|Q16FA7_AEDAE AAEL014842-PA OS=Aedes aegypti GN=AaeL_AAEL014842 PE=3 SV=1;>tr|Q16ES7|Q16ES7_AEDAE AAEL015040-PA OS=Aedes aegypti GN=AaeL_AAEL015040 PE=3 SV=1	56.692	0.00027886	4.2953	0	0	0	0	0	0	0	0	0	0	0	0	0	0	0	0	0	0	0	0	0	0	0	0	1	1	3.1	263940	0	0	0	0	1	1	3.1	35794	0	0	0	0	2	2	4.9	741270	2
Q16ES8	>tr|Q16ES8|Q16ES8_AEDAE AAEL015041-PA OS=Aedes aegypti GN=AaeL_AAEL015041 PE=3 SV=1	37.631	0	64.723	2	2	9.1	967260	5	5	16.9	3356400	5	5	17.8	3025500	2	2	8.2	1300700	2	2	8.2	251880	3	3	8.2	4344100	3	3	15.4	13830000	3	3	15.4	1619600	5	5	17.8	2010200	5	5	21.1	14965000	4	4	18.7	9547900	5
Q16ET0;Q170Q3	>tr|Q16ET0|Q16ET0_AEDAE AAEL015038-PA OS=Aedes aegypti GN=AaeL_AAEL015038 PE=4 SV=1;>tr|Q170Q3|Q170Q3_AEDAE AAEL007828-PA (Fragment) OS=Aedes aegypti GN=AAEL007828 PE=4 SV=1	34.171	0	31.603	8	8	37.5	11887000	7	7	34.4	8985600	7	7	34.4	10620000	2	2	12	1288300	2	2	7.4	545570	2	2	9.4	2089000	6	6	29.4	11704000	6	6	29.4	6797000	6	6	29.4	2410600	6	6	29.1	8017400	4	4	20.1	7710700	7
Q16ET2	>tr|Q16ET2|Q16ET2_AEDAE AAEL015034-PA OS=Aedes aegypti GN=AaeL_AAEL015034 PE=4 SV=1	36.545	0	16.688	2	2	10.3	1828700	3	3	13.6	1487000	2	2	10.3	1574400	2	2	6.3	1968700	1	1	3.3	356650	1	1	3.3	200880	1	1	3.3	1664000	1	1	3.3	952920	2	2	10.3	299950	1	1	6.9	1365500	1	1	6.9	544200	0
Q16ET3	>tr|Q16ET3|Q16ET3_AEDAE AAEL015036-PA OS=Aedes aegypti GN=AaeL_AAEL015036 PE=4 SV=1	27.397	0.00026969	3.5552	7	0	38.6	0	8	0	54.9	0	8	0	54.9	0	8	1	46.7	6010900	8	1	46.7	632720	8	1	46.7	676990	7	0	38.6	0	7	0	38.6	0	7	0	54.9	0	7	0	38.6	0	7	0	38.6	0	8
Q16IA6;Q16EU5	>tr|Q16IA6|Q16IA6_AEDAE AAEL013742-PA OS=Aedes aegypti GN=AaeL_AAEL013742 PE=4 SV=1;>tr|Q16EU5|Q16EU5_AEDAE AAEL015014-PA OS=Aedes aegypti GN=AaeL_AAEL013742 PE=4 SV=1	52.428	0.00099083	2.2227	0	0	0	0	0	0	0	0	0	0	0	0	0	0	0	0	0	0	0	0	0	0	0	0	0	0	0	0	0	0	0	0	1	1	3.2	0	0	0	0	0	0	0	0	0	0
Q16EU8	>tr|Q16EU8|Q16EU8_AEDAE Acetyl-coenzyme A synthetase OS=Aedes aegypti GN=AaeL_AAEL015010 PE=3 SV=1	75.724	0	15.978	3	3	5.5	961660	4	4	10	624020	3	3	7.3	71191	1	1	4.5	145200	1	1	4.5	90526	1	1	4.5	11584	1	1	2.7	432290	1	1	2.7	184020	1	1	2.7	38547	1	1	2.7	531410	0	0	0	0	1
Q16EV6;Q16K67	>tr|Q16EV6|Q16EV6_AEDAE AAEL015004-PA (Fragment) OS=Aedes aegypti GN=AaeL_AAEL015004 PE=4 SV=1;>sp|Q16K67|MED16_AEDAE Mediator of RNA polymerase II transcription subunit 16 OS=Aedes aegypti GN=MED16 PE=3 SV=1	21.39	0.0002805	4.4033	1	1	6.8	501100	1	1	6.8	450560	1	1	6.8	95631	0	0	0	0	0	0	0	0	0	0	0	0	1	1	6.8	846790	1	1	6.8	298420	1	1	6.8	120880	1	1	6.8	473310	1	1	6.8	871780	1
Q16K65;Q16EV7	>tr|Q16K65|Q16K65_AEDAE Proteasome subunit alpha type OS=Aedes aegypti GN=AaeL_AAEL013089 PE=3 SV=1;>tr|Q16EV7|Q16EV7_AEDAE Proteasome subunit alpha type OS=Aedes aegypti GN=AaeL_AAEL015007 PE=3 SV=1	28.322	0	322.26	15	15	57.3	66678000	15	15	63.6	40431000	14	14	60.9	29529000	11	11	40.3	71491000	12	12	42.7	28982000	12	12	42.7	22642000	15	15	63.6	107250000	13	13	49.8	39858000	14	14	60.5	11346000	12	12	48.2	64154000	9	9	33.6	55107000	12
Q16EV9	>tr|Q16EV9|Q16EV9_AEDAE AAEL014998-PA OS=Aedes aegypti GN=AaeL_AAEL014998 PE=4 SV=1	69.181	0	16.897	4	3	9.3	3832900	4	3	9.3	2087600	4	3	9.3	3128800	4	3	9.3	2666000	4	3	9.3	1229500	4	3	9.3	1548200	4	3	9.3	5235200	3	2	7.5	1279600	3	2	6.5	645530	4	2	8.4	3379500	4	2	8.4	1787100	4
Q16EW2	>tr|Q16EW2|Q16EW2_AEDAE AAEL012408-PA OS=Aedes aegypti GN=AaeL_AAEL012408 PE=4 SV=1	15.889	0	30.145	2	2	18.5	2317100	2	2	18.5	3230300	2	2	18.5	1470100	1	1	5.5	1010900	1	1	5.5	913580	1	1	5.5	647990	4	4	36.3	10546000	2	2	16.4	2621100	3	3	25.3	1776600	2	2	13	6183100	2	2	13	9132800	3
Q16EW7;Q16PJ6	>tr|Q16EW7|Q16EW7_AEDAE AAEL014992-PA (Fragment) OS=Aedes aegypti GN=AAEL014992 PE=4 SV=1;>tr|Q16PJ6|Q16PJ6_AEDAE AAEL011615-PA OS=Aedes aegypti GN=AaeL_AAEL011615 PE=4 SV=1	79.523	0.0002858	4.8243	1	1	1.3	58388	1	1	1.3	55345	1	1	1.3	14381	2	2	3.4	230670	1	1	2.1	51747	1	1	1.3	13054	3	3	5.1	710650	3	3	5.1	247860	2	2	3	65494	2	2	3.4	314530	1	1	2.1	209590	2
Q16EX7	>tr|Q16EX7|Q16EX7_AEDAE AAEL014980-PA (Fragment) OS=Aedes aegypti GN=AaeL_AAEL014980 PE=3 SV=1	39.908	0.00051613	2.7996	2	1	11.6	174250	2	1	11.6	412200	1	0	2.6	0	2	0	5.7	0	2	0	5.7	0	1	0	2.6	0	2	0	5.7	0	2	0	5.7	0	0	0	0	0	0	0	0	0	2	1	12.2	339440	2
Q16EY8	>tr|Q16EY8|Q16EY8_AEDAE AAEL014965-PA OS=Aedes aegypti GN=AaeL_AAEL014965 PE=4 SV=1	49.457	0	62.243	7	7	17.1	13691000	8	8	19.6	10414000	7	7	17.5	6530600	8	8	19.4	12815000	6	6	14.4	4577900	6	6	14.4	2130800	7	7	18.2	26648000	9	9	21.9	9781300	8	8	20.5	3013400	4	4	11.3	12560000	4	4	11.3	10400000	5
Q16EZ3	>tr|Q16EZ3|Q16EZ3_AEDAE AAEL014961-PA OS=Aedes aegypti GN=AaeL_AAEL014961 PE=3 SV=1	43.479	0	163.05	10	10	34.3	11391000	11	11	37.2	11840000	11	11	37.2	8385600	7	7	26.2	9521300	6	6	23	4013000	4	4	15.7	2307200	9	9	27.5	13754000	8	8	22.5	6816400	9	9	27.5	2728200	5	5	12.6	9829800	5	5	14.7	12826000	7
Q16EZ4	>tr|Q16EZ4|Q16EZ4_AEDAE AAEL014958-PA OS=Aedes aegypti GN=AaeL_AAEL014958 PE=4 SV=1	52.337	0	6.8036	1	1	2.1	183800	2	2	4.9	327430	2	2	4.9	297590	0	0	0	0	0	0	0	0	0	0	0	0	2	2	4.5	1018900	2	2	4.5	303640	0	0	0	0	3	3	7.2	864750	3	3	7.2	714990	1
Q16EZ5	>tr|Q16EZ5|Q16EZ5_AEDAE AAEL014957-PA (Fragment) OS=Aedes aegypti GN=AaeL_AAEL014957 PE=4 SV=1	59.213	0	10.794	5	5	9.5	2912700	5	5	9.3	1105000	5	5	9.1	577270	3	3	5.6	772700	4	4	7.3	777580	4	4	7.3	494710	5	5	9.5	2864600	5	5	9.3	1322800	4	4	7.3	356380	6	6	14.7	8094500	6	6	14.7	4403800	5
Q16EZ6	>tr|Q16EZ6|Q16EZ6_AEDAE AAEL014959-PA OS=Aedes aegypti GN=AaeL_AAEL014959 PE=4 SV=1	45.693	0	323.31	17	17	52.1	77844000	17	17	49.3	63861000	18	18	52.1	33564000	15	15	47.4	80806000	15	15	49.5	36559000	14	14	44.7	27424000	15	15	49.5	120420000	14	14	43	59608000	15	15	49.5	24022000	13	13	45.8	64280000	15	15	45.8	89738000	17
Q16EZ7	>tr|Q16EZ7|Q16EZ7_AEDAE AAEL014956-PA OS=Aedes aegypti GN=AaeL_AAEL014956 PE=4 SV=1	78.996	0.000757	2.4752	1	1	2	294760	0	0	0	0	0	0	0	0	0	0	0	0	0	0	0	0	0	0	0	0	0	0	0	0	0	0	0	0	0	0	0	0	1	1	2	472260	1	1	2	407000	1
Q16F09	>tr|Q16F09|Q16F09_AEDAE CDP-diacylglycerol--glycerol-3-phosphate 3-phosphatidyltransferase OS=Aedes aegypti GN=AAEL014947 PE=3 SV=1	56.178	0.0047506	1.7123	1	1	2	109700	1	1	2	112190	2	2	3.4	37154	0	0	0	0	0	0	0	0	0	0	0	0	1	1	2	354500	1	1	2	175910	1	1	2	42815	1	1	2	268510	1	1	2	206100	1
Q16F10	>tr|Q16F10|Q16F10_AEDAE AAEL014943-PA OS=Aedes aegypti GN=AaeL_AAEL014943 PE=4 SV=1	20.152	0	19.716	6	6	27	83323000	6	6	27	44204000	5	5	29.3	14370000	3	3	20.1	31574000	3	3	20.1	15689000	3	3	20.1	9970200	5	5	28.7	109330000	4	4	22.4	46452000	5	5	28.7	12711000	5	5	22.4	95475000	5	5	22.4	78440000	5
Q16F12;Q16U40	>tr|Q16F12|Q16F12_AEDAE AAEL014935-PA OS=Aedes aegypti GN=AaeL_AAEL014935 PE=3 SV=1;>tr|Q16U40|Q16U40_AEDAE AAEL010017-PA OS=Aedes aegypti GN=AaeL_AAEL010017 PE=3 SV=1	11.79	0	323.31	6	6	74.8	208210000	5	5	74.8	387600000	6	6	74.8	319720000	4	4	42.7	119990000	4	4	42.7	42680000	5	5	65	252910000	6	6	74.8	843230000	4	4	42.7	73167000	6	6	74.8	151600000	4	4	42.7	540270000	4	4	42.7	385070000	4
Q16F13	>tr|Q16F13|Q16F13_AEDAE AAEL014937-PA OS=Aedes aegypti GN=AaeL_AAEL014937 PE=4 SV=1	7.2431	0.00099502	2.2562	0	0	0	0	0	0	0	0	0	0	0	0	0	0	0	0	0	0	0	0	0	0	0	0	0	0	0	0	0	0	0	0	0	0	0	0	1	1	22.4	3490300	1	1	22.4	11015000	1
Q16F18	>tr|Q16F18|Q16F18_AEDAE AAEL014934-PA OS=Aedes aegypti GN=AaeL_AAEL014934 PE=4 SV=1	48.662	0.00026903	3.494	0	0	0	0	0	0	0	0	0	0	0	0	0	0	0	0	0	0	0	0	0	0	0	0	1	1	3.1	0	0	0	0	0	0	0	0	0	0	0	0	0	0	0	0	0	0
Q16F20;Q16F19	>tr|Q16F20|Q16F20_AEDAE AAEL014931-PB OS=Aedes aegypti GN=AAEL014931 PE=4 SV=1;>tr|Q16F19|Q16F19_AEDAE AAEL014931-PA OS=Aedes aegypti GN=AAEL014931 PE=4 SV=1	153.99	0	63.709	12	12	11.6	1459300	11	11	10.5	1108800	10	10	8.7	735970	5	5	3.9	424860	4	4	3.4	168790	4	4	3.5	351210	8	8	7	1463500	9	9	7.8	604050	7	7	5.9	234500	7	7	6.3	997650	7	7	6.8	806330	6
Q16F31	>tr|Q16F31|Q16F31_AEDAE AAEL014915-PA OS=Aedes aegypti GN=AaeL_AAEL014915 PE=4 SV=1	43.223	0	317.39	15	15	39.9	22339000	17	17	47.8	18158000	15	15	41.2	15206000	13	13	38.8	16648000	13	13	36.7	9764400	13	13	38.8	9653900	14	14	41.2	31207000	13	13	38.6	10836000	15	15	46.5	6863400	9	9	26.8	16837000	10	10	30.4	18544000	12
Q16LP4;Q16LP5;Q16F38	>tr|Q16LP4|Q16LP4_AEDAE Pyruvate kinase OS=Aedes aegypti GN=AaeL_AAEL012576 PE=3 SV=1;>tr|Q16LP5|Q16LP5_AEDAE Pyruvate kinase OS=Aedes aegypti GN=AaeL_AAEL012576 PE=3 SV=1;>tr|Q16F38|Q16F38_AEDAE Pyruvate kinase OS=Aedes aegypti GN=AaeL_AAEL014913 PE=3 SV=	55.544	0	323.31	28	28	50.3	540460000	36	36	66.1	319520000	42	42	81.9	301910000	27	27	47	553090000	28	28	48.5	204980000	27	27	48.5	163000000	29	29	57.5	852960000	26	26	45.2	329550000	30	30	61.4	104370000	25	25	43.7	445710000	26	26	47	428800000	27
Q16F40	>tr|Q16F40|Q16F40_AEDAE AAEL014906-PA (Fragment) OS=Aedes aegypti GN=AaeL_AAEL014906 PE=4 SV=1	55.815	0.0049657	1.669	7	0	18.8	0	10	1	23.9	706890	10	1	22.7	97484	8	0	20.6	0	6	0	15.2	0	7	1	18.6	0	9	1	23.9	1207000	6	0	15.6	0	6	0	15.6	0	7	0	19	0	8	0	20.6	0	10
Q16RM3;Q16F45	>tr|Q16RM3|Q16RM3_AEDAE AAEL010902-PA OS=Aedes aegypti GN=AaeL_AAEL010902 PE=4 SV=1;>tr|Q16F45|Q16F45_AEDAE AAEL014902-PA (Fragment) OS=Aedes aegypti GN=AaeL_AAEL014902 PE=4 SV=1	41.997	0.00052178	2.9605	1	1	2.9	280660	1	1	2.9	794540	1	1	2.9	375070	1	1	2.9	328670	1	1	2.9	218060	1	1	2.9	164410	1	1	2.9	1128900	1	1	2.9	296880	1	1	2.9	91408	0	0	0	0	1	1	2.9	847770	1
Q16F46	>tr|Q16F46|Q16F46_AEDAE AAEL014901-PA (Fragment) OS=Aedes aegypti GN=AAEL014901 PE=4 SV=1	65.223	0.0029197	2.001	2	2	3.3	343000	2	2	3.3	178080	2	2	3.3	140820	1	1	1.4	146920	1	1	1.4	35159	1	1	1.4	154450	2	2	3.3	500180	2	2	3.3	194890	1	1	1.4	68262	1	1	1.4	173380	2	2	2.6	595390	2
Q16F56;Q16LY7	>tr|Q16F56|Q16F56_AEDAE AAEL014891-PA (Fragment) OS=Aedes aegypti GN=AaeL_AAEL014891 PE=3 SV=1;>tr|Q16LY7|Q16LY7_AEDAE AAEL012491-PA OS=Aedes aegypti GN=CYP6P12 PE=3 SV=2	59.953	0	166.8	9	8	18.8	1211700	14	13	29.2	11557000	18	17	33.6	14593000	4	4	8.3	1207400	5	5	9.9	851910	7	6	13.1	2790300	15	14	30	30335000	7	7	13.9	1015800	12	12	26.6	953490	8	8	17.1	5088200	11	11	24.9	8776100	9
Q16F57;Q16LY8	>tr|Q16F57|Q16F57_AEDAE AAEL014892-PA OS=Aedes aegypti GN=AaeL_AAEL014892 PE=3 SV=1;>tr|Q16LY8|Q16LY8_AEDAE AAEL012494-PA OS=Aedes aegypti GN=CYP6BZ1 PE=3 SV=1	56.825	0	44.567	6	4	12.3	2748000	6	4	12.3	9059900	7	5	13.9	5483600	6	5	14.3	3618300	6	5	14.3	1545300	6	5	16.9	2476700	7	5	15.5	33071000	6	4	11.3	1197300	7	5	15.5	1501100	7	5	14.5	5382100	7	6	12.7	4333700	6
Q16F58	>tr|Q16F58|Q16F58_AEDAE AAEL014893-PA OS=Aedes aegypti GN=CYP6BB2 PE=3 SV=1	57.956	0	124.04	13	12	25.6	7545500	20	19	45.4	26459000	21	20	47.9	44613000	12	12	24.7	15793000	14	14	27	8615700	16	15	30.4	32612000	19	18	38.5	75370000	11	11	22.7	3371600	15	15	32.3	4801600	1	1	2.6	366180	1	1	2.6	395310	1
Q16F67	>tr|Q16F67|Q16F67_AEDAE AAEL013591-PA OS=Aedes aegypti GN=AaeL_AAEL014883 PE=4 SV=1	21.183	0.00075453	2.4377	1	1	5.2	1587800	1	1	5.2	1662600	1	1	5.2	1031600	1	1	5.2	2364500	1	1	5.2	720470	2	2	9.9	463440	1	1	5.2	3380800	1	1	5.2	2168800	1	1	5.2	409600	1	1	5.2	2331700	1	1	5.2	2395200	1
Q16F76	>tr|Q16F76|Q16F76_AEDAE AAEL014872-PA (Fragment) OS=Aedes aegypti GN=AAEL014872 PE=4 SV=1	90.162	0.00027488	3.9271	0	0	0	0	0	0	0	0	0	0	0	0	0	0	0	0	0	0	0	0	0	0	0	0	1	1	1.2	203420	0	0	0	0	1	1	1.2	33564	1	1	1.2	122140	1	1	1.2	107470	0
Q16F77;Q0IEF8	>tr|Q16F77|Q16F77_AEDAE AAEL014871-PA OS=Aedes aegypti GN=AAEL014871 PE=3 SV=1;>tr|Q0IEF8|Q0IEF8_AEDAE AAEL010751-PA (Fragment) OS=Aedes aegypti GN=AaeL_AAEL010751 PE=3 SV=1	37.125	0	76.698	8	8	36.8	21105000	7	7	35.3	7648500	9	9	41.5	6248400	8	8	30.9	17701000	8	8	30.9	7239300	8	8	30.9	8499200	8	8	30.3	19376000	7	7	27.6	11605000	8	8	30.3	4623500	8	8	29.7	14796000	7	7	29.7	15877000	9
Q16F78;Q17PQ1	>tr|Q16F78|Q16F78_AEDAE AAEL014870-PA OS=Aedes aegypti GN=AaeL_AAEL014870 PE=4 SV=1;>tr|Q17PQ1|Q17PQ1_AEDAE AAEL000290-PA OS=Aedes aegypti GN=AaeL_AAEL000290 PE=4 SV=1	39.225	0.00027541	3.9627	0	0	0	0	1	1	2.7	199650	0	0	0	0	2	2	6	367760	1	1	3.3	66925	1	1	2.7	311860	1	1	2.7	512620	1	1	2.7	122700	1	1	2.7	29660	0	0	0	0	0	0	0	0	0
Q16F80	>tr|Q16F80|Q16F80_AEDAE AAEL012284-PA OS=Aedes aegypti GN=AaeL_AAEL012284 PE=4 SV=1	11.544	0	62.076	3	3	49.5	26567000	3	3	49.5	11374000	2	2	32	6763800	3	3	49.5	25139000	3	3	49.5	7833400	3	3	49.5	13588000	2	2	32	28863000	2	2	32	18873000	2	2	32	3460000	3	3	49.5	21270000	3	3	49.5	21847000	3
Q16F85;Q16F89;Q16F88;Q16F86;Q16F87;Q16F84	>tr|Q16F85|Q16F85_AEDAE AAEL014863-PA OS=Aedes aegypti GN=AaeL_AAEL014863 PE=4 SV=1;>tr|Q16F89|Q16F89_AEDAE AAEL014863-PB OS=Aedes aegypti GN=AaeL_AAEL014863 PE=4 SV=1;>tr|Q16F88|Q16F88_AEDAE AAEL014863-PD OS=Aedes aegypti GN=AaeL_AAEL014863 PE=4 SV=1;>tr|	38.755	0	57.277	7	7	27.3	11044000	7	7	25.2	5778900	8	8	25.5	2842300	6	6	15.8	6643300	6	6	15.8	2394600	7	7	18.5	2468000	9	9	25.5	13366000	7	7	17.6	8094400	8	8	23.2	3017200	7	7	23.8	8068600	9	9	28.2	9837500	8
Q16F98	>tr|Q16F98|Q16F98_AEDAE AAEL010019-PA OS=Aedes aegypti GN=AaeL_AAEL010019 PE=4 SV=1	25.612	0	7.0135	1	1	11.5	132320	1	1	11.5	358240	1	1	11.5	178900	0	0	0	0	0	0	0	0	0	0	0	0	1	1	11.5	255120	0	0	0	0	1	1	11.5	96209	1	1	6.2	567600	1	1	6.2	709890	1
Q16FA2	>tr|Q16FA2|Q16FA2_AEDAE Innexin OS=Aedes aegypti GN=AaeL_AAEL014847 PE=2 SV=1	42.038	0	33.018	1	1	4.7	349730	3	3	13.1	1545900	3	3	13.1	735600	1	1	2.5	133620	1	1	4.5	129310	3	3	12	1464600	4	4	14.8	6392100	2	2	7.2	167680	5	5	18.7	1259300	2	2	9.7	1638800	4	4	16.7	5214200	4
Q16PB5;Q16FA5;Q16FA6	>tr|Q16PB5|Q16PB5_AEDAE AAEL011708-PA OS=Aedes aegypti GN=AaeL_AAEL011708 PE=3 SV=1;>tr|Q16FA5|Q16FA5_AEDAE AAEL011704-PA OS=Aedes aegypti GN=AaeL_AAEL014843 PE=3 SV=1;>tr|Q16FA6|Q16FA6_AEDAE AAEL014845-PA OS=Aedes aegypti GN=AaeL_AAEL014845 PE=4 SV=1	81.469	0	323.31	41	41	49.9	340420000	43	43	55.4	193500000	42	42	53	144560000	42	42	51	345650000	41	41	50.3	134720000	42	42	51	117520000	41	41	48.8	480780000	38	38	47.4	218790000	41	41	49.5	82711000	38	38	47.3	357660000	42	42	50.3	376750000	39
Q16FA9	>tr|Q16FA9|Q16FA9_AEDAE AAEL014840-PA OS=Aedes aegypti GN=AaeL_AAEL014840 PE=3 SV=1	35.718	0	5.3743	0	0	0	0	0	0	0	0	0	0	0	0	0	0	0	0	0	0	0	0	0	0	0	0	0	0	0	0	0	0	0	0	0	0	0	0	2	2	8.4	207120	1	1	3.7	0	0
Q16FB1;Q16PM4	>tr|Q16FB1|Q16FB1_AEDAE 60S ribosomal protein L27 OS=Aedes aegypti GN=AaeL_AAEL014838 PE=3 SV=1;>tr|Q16PM4|Q16PM4_AEDAE AAEL011587-PB OS=Aedes aegypti GN=AaeL_AAEL014838 PE=4 SV=1	16.042	0	89.777	7	7	45.6	620590000	7	7	45.6	349700000	7	7	45.6	388800000	6	6	44.9	514000000	6	6	44.9	124470000	6	6	44.9	150010000	7	7	37.5	735200000	8	8	45.6	391060000	7	7	45.6	142650000	5	5	36.8	411000000	6	6	44.9	664800000	7
Q17LQ2;Q16FB6	>tr|Q17LQ2|Q17LQ2_AEDAE AAEL001280-PA OS=Aedes aegypti GN=AaeL_AAEL001280 PE=3 SV=1;>tr|Q16FB6|Q16FB6_AEDAE AAEL014836-PA OS=Aedes aegypti GN=AaeL_AAEL014836 PE=3 SV=1	33.217	0	40.748	5	5	19.2	7393900	7	7	27.5	6854300	10	10	37.3	5412200	4	4	14.5	6761700	4	4	14.1	4400400	4	4	10.5	1311500	7	7	25	13769000	6	6	21	4956800	5	5	17	2237500	4	4	14.5	9428700	6	6	20.7	15330000	6
Q16FC7;Q16FC8	>tr|Q16FC7|Q16FC7_AEDAE AAEL014821-PB OS=Aedes aegypti GN=AaeL_AAEL014821 PE=4 SV=1;>tr|Q16FC8|Q16FC8_AEDAE AAEL014821-PA OS=Aedes aegypti GN=AaeL_AAEL014821 PE=4 SV=1	19.656	0	142.4	9	9	56.4	298740000	11	11	73.7	336240000	10	10	68.2	179090000	10	10	60.3	340020000	9	9	56.4	138010000	10	10	60.3	96744000	10	10	62	510790000	10	10	62	203490000	9	9	56.4	50893000	9	9	56.4	332850000	10	10	57	319860000	9
Q16FD1;Q16SV3	>tr|Q16FD1|Q16FD1_AEDAE AAEL014816-PA OS=Aedes aegypti GN=AaeL_AAEL014816 PE=4 SV=1;>tr|Q16SV3|Q16SV3_AEDAE AAEL010482-PA OS=Aedes aegypti GN=AaeL_AAEL010482 PE=4 SV=1	54.592	0	60.888	4	4	15.4	1240800	3	3	12.3	561080	4	4	15.4	956580	5	5	17.3	1841400	4	4	14.2	678960	4	4	15.4	651800	5	5	16.2	2335800	3	3	9.4	499090	1	1	3.9	126670	2	2	7	344670	1	1	3.9	303840	1
Q16FD3	>tr|Q16FD3|Q16FD3_AEDAE AAEL010486-PA OS=Aedes aegypti GN=AaeL_AAEL010486 PE=4 SV=1	24.999	0.00026802	3.4295	1	1	3.2	638360	2	2	12.9	813610	1	1	3.2	337930	0	0	0	0	1	1	6.5	126280	1	1	6.5	64279	0	0	0	0	0	0	0	0	0	0	0	0	2	2	9.7	2706100	2	2	9.7	2128800	1
Q16FD4;Q16SV1	>tr|Q16FD4|Q16FD4_AEDAE AAEL014811-PA OS=Aedes aegypti GN=5573440 PE=4 SV=1;>tr|Q16SV1|Q16SV1_AEDAE AAEL010477-PA OS=Aedes aegypti GN=AAEL010477 PE=4 SV=1	22.692	0.00075094	2.3611	0	0	0	0	0	0	0	0	0	0	0	0	0	0	0	0	0	0	0	0	0	0	0	0	1	1	4.7	744810	0	0	0	0	1	1	4.7	168500	0	0	0	0	0	0	0	0	0
Q16FD8	>tr|Q16FD8|Q16FD8_AEDAE Serine--pyruvate aminotransferase OS=Aedes aegypti GN=AaeL_AAEL014817 PE=3 SV=1	43.122	0.0063173	1.521	5	1	18.3	370200	8	1	26.2	856380	10	1	35.9	1212200	6	1	16.3	2322500	5	1	15.3	1301500	5	1	15.8	1908000	6	1	19.3	1989000	4	1	12.2	320270	5	1	16.3	234040	1	0	3.3	0	1	0	3.3	0	1
Q16FE6	>tr|Q16FE6|Q16FE6_AEDAE AAEL014794-PA OS=Aedes aegypti GN=AAEL014794 PE=4 SV=1	29.307	0.00027405	3.8891	5	0	19.6	0	7	0	27.5	0	6	0	25.1	0	4	0	14.9	0	4	0	14.9	0	3	0	12.2	0	8	0	27.1	0	7	0	21.6	0	8	0	27.1	0	7	1	27.8	0	6	1	22.4	2266400	8
Q16FE9;Q16IJ5;Q16FE8	>tr|Q16FE9|Q16FE9_AEDAE AAEL014799-PB OS=Aedes aegypti GN=AaeL_AAEL014799 PE=4 SV=1;>tr|Q16IJ5|Q16IJ5_AEDAE AAEL013641-PA OS=Aedes aegypti GN=AaeL_AAEL013641 PE=4 SV=1;>tr|Q16FE8|Q16FE8_AEDAE AAEL014799-PA OS=Aedes aegypti GN=AaeL_AAEL014799 PE=4 SV=1	28.802	0	90.817	4	4	17.3	9749600	4	4	17.3	6426500	4	4	17.3	4065600	3	3	14.6	4929500	3	3	14.6	2171100	3	3	14.6	1989300	4	4	17.3	24384000	4	4	17.3	8745000	4	4	17.3	5837200	3	3	14.6	14608000	3	3	14.6	18057000	3
Q16IJ4;Q16FF0	>tr|Q16IJ4|Q16IJ4_AEDAE AAEL013636-PA (Fragment) OS=Aedes aegypti GN=AAEL013636 PE=4 SV=1;>tr|Q16FF0|Q16FF0_AEDAE AAEL014796-PA (Fragment) OS=Aedes aegypti GN=AaeL_AAEL014796 PE=4 SV=1	73.992	0.00028369	4.6274	0	0	0	0	0	0	0	0	0	0	0	0	0	0	0	0	0	0	0	0	0	0	0	0	0	0	0	0	0	0	0	0	0	0	0	0	1	1	1.2	419520	1	1	1.2	1475300	1
Q16FF1	>tr|Q16FF1|Q16FF1_AEDAE AAEL014797-PA OS=Aedes aegypti GN=AaeL_AAEL014797 PE=3 SV=1	46.616	0	7.3225	13	0	36.3	0	17	0	52.5	0	19	0	53.4	0	13	0	32.3	0	13	0	32.3	0	13	0	32.3	0	13	0	43.2	0	11	0	32.3	0	14	0	43.2	0	16	2	44.4	65890000	15	2	42.8	36022000	18
Q16MU7;Q16FF3	>tr|Q16MU7|Q16MU7_AEDAE AAEL012186-PA OS=Aedes aegypti GN=AAEL012186 PE=4 SV=1;>tr|Q16FF3|Q16FF3_AEDAE AAEL014792-PA OS=Aedes aegypti GN=AaeL_AAEL014792 PE=4 SV=1	37.517	0.00052632	3.0895	1	1	3.4	1011400	1	1	3.4	451070	1	1	3.4	74001	0	0	0	0	0	0	0	0	0	0	0	0	0	0	0	0	0	0	0	0	0	0	0	0	0	0	0	0	0	0	0	0	0
Q16FF8	>tr|Q16FF8|Q16FF8_AEDAE AAEL014771-PA OS=Aedes aegypti GN=AaeL_AAEL014771 PE=4 SV=1	79.009	0	18.929	2	2	3.7	465290	4	4	8.2	799430	2	2	3.9	199000	2	2	3.7	515110	3	3	6.8	247040	3	3	6.8	443140	3	3	6.8	1465200	3	3	6.8	560050	2	2	3.7	193720	3	3	7.9	1542200	2	2	4.9	1166400	3
Q16FG2	>tr|Q16FG2|Q16FG2_AEDAE AAEL014768-PA OS=Aedes aegypti GN=AaeL_AAEL014768 PE=4 SV=1	229.65	0	323.31	77	77	44.2	40317000	73	73	42.2	23404000	77	77	44.9	15833000	69	69	39.5	36772000	69	69	40	15132000	65	65	38.3	12064000	74	74	40.6	53918000	71	71	39.1	24925000	71	71	41.5	8980000	60	60	32.3	33022000	64	64	35.9	32947000	63
Q16FG6	>tr|Q16FG6|Q16FG6_AEDAE AAEL014762-PA OS=Aedes aegypti GN=AaeL_AAEL014762 PE=4 SV=1	37.865	0	46.398	2	2	11.5	983060	3	3	21	5073600	3	3	21	2562000	0	0	0	0	0	0	0	0	0	0	0	0	2	2	17.6	3209300	0	0	0	0	2	2	17.6	935930	1	1	3.4	2232300	1	1	3.4	3035400	1
Q16FH7	>tr|Q16FH7|Q16FH7_AEDAE AAEL014753-PA OS=Aedes aegypti GN=AaeL_AAEL014753 PE=3 SV=1	39.488	0	39.419	0	0	0	0	2	2	11.8	479410	2	2	11.8	304360	0	0	0	0	0	0	0	0	0	0	0	0	5	5	25.8	2996800	0	0	0	0	4	4	16.8	341710	0	0	0	0	1	1	2.8	172110	1
Q16FI0;Q16FH9	>tr|Q16FI0|Q16FI0_AEDAE AAEL014749-PA OS=Aedes aegypti GN=AaeL_AAEL014749 PE=4 SV=1;>tr|Q16FH9|Q16FH9_AEDAE AAEL014749-PB OS=Aedes aegypti GN=AaeL_AAEL014749 PE=4 SV=1	22.518	0	23.391	6	6	34.5	17058000	5	5	29.9	15659000	5	5	29.9	7688100	4	4	24.4	10379000	4	4	24.4	4606400	4	4	19.3	3505500	7	7	34.5	45696000	5	5	29.9	16741000	7	7	40.1	7164600	7	7	31.5	24986000	7	7	33.5	39607000	5
Q16FI2	>tr|Q16FI2|Q16FI2_AEDAE AAEL014750-PA OS=Aedes aegypti GN=AaeL_AAEL014750 PE=3 SV=1	52.254	0	18.637	3	3	7.3	1654400	5	5	12.6	1644400	5	5	12.6	1243300	3	3	7.7	2075800	3	3	7.3	766410	4	4	10	1429100	7	7	18.4	6154800	5	5	12.6	2153000	6	6	15.2	996240	4	4	10.3	4843300	5	5	12.6	4410000	6
Q17AN3;Q16FI3	>tr|Q17AN3|Q17AN3_AEDAE AAEL005245-PA OS=Aedes aegypti GN=AaeL_AAEL005245 PE=4 SV=1;>tr|Q16FI3|Q16FI3_AEDAE AAEL014748-PA OS=Aedes aegypti GN=AaeL_AAEL014748 PE=4 SV=1	120.05	0.0047687	1.7539	0	0	0	0	0	0	0	0	0	0	0	0	1	1	0.8	404800	1	1	0.8	165290	1	1	0.8	30002	0	0	0	0	0	0	0	0	0	0	0	0	0	0	0	0	0	0	0	0	0
Q16FI4	>tr|Q16FI4|Q16FI4_AEDAE AAEL001058-PA OS=Aedes aegypti GN=AaeL_AAEL001058 PE=4 SV=1	37.768	0	25.102	9	9	29.2	6471000	10	10	33.3	6860500	11	11	37.5	5494100	10	10	33	11200000	10	10	33	4538100	10	10	33	3211000	8	8	24.7	13519000	8	8	24.7	4871500	7	7	21.7	1503300	6	6	20.8	7339900	5	5	15.2	5528200	5
Q16FI6	>tr|Q16FI6|Q16FI6_AEDAE AAEL014746-PA OS=Aedes aegypti GN=AAEL014746 PE=4 SV=1	88.627	0	23.55	7	7	10.8	1402100	5	5	8.7	777110	4	4	6.4	544750	6	6	10.2	1450100	5	5	9.1	755250	5	5	7.9	327460	8	8	14	2808600	8	8	15.4	1647900	5	5	10.1	326810	5	5	7.9	880580	4	4	6.9	1094300	3
Q16FI8	>tr|Q16FI8|Q16FI8_AEDAE AAEL014743-PA OS=Aedes aegypti GN=AaeL_AAEL014743 PE=4 SV=1	36.073	0	20.96	7	7	27.4	11719000	6	6	23.9	5856700	6	6	23.9	2824800	6	6	23.9	10594000	8	8	31.9	6158900	7	7	26.8	4497700	6	6	20.6	16678000	7	7	25.8	9120300	6	6	22.6	2776200	5	5	17.1	6560600	4	4	13.2	4821500	5
Q17IJ9;Q16FJ1	>tr|Q17IJ9|Q17IJ9_AEDAE AAEL002343-PA OS=Aedes aegypti GN=AaeL_AAEL002343 PE=4 SV=1;>tr|Q16FJ1|Q16FJ1_AEDAE AAEL014740-PA OS=Aedes aegypti GN=AaeL_AAEL014740 PE=4 SV=1	67.35	0.0099101	1.3628	1	1	1.3	5236400	1	1	1.3	2141300	1	1	1.3	801500	1	1	1.3	5569200	1	1	1.3	1029200	1	1	1.3	468460	1	1	1.3	7618000	1	1	1.3	3168800	1	1	1.3	910710	1	1	1.3	5328300	1	1	1.3	10831000	1
Q16FJ5	>tr|Q16FJ5|Q16FJ5_AEDAE Sulfhydryl oxidase OS=Aedes aegypti GN=AaeL_AAEL014737 PE=4 SV=1	20.068	0	9.1233	2	2	23	2330900	2	2	23	1762700	2	2	23	1625800	1	1	19.1	1244200	0	0	0	0	1	1	19.1	457350	3	3	28.1	5927100	3	3	28.1	2130500	2	2	23	409830	3	3	16.9	5713500	4	4	36	7638600	4
Q16FJ6	>tr|Q16FJ6|Q16FJ6_AEDAE AAEL014733-PA OS=Aedes aegypti GN=AaeL_AAEL014733 PE=4 SV=1	184.57	0	29.331	1	1	1	274660	2	2	1.5	158780	2	2	1.5	43486	5	5	3.1	872910	5	5	3.1	349830	4	4	2.1	180920	2	2	1.5	386900	1	1	1	149140	1	1	1	24199	1	1	1	255940	3	3	2.2	422220	3
Q16FJ8	>tr|Q16FJ8|Q16FJ8_AEDAE AAEL014732-PA OS=Aedes aegypti GN=5565121 PE=4 SV=2	60.599	0	36.339	1	1	3.1	325520	1	1	3.1	315680	1	1	3.1	34706	1	1	3.1	500070	1	1	3.1	175120	1	1	3.1	93363	1	1	3.1	598970	0	0	0	0	1	1	3.1	112090	1	1	3.1	479570	1	1	3.1	423220	1
Q16FJ9	>tr|Q16FJ9|Q16FJ9_AEDAE AAEL014734-PA OS=Aedes aegypti GN=AaeL_AAEL014734 PE=4 SV=1	102.77	0	323.31	40	40	46.3	416550000	51	51	70.5	345020000	54	54	75.2	212910000	40	40	44.1	518490000	44	44	48.5	212000000	41	41	47	192320000	41	41	44.6	690160000	41	41	42.2	282610000	45	45	58.9	164300000	41	41	42	668750000	43	43	46.2	596020000	43
Q16FK4	>tr|Q16FK4|Q16FK4_AEDAE AAEL014730-PA OS=Aedes aegypti GN=AaeL_AAEL014730 PE=4 SV=1	144.56	0	182.85	20	0	23.2	4449700	20	0	22.9	3554800	16	0	17.2	1508000	11	0	13.5	2213600	11	0	12.7	811660	9	0	10.6	887140	22	1	25.1	7705600	19	1	20.4	2897300	15	0	18.4	985980	18	1	18.8	5968300	18	1	19.5	5703400	17
Q16IH1;Q16FK9	>tr|Q16IH1|Q16IH1_AEDAE Adenylate kinase isoenzyme 6 homolog OS=Aedes aegypti GN=AaeL_AAEL013679 PE=3 SV=1;>tr|Q16FK9|Q16FK9_AEDAE Adenylate kinase isoenzyme 6 homolog OS=Aedes aegypti GN=AaeL_AAEL014722 PE=3 SV=1	20.259	0	29.391	3	3	20	6410000	3	3	20	3525200	3	3	20	2931800	1	1	5.1	2119900	1	1	5.1	606580	1	1	5.1	116750	0	0	0	0	1	1	9.1	1746500	1	1	9.1	350990	1	1	5.1	1642700	1	1	5.1	2150500	1
Q16FL0	>tr|Q16FL0|Q16FL0_AEDAE AAEL013676-PA OS=Aedes aegypti GN=AaeL_AAEL014723 PE=3 SV=1	45.536	0	323.31	16	15	54.1	42310000	16	15	52.9	35050000	16	15	52.9	26906000	16	15	53.3	42106000	15	14	49.9	15894000	15	14	50.4	20915000	17	16	58.8	88732000	15	14	48.6	31085000	18	17	60	12186000	14	13	47.1	35100000	16	15	54.3	44690000	15
Q16FL3	>tr|Q16FL3|Q16FL3_AEDAE AAEL014717-PA OS=Aedes aegypti GN=AaeL_AAEL014717 PE=4 SV=1	47.662	0	32.467	0	0	0	0	0	0	0	0	1	1	6.4	733090	0	0	0	0	0	0	0	0	0	0	0	0	1	1	6.4	962550	0	0	0	0	1	1	6.4	161340	0	0	0	0	1	1	6.4	772270	1
Q16UF5;Q16FL4	>tr|Q16UF5|Q16UF5_AEDAE AAEL009928-PA OS=Aedes aegypti GN=AaeL_AAEL009928 PE=4 SV=1;>tr|Q16FL4|Q16FL4_AEDAE AAEL014718-PA OS=Aedes aegypti GN=AaeL_AAEL014718 PE=4 SV=1	52.521	0	11.321	3	3	11.9	1665400	4	4	14.6	1556600	4	4	14.6	1205000	1	1	2.1	409710	1	1	2.1	192980	1	1	2.1	293040	4	4	12.1	3334300	4	4	12.1	649970	2	2	7.8	277810	2	2	7.6	1872500	2	2	7.2	2375200	2
Q16FL6	>sp|Q16FL6|EIF3L_AEDAE Eukaryotic translation initiation factor 3 subunit L OS=Aedes aegypti GN=AAEL009617 PE=3 SV=1	63.471	0	323.31	26	26	51.2	71571000	26	26	51.2	39820000	26	26	49.3	20710000	25	25	49.3	62317000	26	26	51.2	21540000	26	26	51.2	26513000	27	27	51.2	110580000	26	26	49.3	53153000	28	28	55.5	22199000	25	25	49.3	84584000	28	28	52.7	89699000	27
Q16FL8	>tr|Q16FL8|Q16FL8_AEDAE AAEL014714-PA OS=Aedes aegypti GN=AaeL_AAEL014714 PE=4 SV=1	27.822	0.0083411	1.4237	1	1	4.6	754340	1	1	4.6	485370	1	1	4.6	118660	1	1	4.2	425960	1	1	4.2	183020	1	1	4.2	224540	1	1	9.7	2937600	1	1	9.7	2605100	1	1	9.7	672870	0	0	0	0	0	0	0	0	0
Q16FM1	>tr|Q16FM1|Q16FM1_AEDAE AAEL014709-PA OS=Aedes aegypti GN=AaeL_AAEL014709 PE=3 SV=1	108.06	0	323.31	41	2	49.5	31930000	40	2	51.3	22197000	40	2	53.7	12648000	38	2	48.2	30511000	36	2	45.7	11325000	36	2	45.9	11134000	43	2	54.9	50775000	41	2	50	23997000	39	2	49.7	8149700	33	2	40.4	37671000	31	2	39.4	25289000	33
Q16FM2;Q16G79	>tr|Q16FM2|Q16FM2_AEDAE AAEL014711-PA OS=Aedes aegypti GN=AaeL_AAEL014711 PE=4 SV=1;>tr|Q16G79|Q16G79_AEDAE AAEL014491-PA OS=Aedes aegypti GN=AaeL_AAEL014491 PE=4 SV=1	164.61	0.00052301	2.9937	4	1	4.4	77103	2	0	1.8	0	3	0	2.8	0	3	1	3.4	93031	5	1	4.9	28310	5	1	4.9	46760	7	1	7.3	209670	5	1	4.8	74588	4	1	4.2	18114	9	1	9.2	104800	7	1	7	96546	7
Q16FM3;Q16UY3	>tr|Q16FM3|Q16FM3_AEDAE AAEL014707-PA OS=Aedes aegypti GN=AaeL_AAEL014707 PE=3 SV=1;>tr|Q16UY3|Q16UY3_AEDAE AAEL009748-PA OS=Aedes aegypti GN=AaeL_AAEL009748 PE=3 SV=1	62.449	0	23.255	12	12	22.8	6672600	12	12	22.8	5404300	12	12	22.8	3325400	10	10	17.3	7298600	11	11	18.7	3567400	10	10	17.1	3297300	11	11	20.1	11002000	10	10	18.3	4176100	8	8	14.8	1433900	6	6	9.5	3941000	8	8	14.1	6883900	9
Q16FM6	>tr|Q16FM6|Q16FM6_AEDAE AAEL014704-PA OS=Aedes aegypti GN=AaeL_AAEL014704 PE=4 SV=1	51.594	0.0040748	1.8239	1	1	2.7	182490	1	1	2.7	141000	1	1	2.7	53220	1	1	1.6	493520	1	1	1.6	156410	1	1	1.6	96662	1	1	1.8	10565000	1	1	1.8	7979000	1	1	1.8	1642600	1	1	1.6	414620	1	1	1.6	463230	1
Q16FM7	>tr|Q16FM7|Q16FM7_AEDAE Lysine--tRNA ligase OS=Aedes aegypti GN=AaeL_AAEL014702 PE=3 SV=1	66.154	0	323.31	33	33	56.3	45073000	34	34	56.8	32317000	35	35	58.3	25060000	32	32	55.8	45329000	30	30	55.6	18534000	30	30	53.4	22368000	35	35	57.1	82020000	34	34	55.6	34909000	35	35	58.3	15720000	30	30	52	55212000	31	31	50.5	47000000	31
Q16FP0	>tr|Q16FP0|Q16FP0_AEDAE AAEL014689-PA OS=Aedes aegypti GN=AAEL014689 PE=4 SV=1	54.344	0	119.07	25	1	57.7	104890	26	1	60.3	1879400	27	1	65.6	1203100	18	1	43.5	187900	19	1	46.1	163440	21	1	48.8	225340	25	1	56.9	2150400	18	1	39.7	43370	24	0	52.4	0	16	0	35.9	0	17	0	37.8	0	20
Q16FQ3	>tr|Q16FQ3|Q16FQ3_AEDAE AAEL014679-PA OS=Aedes aegypti GN=AaeL_AAEL014679 PE=4 SV=1	81.471	0.00027049	3.6163	0	0	0	0	0	0	0	0	0	0	0	0	1	1	2.5	247060	1	1	2.5	103390	1	1	2.5	40259	1	1	2.5	525970	1	1	2.5	200860	1	1	2.5	45329	0	0	0	0	1	1	2.5	292830	1
Q16FQ7	>tr|Q16FQ7|Q16FQ7_AEDAE AAEL014671-PA OS=Aedes aegypti GN=AaeL_AAEL014671 PE=4 SV=1	27.455	0	218.82	12	5	57.3	230450000	13	5	73.6	196900000	12	4	73.2	146970000	8	1	41.5	195410000	8	1	41.5	96499000	8	1	41.5	65352000	12	5	57.3	440220000	12	5	57.3	163130000	12	5	73.6	52588000	10	3	56.9	201650000	10	3	56.9	214050000	11
Q16FR8	>tr|Q16FR8|Q16FR8_AEDAE AAEL014658-PA OS=Aedes aegypti GN=AaeL_AAEL014658 PE=3 SV=1	32.862	0	21.07	2	2	9.5	1092500	3	3	12.4	2144500	2	2	9.5	2650700	1	1	5.7	1249000	0	0	0	0	1	1	5.7	779850	0	0	0	0	0	0	0	0	0	0	0	0	1	1	5.7	3039000	1	1	5.7	3668500	2
Q16FS6	>tr|Q16FS6|Q16FS6_AEDAE AAEL014649-PA OS=Aedes aegypti GN=AaeL_AAEL014649 PE=4 SV=1	33.007	0	20.772	5	2	22.7	649590	5	2	25.3	400180	5	1	23.4	154510	6	3	26.3	797920	5	2	21.7	1482400	6	3	26.3	748490	6	1	28	5839500	5	1	25.3	2225800	5	0	23	0	3	1	12.5	3132800	4	1	18.8	3985800	2
Q16FS9	>tr|Q16FS9|Q16FS9_AEDAE AAEL014651-PA OS=Aedes aegypti GN=AaeL_AAEL014651 PE=3 SV=1	36.702	0	65.392	7	1	29.4	14640000	8	1	33.4	8242700	8	1	28.8	3908900	9	0	31	19027000	9	0	31	6312800	7	0	28.8	6259000	9	1	34.7	18816000	8	1	30.7	7766000	7	1	22.6	1529200	6	1	20.7	11338000	7	1	22.6	10866000	9
Q16FT8	>tr|Q16FT8|Q16FT8_AEDAE AAEL014639-PA OS=Aedes aegypti GN=AaeL_AAEL014639 PE=3 SV=1	17.35	0	46.08	6	6	38.8	116670000	7	7	52	69050000	7	7	52	40848000	8	8	57.2	109660000	8	8	57.2	51661000	8	8	57.2	53885000	7	7	44.1	192740000	8	8	57.2	114520000	7	7	52	28013000	6	6	38.8	110960000	8	8	57.2	143600000	8
Q16FU1;Q17F36	>tr|Q16FU1|Q16FU1_AEDAE AAEL014637-PA OS=Aedes aegypti GN=AaeL_AAEL014637 PE=4 SV=1;>tr|Q17F36|Q17F36_AEDAE AAEL003608-PA OS=Aedes aegypti GN=AaeL_AAEL003608 PE=4 SV=1	321.07	0.00026724	3.371	1	1	0.2	1535000	0	0	0	0	0	0	0	0	1	1	0.3	465010	1	1	0.3	341020	1	1	0.3	286770	1	1	0.5	0	0	0	0	0	0	0	0	0	0	0	0	0	0	0	0	0	0
Q16FU7	>tr|Q16FU7|Q16FU7_AEDAE Cytochrome c heme lyase OS=Aedes aegypti GN=AaeL_AAEL014630 PE=3 SV=1	30.69	0	37.521	3	3	14.4	2740600	2	2	11.7	2207900	2	2	8.3	1204600	2	2	12.9	1841200	1	1	6.1	351260	2	2	12.9	1158000	2	2	12.5	4474800	2	2	12.5	2427700	2	2	12.5	366680	3	3	15.2	5361600	4	4	26.1	12117000	4
Q16FV9	>tr|Q16FV9|Q16FV9_AEDAE AAEL014605-PA OS=Aedes aegypti GN=AaeL_AAEL014605 PE=3 SV=1	62.451	0	323.31	15	1	33.3	56624000	17	2	37.9	48086000	17	2	36.2	42358000	17	2	36.6	62290000	15	1	31.6	12904000	18	2	38.6	35308000	19	2	40.9	177280000	13	1	27.2	16305000	19	2	38.3	14519000	13	1	28.8	68958000	13	1	27.2	64764000	13
Q16FW0	>tr|Q16FW0|Q16FW0_AEDAE AAEL014614-PA OS=Aedes aegypti GN=AaeL_AAEL014614 PE=3 SV=1	62.439	0	78.379	16	2	32.5	3137300	18	3	40.7	13426000	18	2	39.2	7639700	15	1	28.7	4287800	13	0	23.7	2490300	16	1	32.2	7057800	18	3	34.9	14777000	13	3	22.7	2036200	16	2	35.1	2911900	12	1	25.5	3919000	11	1	22.9	6216100	9
Q16FW2	>tr|Q16FW2|Q16FW2_AEDAE AAEL014611-PA OS=Aedes aegypti GN=AaeL_AAEL014611 PE=3 SV=1	60.433	0.00051586	2.7939	15	0	39.2	283130	21	0	50.3	799980	20	0	46.1	375070	4	0	9.3	0	4	0	9.3	0	4	0	9.3	0	23	1	50.7	991580	10	0	26.1	0	18	1	40.2	52754	9	0	25.1	0	9	0	25.1	0	8
Q16FW3	>tr|Q16FW3|Q16FW3_AEDAE AAEL014608-PA OS=Aedes aegypti GN=AaeL_AAEL014608 PE=3 SV=1	61.472	0	21.602	0	0	0	0	0	0	0	0	0	0	0	0	13	1	26.3	1877800	12	1	25.1	404000	14	1	30.2	1819500	4	1	8.6	698260	5	1	10.6	454670	6	1	13.2	378800	14	1	30.5	3105000	15	1	32	3267000	16
Q16FW6;Q174S5	>tr|Q16FW6|Q16FW6_AEDAE AAEL014619-PA OS=Aedes aegypti GN=AaeL_AAEL014619 PE=3 SV=1;>tr|Q174S5|Q174S5_AEDAE AAEL006802-PA OS=Aedes aegypti GN=CYP9J22 PE=3 SV=1	61.058	0.00028409	4.6684	1	0	2.1	0	1	0	2.1	0	2	0	5.6	0	1	1	1.9	64728	0	0	0	0	1	1	1.9	1226100	2	1	3.9	2282300	2	1	3.9	130170	2	1	3.9	38779	2	2	4.3	514410	3	3	6.2	469550	0
Q16FW8	>tr|Q16FW8|Q16FW8_AEDAE AAEL014606-PA OS=Aedes aegypti GN=CYP9J7 PE=3 SV=1	60.331	0.00052549	3.0702	0	0	0	0	0	0	0	0	0	0	0	0	1	1	3	132220	1	1	3	61749	1	1	3	29660	0	0	0	0	0	0	0	0	0	0	0	0	0	0	0	0	0	0	0	0	0
Q16FX0	>tr|Q16FX0|Q16FX0_AEDAE AAEL014609-PA (Fragment) OS=Aedes aegypti GN=CYP9J26 PE=3 SV=1	61.62	0	82.02	12	6	30.5	1579100	11	5	30.1	2409200	14	8	37	11223000	7	4	18.1	894300	6	3	15.9	368700	13	8	30.8	6216200	11	6	28.4	5964300	6	3	15.9	671550	12	7	32.7	2206300	4	2	12.1	323760	2	0	5	0	6
Q16FX1;Q16FV8	>tr|Q16FX1|Q16FX1_AEDAE AAEL014607-PA OS=Aedes aegypti GN=CYP9J27 PE=2 SV=1;>tr|Q16FV8|Q16FV8_AEDAE AAEL014616-PA OS=Aedes aegypti GN=CYP9J27 PE=2 SV=1	61.649	0	79.148	10	4	21.5	4195200	12	5	27.2	5595900	13	6	29.5	12344000	6	3	11.4	4818300	8	5	17.4	2948400	10	5	19	7056800	10	4	23.9	10476000	8	5	17.5	5616900	12	6	28.4	5682500	4	2	9.3	3212500	5	3	11.2	2219700	6
Q16FX9;Q16SY0	>tr|Q16FX9|Q16FX9_AEDAE 4-hydroxyphenylpyruvate dioxygenase OS=Aedes aegypti GN=AaeL_AAEL014600 PE=3 SV=1;>tr|Q16SY0|Q16SY0_AEDAE AAEL010442-PA (Fragment) OS=Aedes aegypti GN=AaeL_AAEL010442 PE=3 SV=1	43.556	0	20.205	5	5	16.5	2775300	5	5	16.5	2340800	3	3	11.3	561790	6	6	19.9	4215400	5	5	16.5	2179000	4	4	14.4	1093000	4	4	13.6	5179700	4	4	13.6	2367700	0	0	0	0	1	1	4.5	374600	1	1	4.5	466740	0
Q16R47;Q16FY8	>tr|Q16R47|Q16R47_AEDAE AAEL011076-PA OS=Aedes aegypti GN=AaeL_AAEL011076 PE=4 SV=1;>tr|Q16FY8|Q16FY8_AEDAE AAEL014589-PA OS=Aedes aegypti GN=AaeL_AAEL014589 PE=4 SV=1	38.799	0	13.629	3	3	12.2	1863600	3	3	12.2	932590	3	3	12.2	432150	3	3	9.8	1655300	3	3	9.8	922720	3	3	9.8	800770	3	3	9.8	2439400	4	4	13.1	1846900	3	3	9.8	324940	2	2	5.7	1641600	3	3	9.8	1987700	3
Q16HM6;Q16FY9	>tr|Q16HM6|Q16HM6_AEDAE AAEL013978-PA OS=Aedes aegypti GN=AaeL_AAEL013978 PE=4 SV=1;>tr|Q16FY9|Q16FY9_AEDAE AAEL014582-PA OS=Aedes aegypti GN=AAEL014582 PE=4 SV=1	65.393	0.0005164	2.8041	0	0	0	0	1	1	2.6	186910	1	1	2.6	206540	0	0	0	0	0	0	0	0	0	0	0	0	1	1	2.6	506660	0	0	0	0	1	1	2.6	89397	0	0	0	0	0	0	0	0	0
Q16FZ1;Q1HRM9	>tr|Q16FZ1|Q16FZ1_AEDAE AAEL014583-PC OS=Aedes aegypti GN=AAEL014583 PE=3 SV=1;>tr|Q1HRM9|Q1HRM9_AEDAE 60S acidic ribosomal protein P2 OS=Aedes aegypti GN=AaeL_AAEL014583 PE=2 SV=1	9.8011	0	291.97	5	5	77	1090400000	5	5	77	751070000	6	6	78	794230000	4	4	54	1663900000	4	4	54	372390000	5	5	62	934750000	6	6	78	1513300000	4	4	54	1114700000	6	6	85	312120000	4	4	54	944570000	4	4	54	1529500000	5
Q16FZ3;Q16HM9	>tr|Q16FZ3|Q16FZ3_AEDAE AAEL014585-PA OS=Aedes aegypti GN=AaeL_AAEL014585 PE=4 SV=1;>tr|Q16HM9|Q16HM9_AEDAE AAEL013977-PA OS=Aedes aegypti GN=AaeL_AAEL013977 PE=4 SV=1	23.76	0	13.672	3	3	16.3	2850200	3	3	16.3	1132300	3	3	16.3	523400	4	4	19.1	1340200	3	3	12.9	562570	2	2	10.5	129510	1	1	7.2	1119800	3	3	19.1	963000	1	1	7.2	102570	0	0	0	0	2	2	12	1347200	1
Q16FZ7	>tr|Q16FZ7|Q16FZ7_AEDAE AAEL014578-PA (Fragment) OS=Aedes aegypti GN=AaeL_AAEL014578 PE=4 SV=1	84.103	0.00075245	2.3761	0	0	0	0	0	0	0	0	0	0	0	0	0	0	0	0	0	0	0	0	0	0	0	0	1	1	2.2	243020	0	0	0	0	1	1	2.2	30351	0	0	0	0	0	0	0	0	0
Q16W31;Q16FZ9	>tr|Q16W31|Q16W31_AEDAE AAEL009350-PA OS=Aedes aegypti GN=AaeL_AAEL009350 PE=4 SV=1;>tr|Q16FZ9|Q16FZ9_AEDAE AAEL014576-PA OS=Aedes aegypti GN=AaeL_AAEL014576 PE=4 SV=1	44.804	0	84.576	15	15	38.7	17072000	14	14	38.2	10238000	14	14	38.2	7287600	15	15	38.7	18866000	15	15	38.7	6457000	13	13	35.9	5981800	13	13	36.7	29594000	13	13	34.9	10238000	14	14	39	3165600	10	10	27.6	14995000	11	11	27.8	16904000	12
Q16KE2;Q16G12	>sp|Q16KE2|V15A1_AEDAE Vitelline membrane protein 15a-1 OS=Aedes aegypti GN=15a-1 PE=2 SV=2;>sp|Q16G12|V15A3_AEDAE Vitelline membrane protein 15a-3 OS=Aedes aegypti GN=15a-3 PE=2 SV=2	11.384	0.0047574	1.7246	0	0	0	0	0	0	0	0	0	0	0	0	0	0	0	0	0	0	0	0	0	0	0	0	1	1	11.1	213310000	0	0	0	0	0	0	0	0	0	0	0	0	1	1	11.1	29415000	0
Q16G24	>tr|Q16G24|Q16G24_AEDAE AAEL014548-PA (Fragment) OS=Aedes aegypti GN=TPX3 PE=4 SV=2	26.81	0	197.37	8	7	41.6	79804000	8	7	45.8	94913000	10	10	52.9	95990000	7	6	32.8	52189000	7	6	32.8	21717000	6	5	28.2	43006000	9	8	45.8	229240000	7	6	32.8	56368000	9	8	45.8	33789000	7	6	32.8	88000000	7	6	32.8	120470000	7
Q16G25	>tr|Q16G25|Q16G25_AEDAE AAEL014549-PA OS=Aedes aegypti GN=AaeL_AAEL014549 PE=4 SV=1	36.195	0	7.1016	4	4	13.9	3312000	3	3	11.2	2276500	2	2	8.8	1393400	3	3	11.5	5749500	3	3	11.5	1725200	3	3	11.5	989940	3	3	11.5	4605800	3	3	11.5	2624500	3	3	11.5	500460	2	2	5.5	2646900	2	2	5.5	2406000	2
Q16G26	>tr|Q16G26|Q16G26_AEDAE AAEL014545-PA OS=Aedes aegypti GN=AaeL_AAEL014545 PE=4 SV=1	45.834	0.0031333	1.9012	3	1	9.6	1309900	2	1	7.3	383820	3	1	9.6	116170	2	0	5.9	0	2	0	5.9	0	2	0	5.9	0	1	0	3.5	0	1	0	3.5	0	2	0	5.9	0	2	1	7.3	2284000	2	1	7.3	2059800	2
Q16SF6;Q16G32	>tr|Q16SF6|Q16SF6_AEDAE AAEL010600-PA OS=Aedes aegypti GN=AaeL_AAEL010600 PE=4 SV=1;>tr|Q16G32|Q16G32_AEDAE AAEL014540-PA OS=Aedes aegypti GN=AAEL014540 PE=4 SV=1	90.891	0	8.8384	1	1	2.6	222570	2	2	5.4	279100	2	2	5.4	1412500	2	2	3.9	214350	1	1	1.4	59009	1	1	2.5	91383	1	1	1.4	193350	1	1	1.4	90896	1	1	1.4	18880	1	1	2.6	159950	0	0	0	0	0
Q16G35;Q16LR1	>tr|Q16G35|Q16G35_AEDAE AAEL014541-PA OS=Aedes aegypti GN=AaeL_AAEL014541 PE=4 SV=1;>tr|Q16LR1|Q16LR1_AEDAE AAEL012554-PA OS=Aedes aegypti GN=AaeL_AAEL012554 PE=4 SV=1	86.754	0	16.578	2	2	3.6	376560	1	1	2.1	111610	1	1	1.6	12887	4	4	6.4	1379800	4	4	6.4	639730	4	4	6.4	468400	1	1	1.6	318850	2	2	3.6	894630	3	3	5.3	592410	3	3	4	2024700	3	3	4	1101300	1
Q16G42	>tr|Q16G42|Q16G42_AEDAE AAEL014530-PA OS=Aedes aegypti GN=AaeL_AAEL014530 PE=4 SV=1	8.9383	0.00098741	2.1891	1	1	22.7	3206900	1	1	22.7	1344900	0	0	0	0	1	1	22.7	1586500	1	1	22.7	608520	1	1	22.7	1438300	0	0	0	0	0	0	0	0	0	0	0	0	0	0	0	0	0	0	0	0	0
Q16G43	>tr|Q16G43|Q16G43_AEDAE AAEL014528-PA OS=Aedes aegypti GN=AaeL_AAEL014528 PE=4 SV=1	61.607	0	28.593	3	3	8.7	4894400	2	2	6.5	4235700	3	3	8.7	1930100	4	4	11.2	1367500	2	2	6.5	345420	2	2	6.3	169490	4	4	11.2	2365700	3	3	8.7	366160	0	0	0	0	3	3	8.7	948270	1	1	2.2	0	2
Q16G44	>tr|Q16G44|Q16G44_AEDAE AAEL014529-PA OS=Aedes aegypti GN=AaeL_AAEL014529 PE=4 SV=1	48.608	0	41.061	5	5	18.3	4270000	6	6	21.1	4768300	7	7	23.9	4456300	7	7	23	6151100	6	6	19.4	3163900	6	6	20.6	1395200	4	4	13.3	5288300	4	4	13.3	2953100	3	3	9.7	847320	4	4	12.7	2683600	5	5	15.3	7328300	6
Q16G45	>tr|Q16G45|Q16G45_AEDAE AAEL014526-PA OS=Aedes aegypti GN=AaeL_AAEL014526 PE=4 SV=1	14.877	0	25.91	1	1	11.4	7242500	2	2	11.4	19520000	2	2	11.4	9881100	1	1	11.4	9511900	2	2	11.4	3980500	2	2	11.4	9676700	1	1	11.4	32903000	2	2	11.4	7510000	2	2	11.4	3325600	1	1	11.4	12772000	2	2	11.4	11981000	2
Q16G50;Q16TZ1	>tr|Q16G50|Q16G50_AEDAE AAEL014525-PA OS=Aedes aegypti GN=AAEL014525 PE=3 SV=1;>tr|Q16TZ1|Q16TZ1_AEDAE AAEL010091-PA OS=Aedes aegypti GN=AAEL010091 PE=3 SV=1	30.137	0.002907	1.9549	1	1	5.3	312450	1	1	5.3	220830	1	1	5.3	51533	1	1	5.3	142590	1	1	5.3	114050	0	0	0	0	0	0	0	0	0	0	0	0	0	0	0	0	0	0	0	0	1	1	5.3	272100	1
Q16G64	>tr|Q16G64|Q16G64_AEDAE AAEL014506-PA (Fragment) OS=Aedes aegypti GN=AAEL014506 PE=4 SV=1	595.02	0	21.463	5	5	1.8	117080	5	5	1.7	117200	3	3	1.2	66323	3	3	0.8	22788	1	1	0.3	6148.3	3	3	0.7	28426	6	6	1.8	185560	4	4	1.1	40454	3	3	0.9	30580	2	2	0.7	8207.8	2	2	0.7	50925	1
Q16G66	>tr|Q16G66|Q16G66_AEDAE AAEL014507-PA OS=Aedes aegypti GN=AaeL_AAEL014507 PE=4 SV=1	73.513	0	30.059	8	8	17.1	1781500	7	7	14.8	1625800	6	6	10.9	748240	4	4	7.7	416730	2	2	3.9	248490	2	2	3.9	109290	6	6	10.9	3924600	7	7	13.1	1597700	5	5	8.8	231770	2	2	4.4	1222200	1	1	2.4	359060	2
Q16G67	>tr|Q16G67|Q16G67_AEDAE AAEL014503-PA OS=Aedes aegypti GN=AaeL_AAEL014503 PE=4 SV=1	74.671	0.0090236	1.4082	6	1	14.1	106900	4	0	9.9	0	6	1	11.8	55480	1	0	2.5	0	1	0	2.5	0	1	0	2.5	0	6	0	12.9	0	4	0	8.2	0	5	0	10.9	0	4	0	10.5	0	4	0	10.5	0	4
Q16G68	>tr|Q16G68|Q16G68_AEDAE AAEL014502-PA OS=Aedes aegypti GN=AaeL_AAEL014502 PE=4 SV=1	119.87	0.0047517	1.7125	7	1	8.8	76580	7	1	8.7	228000	8	1	9.4	186090	4	0	5	0	5	0	5.7	0	4	0	4.9	0	3	0	3	0	3	0	3	0	2	0	2.2	0	3	0	4.9	0	4	0	5.7	0	4
Q16G69	>tr|Q16G69|Q16G69_AEDAE AAEL014504-PA OS=Aedes aegypti GN=5573488 PE=4 SV=1	24.207	0	47.008	6	1	33.2	7396900	6	1	33.2	6575500	6	1	33.2	2461000	4	1	23.1	6062600	3	1	16.8	1812400	2	0	10.6	714240	5	1	28.4	14789000	5	1	28.4	4177800	4	0	22.1	2360700	5	1	28.4	13531000	5	1	28.4	14824000	5
Q16G74;Q16K72;Q16G75;Q16K71	>tr|Q16G74|Q16G74_AEDAE AAEL014500-PA OS=Aedes aegypti GN=AaeL_AAEL014500 PE=4 SV=1;>tr|Q16K72|Q16K72_AEDAE AAEL013092-PA OS=Aedes aegypti GN=AaeL_AAEL013092 PE=4 SV=1;>tr|Q16G75|Q16G75_AEDAE AAEL014500-PB OS=Aedes aegypti GN=AaeL_AAEL014500 PE=4 SV=1;>tr|	64.824	0	6.7808	0	0	0	0	2	2	6.9	351190	2	2	6.9	479270	0	0	0	0	0	0	0	0	0	0	0	0	2	2	6.9	690690	0	0	0	0	2	2	6.9	241940	1	1	1.4	239890	2	2	4.2	536580	1
Q16G77	>tr|Q16G77|Q16G77_AEDAE AAEL014494-PA OS=Aedes aegypti GN=AaeL_AAEL014709 PE=3 SV=1	108.07	0.0029254	2.0346	39	0	46.1	0	38	0	47.9	0	38	0	50.3	0	36	0	44.1	0	34	0	41.5	0	34	0	41.7	0	41	0	50.7	0	39	0	46.6	0	37	0	46.3	0	31	0	37	0	29	0	36	0	31
Q16G80	>tr|Q16G80|Q16G80_AEDAE AAEL014491-PB OS=Aedes aegypti GN=AAEL014491 PE=4 SV=1	179.58	0	41.679	5	2	5.2	694640	4	2	4.3	389420	5	2	4.1	8156700	4	2	3.1	6173800	6	2	4.5	2686700	5	1	3.5	6104100	9	3	8.3	10335000	7	3	6	4277800	5	2	3.9	2573800	8	0	7	4478600	6	0	4.9	4257600	6
Q16G81	>tr|Q16G81|Q16G81_AEDAE AAEL014492-PA OS=Aedes aegypti GN=AaeL_AAEL014492 PE=4 SV=1	14.131	0	12.015	0	0	0	0	0	0	0	0	0	0	0	0	0	0	0	0	0	0	0	0	0	0	0	0	1	1	13.7	15849000	1	1	13.7	1273800	1	1	13.7	0	2	2	25	10536000	2	2	25	12128000	2
Q16G83	>tr|Q16G83|Q16G83_AEDAE AAEL014493-PA OS=Aedes aegypti GN=AaeL_AAEL014493 PE=4 SV=1	149.01	0	17.181	3	2	3.6	310520	9	7	9.3	840230	9	7	9.3	372860	4	3	3.5	234650	3	2	2.4	104570	2	2	2	73656	9	8	8.6	1755600	8	7	6.9	493970	8	7	7.9	343850	1	0	0.7	0	1	0	0.7	0	1
Q16G88	>tr|Q16G88|Q16G88_AEDAE AAEL014486-PA (Fragment) OS=Aedes aegypti GN=AAEL014486 PE=4 SV=1	50.038	0.0067583	1.4742	1	1	1.8	544960	1	1	1.8	378570	0	0	0	0	1	1	2.3	190560	1	1	2.3	107590	0	0	0	0	0	0	0	0	0	0	0	0	0	0	0	0	0	0	0	0	0	0	0	0	0
Q16G96	>tr|Q16G96|Q16G96_AEDAE AAEL014456-PA OS=Aedes aegypti GN=AaeL_AAEL014456 PE=4 SV=1	19.522	0	57.873	1	0	8.3	0	1	0	8.3	0	1	0	8.3	0	1	0	8.3	0	2	1	23.1	1219100	2	1	23.1	1359600	1	0	8.3	0	1	0	8.3	0	1	0	8.3	0	1	0	8.3	0	2	1	23.1	4426100	2
Q16GA1	>tr|Q16GA1|Q16GA1_AEDAE AAEL014452-PA OS=Aedes aegypti GN=AaeL_AAEL014452 PE=3 SV=1	45.571	0	323.31	21	21	48.6	136120000	22	22	51	178290000	25	25	57.6	139020000	19	19	45	149220000	20	20	45	73076000	21	21	45.7	75577000	21	21	47.6	327720000	22	22	47.6	102350000	24	24	53.3	43073000	20	20	46	213030000	22	22	47.6	217770000	19
Q16GB1	>tr|Q16GB1|Q16GB1_AEDAE AAEL014435-PA OS=Aedes aegypti GN=AaeL_AAEL014435 PE=4 SV=1	47.268	0	5.8669	3	3	7.3	1378000	3	3	7.3	612290	3	3	7.3	378910	4	4	10.4	3124100	4	4	10.4	1636200	3	3	7.8	1160800	2	2	4.6	953250	1	1	2.4	333940	1	1	2.2	78891	0	0	0	0	1	1	2.2	396830	1
Q16GB3	>tr|Q16GB3|Q16GB3_AEDAE AAEL014439-PA OS=Aedes aegypti GN=AaeL_AAEL014439 PE=4 SV=1	46.574	0.00075777	2.4813	0	0	0	0	0	0	0	0	0	0	0	0	1	1	3.2	222490	1	1	3.2	107350	1	1	3.2	213910	1	1	3.2	644890	0	0	0	0	0	0	0	0	0	0	0	0	1	1	3.2	153710	1
Q16GB6	>tr|Q16GB6|Q16GB6_AEDAE AAEL014436-PA (Fragment) OS=Aedes aegypti GN=AaeL_AAEL014436 PE=4 SV=1	94.677	0	27.937	6	6	8.7	2071500	8	8	11.4	1512500	5	5	7.3	550730	8	8	11.3	3915800	8	8	11.3	1617700	5	5	5.5	969890	4	4	4.5	2568100	4	4	4.5	1131800	4	4	4.5	269680	5	5	5.5	3230800	7	7	10.2	2783800	5
Q16GB8	>tr|Q16GB8|Q16GB8_AEDAE AAEL014438-PA OS=Aedes aegypti GN=AaeL_AAEL014438 PE=4 SV=1	47.945	0	11.888	1	1	3.9	466030	0	0	0	0	1	1	3.9	192980	1	1	3.9	450720	1	1	3.9	129420	0	0	0	0	2	2	7	2347900	1	1	3.6	144690	1	1	3.6	202750	0	0	0	0	0	0	0	0	0
Q16GD0	>tr|Q16GD0|Q16GD0_AEDAE AAEL014423-PA (Fragment) OS=Aedes aegypti GN=AAEL014423 PE=4 SV=1	75.212	0	12.852	3	3	4.5	422130	4	4	9.3	386330	2	2	5.4	116780	3	3	5.8	981690	3	3	5.8	245770	1	1	3.4	167800	0	0	0	0	2	2	4.7	507960	2	2	4.7	38262	1	1	1.4	280660	1	1	2	230390	2
Q16GE0	>tr|Q16GE0|Q16GE0_AEDAE AAEL014413-PA OS=Aedes aegypti GN=CYP304C1 PE=4 SV=1	59.146	0	6.2475	0	0	0	0	0	0	0	0	0	0	0	0	0	0	0	0	0	0	0	0	0	0	0	0	0	0	0	0	0	0	0	0	0	0	0	0	1	1	1.9	223230	1	1	1.9	218550	1
Q16GE2	>tr|Q16GE2|Q16GE2_AEDAE AAEL014414-PA OS=Aedes aegypti GN=AaeL_AAEL014414 PE=3 SV=1	45.771	0	55.529	6	5	11.5	4830100	9	8	19.5	4666600	8	7	19.5	2594000	6	6	13.2	3978300	5	5	13.2	1862000	5	5	10.8	862360	7	7	17.8	9491300	7	6	17	5277500	8	7	19.5	1290100	7	7	17.2	9514100	8	8	19.5	9877400	6
Q16GF7	>tr|Q16GF7|Q16GF7_AEDAE AAEL014396-PA OS=Aedes aegypti GN=AaeL_AAEL014396 PE=4 SV=1	39.54	0	109.63	9	1	32.2	11772000	9	1	32.2	10433000	10	1	35.8	2862400	12	1	41.6	18098000	12	1	41.6	8142300	10	0	36.1	3867000	13	1	45.2	19727000	12	1	38.6	9537800	10	1	34.9	4380400	7	1	23.2	10498000	9	1	31.9	13036000	8
Q16GF8	>tr|Q16GF8|Q16GF8_AEDAE AAEL013786-PA OS=Aedes aegypti GN=AaeL_AAEL014394 PE=4 SV=1	21.115	0	13.408	5	5	29.7	14347000	5	5	28	6991800	5	5	29.7	8614900	4	4	25.8	16364000	5	5	30.2	8080200	5	5	30.2	3723600	5	5	30.8	20334000	5	5	30.8	10912000	6	6	35.2	3068600	3	3	18.1	14525000	5	5	28	18717000	5
Q16GF9;Q17GM1	>tr|Q16GF9|Q16GF9_AEDAE AAEL014393-PA OS=Aedes aegypti GN=AAEL014393 PE=4 SV=1;>tr|Q17GM1|Q17GM1_AEDAE AAEL002957-PA OS=Aedes aegypti GN=AaeL_AAEL002957 PE=4 SV=1	20.556	0	195.15	12	12	69.8	107310000	13	13	73.2	80821000	13	13	73.2	56384000	11	11	63.7	104360000	10	10	63.7	42516000	9	9	58.1	37761000	12	12	69.8	186690000	13	13	73.2	74558000	12	12	70.9	22431000	11	11	52.5	122250000	11	11	52.5	113040000	11
Q16P91;Q16GG9	>tr|Q16P91|Q16P91_AEDAE AAEL011719-PA OS=Aedes aegypti GN=AaeL_AAEL011719 PE=4 SV=1;>tr|Q16GG9|Q16GG9_AEDAE AAEL014388-PA OS=Aedes aegypti GN=AaeL_AAEL011719 PE=4 SV=1	40.964	0	10.874	2	2	6.7	1155000	2	2	6.7	785550	2	2	6.7	1395100	3	3	11.1	1620300	4	4	18.6	1114200	4	4	18.6	1109900	3	3	10.8	2207300	2	2	6.7	637820	2	2	6.7	545240	2	2	6.7	840160	2	2	6.7	897000	2
Q16GH4	>tr|Q16GH4|Q16GH4_AEDAE AAEL014379-PA OS=Aedes aegypti GN=AAEL014379 PE=4 SV=1	19.174	0	25.491	4	4	17.6	65698000	5	5	22.2	55388000	5	5	22.2	23226000	5	5	22.2	80992000	5	5	22.2	36437000	5	5	22.2	24658000	4	4	17.6	98390000	5	5	22.2	53436000	5	5	22.2	18579000	4	4	17.6	98002000	5	5	22.2	84316000	5
Q16GH7	>tr|Q16GH7|Q16GH7_AEDAE AAEL014378-PA OS=Aedes aegypti GN=AAEL014378 PE=4 SV=1	92.152	0	5.3174	0	0	0	0	0	0	0	0	0	0	0	0	0	0	0	0	0	0	0	0	0	0	0	0	2	2	3.7	701960	1	1	1.8	184390	1	1	1.8	107390	0	0	0	0	1	1	2.3	1128600	1
Q16UE8;Q16GJ3	>tr|Q16UE8|Q16UE8_AEDAE AAEL009930-PA OS=Aedes aegypti GN=AaeL_AAEL009930 PE=4 SV=1;>tr|Q16GJ3|Q16GJ3_AEDAE AAEL014360-PA OS=Aedes aegypti GN=AaeL_AAEL014360 PE=4 SV=1	172.92	0	56.855	13	13	12.5	6706500	13	13	12.2	4806500	14	14	13.9	2708100	6	6	6.5	2349100	5	5	4.6	904240	4	4	3.8	365340	10	10	9.9	5628200	8	8	7.3	2140400	7	7	7.2	583400	4	4	3.9	1168500	4	4	3.8	2421900	7
Q16GJ8	>tr|Q16GJ8|Q16GJ8_AEDAE AAEL014346-PA OS=Aedes aegypti GN=AAEL014346 PE=4 SV=1	10.355	0.00027663	4.0506	1	1	17.6	3253500	1	1	17.6	2126600	1	1	17.6	752690	1	1	17.6	2973400	1	1	17.6	1274000	1	1	17.6	288120	1	1	17.6	7124500	1	1	17.6	2201800	1	1	17.6	461410	1	1	17.6	5038200	1	1	17.6	4201300	1
Q16GK4	>tr|Q16GK4|Q16GK4_AEDAE AAEL014352-PA (Fragment) OS=Aedes aegypti GN=AAEL014352 PE=4 SV=1	73.166	0	24.577	7	7	13.1	2437900	6	6	12.7	1681800	8	8	15.8	1023000	5	5	7.7	2072300	5	5	8.4	1077700	3	3	4.4	240200	8	8	15.3	6935300	7	7	13.9	2037900	6	6	10.9	562840	5	5	8.8	2744500	6	6	10.9	2770800	6
Q16GK6	>tr|Q16GK6|Q16GK6_AEDAE AAEL014348-PB OS=Aedes aegypti GN=CASPS8 PE=3 SV=1	31.46	0.0012252	2.1155	0	0	0	0	1	1	4.4	295920	0	0	0	0	0	0	0	0	0	0	0	0	0	0	0	0	1	1	3.6	446570	0	0	0	0	1	1	3.6	64521	1	1	4.4	0	0	0	0	0	0
Q16GK8	>tr|Q16GK8|Q16GK8_AEDAE AAEL014345-PA OS=Aedes aegypti GN=AaeL_AAEL014345 PE=4 SV=1	55.588	0	297.9	7	7	18.6	2849400	9	9	23.1	7567600	11	11	30.9	6729400	0	0	0	0	0	0	0	0	3	3	12.2	2805700	11	11	28.9	27223000	7	7	13	2575700	11	11	28.9	5880500	6	6	11.8	7282500	9	9	27	18205000	9
Q16GL5;Q16GL4;Q16GL6	>tr|Q16GL5|Q16GL5_AEDAE AAEL014339-PA OS=Aedes aegypti GN=AAEL014339 PE=4 SV=1;>tr|Q16GL4|Q16GL4_AEDAE AAEL014339-PB OS=Aedes aegypti GN=AaeL_AAEL014339 PE=4 SV=1;>tr|Q16GL6|Q16GL6_AEDAE AAEL014339-PC OS=Aedes aegypti GN=AaeL_AAEL014339 PE=4 SV=1	19.615	0.000273	3.8448	1	1	7.3	338240	1	1	7.3	376820	1	1	7.3	340610	1	1	8.4	1557400	1	1	8.4	661810	0	0	0	0	0	0	0	0	0	0	0	0	0	0	0	0	2	2	12.8	5558000	1	1	8.4	3115900	2
Q16GL9	>tr|Q16GL9|Q16GL9_AEDAE AAEL014335-PA OS=Aedes aegypti GN=AaeL_AAEL014335 PE=4 SV=1	63.883	0	38.814	2	2	3.6	1625100	5	5	17.9	3654000	4	4	8	1410500	4	4	8	3133400	4	4	7.9	1291700	2	2	3.4	308920	4	4	7.3	5166500	4	4	7.3	2010300	4	4	7.3	625500	7	7	21.6	6424200	6	6	19.6	5621800	7
Q16GM3	>tr|Q16GM3|Q16GM3_AEDAE AAEL014331-PA OS=Aedes aegypti GN=AaeL_AAEL014331 PE=3 SV=1	64.207	0	6.1244	1	1	1.9	172150	1	1	1.9	187220	1	1	1.9	36377	2	2	4.3	733440	2	2	4.3	330310	1	1	2.4	80549	1	1	1.9	314700	1	1	1.9	135110	1	1	1.9	57733	3	3	6.4	1232000	2	2	4.3	1156700	3
Q16GN2;Q16KJ7	>tr|Q16GN2|Q16GN2_AEDAE AAEL014323-PA OS=Aedes aegypti GN=AAEL014323 PE=4 SV=1;>tr|Q16KJ7|Q16KJ7_AEDAE AAEL012961-PA OS=Aedes aegypti GN=AaeL_AAEL012961 PE=4 SV=1	61.105	0	62.852	4	4	13.1	3918200	7	7	20.6	4045100	7	7	20.6	4156400	7	7	17.9	6254200	7	7	17.9	2006200	4	4	12.4	1451300	5	5	14.8	6783800	4	4	12.2	3257200	4	4	12.2	510200	4	4	11.7	5646000	4	4	11.7	5561500	4
Q16GP4	>tr|Q16GP4|Q16GP4_AEDAE AAEL014310-PA OS=Aedes aegypti GN=AaeL_AAEL014310 PE=4 SV=1	10.3	0	29.382	4	4	56.8	13580000	4	4	56.8	16754000	4	4	56.8	5437800	4	4	56.8	14344000	4	4	56.8	7098500	4	4	56.8	4655200	5	5	64.8	24119000	5	5	64.8	11105000	5	5	64.8	6650000	3	3	38.6	9447600	3	3	38.6	14530000	3
Q16GP7;Q16GP6	>tr|Q16GP7|Q16GP7_AEDAE AAEL014309-PB OS=Aedes aegypti GN=AaeL_AAEL014309 PE=4 SV=1;>tr|Q16GP6|Q16GP6_AEDAE AAEL014309-PA OS=Aedes aegypti GN=AaeL_AAEL014309 PE=4 SV=1	77.131	0.006771	1.4992	0	0	0	0	1	1	2.1	50436	0	0	0	0	0	0	0	0	0	0	0	0	0	0	0	0	0	0	0	0	0	0	0	0	0	0	0	0	0	0	0	0	0	0	0	0	0
Q16GQ0	>tr|Q16GQ0|Q16GQ0_AEDAE AAEL014307-PA OS=Aedes aegypti GN=AaeL_AAEL014307 PE=4 SV=1	68.941	0.0031356	1.9061	0	0	0	0	1	1	1.7	43692	0	0	0	0	0	0	0	0	0	0	0	0	0	0	0	0	1	1	1.5	0	0	0	0	0	0	0	0	0	1	1	2.4	138320	1	1	2.4	135030	0
Q16GQ4	>tr|Q16GQ4|Q16GQ4_AEDAE Fatty acyl-CoA reductase OS=Aedes aegypti GN=AaeL_AAEL014302 PE=3 SV=1	57.713	0.0040631	1.7869	1	1	1.4	9202900	1	1	1.4	1906400	2	2	7.2	869930	1	1	1.4	6652500	1	1	1.4	2018400	1	1	1.4	812740	1	1	1.4	12643000	1	1	1.4	3728600	1	1	1.4	1439700	1	1	1.4	14930000	1	1	1.4	5426400	1
Q16GQ6	>tr|Q16GQ6|Q16GQ6_AEDAE AAEL014300-PA OS=Aedes aegypti GN=AaeL_AAEL014300 PE=4 SV=1	8.3294	0.00027337	3.8639	1	1	20.5	6774200	1	1	20.5	1391800	1	1	20.5	343360	1	1	20.5	2580800	1	1	20.5	561420	0	0	0	0	0	0	0	0	0	0	0	0	0	0	0	0	1	1	20.5	4612400	1	1	20.5	4806800	1
Q16GR0	>tr|Q16GR0|Q16GR0_AEDAE AAEL014296-PA OS=Aedes aegypti GN=AaeL_AAEL014296 PE=4 SV=1	59.295	0	177.77	3	3	10.9	1618200	5	5	17.3	2051500	5	5	17.3	1508600	2	2	6.6	893230	3	3	8.7	378830	4	4	13	1515600	5	5	16.7	4864800	4	4	14.2	789190	3	3	7.8	900800	3	3	9.9	3449700	5	5	14.6	5640800	3
Q16GS0	>tr|Q16GS0|Q16GS0_AEDAE AAEL014281-PA OS=Aedes aegypti GN=AaeL_AAEL014281 PE=4 SV=1	35.971	0	12.329	1	1	3.5	324570	1	1	3.5	655920	1	1	3.5	599110	3	3	12.5	1388100	2	2	6.4	437490	1	1	3.5	319210	2	2	5.8	2508600	3	3	9.3	2033900	2	2	6.4	342850	2	2	6.4	2844300	3	3	11.9	2852200	2
Q16GS1	>tr|Q16GS1|Q16GS1_AEDAE AAEL014282-PA OS=Aedes aegypti GN=AaeL_AAEL014282 PE=4 SV=1	40.037	0	42.787	6	6	26	9008400	6	6	26	5597400	5	5	21	2710300	7	7	26	8784600	6	6	19.3	2699500	6	6	26	2293900	6	6	21	10373000	3	3	8.6	3810500	6	6	26	1479700	5	5	21	5411400	4	4	14.4	6418900	5
Q16GS6	>tr|Q16GS6|Q16GS6_AEDAE AAEL014285-PA (Fragment) OS=Aedes aegypti GN=AaeL_AAEL014285 PE=3 SV=2	19.221	0.0029056	1.9483	1	1	6.5	509540	1	1	6.5	870850	1	1	6.5	133510	0	0	0	0	0	0	0	0	0	0	0	0	0	0	0	0	0	0	0	0	0	0	0	0	1	1	6.5	2177800	1	1	6.5	2910300	1
Q16GT2	>tr|Q16GT2|Q16GT2_AEDAE AAEL014272-PA OS=Aedes aegypti GN=AaeL_AAEL014272 PE=4 SV=1	37.752	0	130.84	16	16	47.1	39434000	19	19	63.8	48187000	17	17	53.2	33502000	15	15	47.1	34787000	14	14	47.1	14566000	15	15	47.1	19138000	15	15	49.1	80374000	14	14	44.1	24711000	15	15	49.4	31497000	11	11	35	28144000	11	11	35	35854000	12
Q16GT3	>tr|Q16GT3|Q16GT3_AEDAE AAEL014275-PA OS=Aedes aegypti GN=AaeL_AAEL014275 PE=4 SV=1	36.61	0	205.93	16	16	56.1	182630000	15	15	47.5	161950000	19	19	66.3	144370000	19	19	60.4	231530000	19	19	60.4	73937000	18	18	58.3	113860000	19	19	63.2	451020000	18	18	58.3	157850000	19	19	66.9	64567000	15	15	49.1	288520000	17	17	54.6	243190000	18
Q16GT8	>tr|Q16GT8|Q16GT8_AEDAE AAEL014265-PA OS=Aedes aegypti GN=AaeL_AAEL014265 PE=4 SV=1	91.302	0	57.817	6	1	7.8	1501900	7	1	9.1	818540	8	1	12.2	1455000	8	2	12.5	1856200	7	1	10.7	614490	8	2	12.5	865720	9	3	12.7	4453800	9	3	12.7	2313200	9	3	12.8	816520	6	4	9.6	3401800	8	4	11.9	3622600	6
Q16GT9	>tr|Q16GT9|Q16GT9_AEDAE AAEL014268-PA OS=Aedes aegypti GN=AaeL_AAEL014268 PE=4 SV=1	15.418	0	5.5823	2	1	21.3	8896300	2	1	21.3	2547100	2	1	21.3	4006400	1	0	8.1	0	1	0	8.1	1648200	1	0	8.1	3928700	1	0	8.1	0	1	0	8.1	3688400	1	1	13.2	993690	1	0	8.1	3433600	1	0	8.1	4735200	1
Q16TG4;Q16GU2	>tr|Q16TG4|Q16TG4_AEDAE AAEL010258-PA OS=Aedes aegypti GN=AaeL_AAEL010258 PE=4 SV=1;>tr|Q16GU2|Q16GU2_AEDAE AAEL014261-PA OS=Aedes aegypti GN=AaeL_AAEL010258 PE=4 SV=1	22.986	0.0033662	1.8707	0	0	0	0	0	0	0	0	0	0	0	0	2	2	7.8	2049300	2	2	7.8	685780	1	1	3.7	217270	1	1	3.7	2207600	1	1	3.7	906420	1	1	3.7	248940	1	1	3.7	1094300	1	1	3.7	1252900	1
Q16GU7	>tr|Q16GU7|Q16GU7_AEDAE AAEL014252-PA OS=Aedes aegypti GN=AaeL_AAEL014252 PE=4 SV=1	57.375	0	173.71	19	1	47.8	2600200	19	1	48	11880000	22	1	59	4507200	19	1	48.3	3879200	19	1	48.3	4126000	19	1	48.3	3221000	18	1	43.7	16690000	18	1	43.7	1675600	19	1	43.7	2308400	18	1	47	310860	19	1	47	3689200	18
Q16H89;Q16GV1	>tr|Q16H89|Q16H89_AEDAE AAEL014106-PA OS=Aedes aegypti GN=AaeL_AAEL014106 PE=4 SV=1;>tr|Q16GV1|Q16GV1_AEDAE AAEL014256-PA OS=Aedes aegypti GN=AaeL_AAEL014256 PE=4 SV=1	76.918	0.0067694	1.4981	0	0	0	0	0	0	0	0	0	0	0	0	0	0	0	0	0	0	0	0	0	0	0	0	0	0	0	0	0	0	0	0	0	0	0	0	1	1	1.7	139410	0	0	0	0	1
Q16GV5	>tr|Q16GV5|Q16GV5_AEDAE AAEL014250-PA OS=Aedes aegypti GN=AaeL_AAEL014250 PE=4 SV=1	26.368	0	138.2	5	5	34.8	35216000	5	5	34.8	18775000	4	4	25.1	14036000	5	5	34.8	53806000	4	4	26.3	7006900	5	5	34.8	19527000	4	4	25.1	43837000	5	5	34.8	22931000	5	5	34.8	3960300	3	3	16.6	16166000	4	4	25.1	10566000	3
Q16GW0;Q16GW1	>tr|Q16GW0|Q16GW0_AEDAE AAEL014238-PB OS=Aedes aegypti GN=AAEL014238 PE=3 SV=1;>tr|Q16GW1|Q16GW1_AEDAE AAEL014238-PA OS=Aedes aegypti GN=AAEL014238 PE=3 SV=1	53.701	0.00051573	2.7928	1	1	3.1	296080	1	1	3.1	226400	0	0	0	0	1	1	3.1	219890	1	1	3.1	105420	0	0	0	0	1	1	3.1	882360	1	1	3.1	227360	0	0	0	0	1	1	3.1	247490	0	0	0	0	0
Q16GW9	>tr|Q16GW9|Q16GW9_AEDAE AAEL014246-PA OS=Aedes aegypti GN=AAEL014246 PE=3 SV=1	63.591	0	54.775	3	3	5.9	710970	6	5	14.2	2613800	6	5	14.2	3905700	2	2	5	867030	3	3	8.1	560850	5	4	14.2	3065300	3	3	7.4	4502900	3	3	7.4	1049800	3	3	7.4	711210	2	2	4.3	718460	2	2	4.3	984400	2
Q16GY5	>tr|Q16GY5|Q16GY5_AEDAE AAEL014220-PA (Fragment) OS=Aedes aegypti GN=AaeL_AAEL014220 PE=4 SV=1	40.479	0	285.64	8	8	37.6	12782000	9	9	40	12887000	7	7	35.2	6668900	9	9	40	15774000	9	9	40	7464400	8	8	37.6	6356400	8	8	37.6	28376000	8	8	37.6	11077000	7	7	35.2	4194800	6	6	30.1	14867000	8	8	37.6	21446000	8
Q16GY7;Q16GY6	>tr|Q16GY7|Q16GY7_AEDAE AAEL014215-PA (Fragment) OS=Aedes aegypti GN=AaeL_AAEL014215 PE=4 SV=1;>tr|Q16GY6|Q16GY6_AEDAE AAEL014219-PA (Fragment) OS=Aedes aegypti GN=AaeL_AAEL014219 PE=4 SV=1	25.735	0	12.929	4	4	22.5	3762500	5	5	27.3	4378500	5	5	25.1	3449300	4	4	21.6	4168400	3	3	17.6	1475200	3	3	17.6	1789500	4	4	21.6	8190300	2	2	11	1589800	2	2	12.8	673730	5	5	28.2	7225000	3	3	15.4	3981000	3
Q16GY8;Q17BM6	>tr|Q16GY8|Q16GY8_AEDAE AAEL014217-PA OS=Aedes aegypti GN=AaeL_AAEL014217 PE=4 SV=1;>tr|Q17BM6|Q17BM6_AEDAE AAEL004922-PA (Fragment) OS=Aedes aegypti GN=AAEL004922 PE=4 SV=1	38.374	0	14.759	5	5	11.9	2574300	5	5	13.1	3162000	6	6	14.2	3899000	6	6	16.6	5103900	5	5	13.1	1793700	4	4	8.4	4165500	4	4	11.9	6124800	5	5	11.9	2910000	5	5	11.9	1731400	6	6	20.3	7263700	4	4	11.9	4457700	5
Q16GZ2	>tr|Q16GZ2|Q16GZ2_AEDAE AAEL014212-PA OS=Aedes aegypti GN=AaeL_AAEL014212 PE=4 SV=1	132.84	0	10.416	0	0	0	0	3	3	3.7	217720	3	3	3.7	189090	0	0	0	0	1	1	1.2	0	0	0	0	0	3	3	3.7	573270	3	3	3.7	238200	3	3	3.7	100430	2	2	2.2	406320	2	2	2.6	339380	3
Q16GZ3	>tr|Q16GZ3|Q16GZ3_AEDAE AAEL014209-PA (Fragment) OS=Aedes aegypti GN=AAEL014209 PE=4 SV=1	101	0	28.515	2	2	3.9	314850	1	1	1.2	62206	1	1	1.2	23972	2	2	3.9	361950	2	2	3.9	145380	0	0	0	0	3	3	5.3	887220	2	2	2.7	230300	1	1	1.1	35888	1	1	1.6	289870	1	1	2.7	162230	1
Q16H01	>tr|Q16H01|Q16H01_AEDAE AAEL014204-PA OS=Aedes aegypti GN=AaeL_AAEL014204 PE=4 SV=1	27.648	0	245.4	12	12	67.3	116770000	14	14	71.7	65053000	13	13	67.3	59329000	14	14	71.7	103270000	13	13	58.6	42696000	14	14	67.3	36643000	13	13	58.6	108270000	12	12	49.4	81392000	15	15	71.7	35680000	9	9	43.8	98160000	12	12	55	90648000	12
Q16H04	>tr|Q16H04|Q16H04_AEDAE AAEL014199-PA OS=Aedes aegypti GN=AaeL_AAEL014199 PE=4 SV=1	112.12	0	323.31	32	1	36.2	35695000	32	1	38	27002000	35	1	44.6	16690000	24	1	27.1	19250000	22	1	26.1	7637900	22	1	25.7	6921200	32	2	34.9	53521000	31	2	31.4	26845000	29	1	32.5	8127500	22	2	27.2	24215000	24	2	27.6	22116000	26
Q16L99;Q16H07	>tr|Q16L99|Q16L99_AEDAE AAEL012716-PA OS=Aedes aegypti GN=AaeL_AAEL012716 PE=4 SV=1;>tr|Q16H07|Q16H07_AEDAE AAEL014201-PA OS=Aedes aegypti GN=AaeL_AAEL014201 PE=4 SV=1	36.788	0.00098961	2.2183	1	1	3.8	165040	1	1	3.8	217190	1	1	3.8	82606	0	0	0	0	0	0	0	0	0	0	0	0	0	0	0	0	0	0	0	0	0	0	0	0	1	1	3.8	398950	1	1	3.8	574690	1
Q16H10;Q16Y24	>tr|Q16H10|Q16H10_AEDAE AAEL014195-PA (Fragment) OS=Aedes aegypti GN=AaeL_AAEL014195 PE=4 SV=1;>tr|Q16Y24|Q16Y24_AEDAE AAEL008688-PA OS=Aedes aegypti GN=AAEL008688 PE=4 SV=1	65.83	0	84.139	4	4	11.4	1714500	4	4	11.4	1798200	2	2	5.2	230850	3	3	9.1	863920	3	3	10.4	875170	2	2	6.2	825730	5	5	12.9	3006600	4	4	10.9	1456300	3	3	8.2	403470	3	3	8.2	1252200	3	3	8.2	1188900	3
Q16H18	>tr|Q16H18|Q16H18_AEDAE AAEL014188-PA OS=Aedes aegypti GN=AaeL_AAEL014188 PE=3 SV=1	28.959	0.00051216	2.6681	4	0	13.8	0	3	0	9	0	2	0	4.5	0	5	1	22.4	2064600	3	1	13.1	1756800	4	1	17.9	258340	1	0	3.7	0	1	0	3.7	0	3	0	13.1	0	1	0	3.7	0	2	0	8.2	0	1
Q16H21;Q0IGA5	>tr|Q16H21|Q16H21_AEDAE AAEL014187-PA OS=Aedes aegypti GN=AAEL014187 PE=4 SV=1;>tr|Q0IGA5|Q0IGA5_AEDAE AAEL003054-PA OS=Aedes aegypti GN=AaeL_AAEL003054 PE=4 SV=1	41.249	0	20.442	5	5	16.2	6656400	5	5	15.1	3306600	6	6	19	2303600	6	6	19.3	6458900	4	4	12.2	1707400	5	5	15.3	910120	8	8	22.2	10279000	7	7	20.7	5110900	8	8	22.2	1453000	6	6	15.3	8402800	9	9	24.1	9309700	7
Q16H22;Q16H23	>tr|Q16H22|Q16H22_AEDAE AAEL014183-PA OS=Aedes aegypti GN=AaeL_AAEL014183 PE=4 SV=1;>tr|Q16H23|Q16H23_AEDAE AAEL014183-PB OS=Aedes aegypti GN=AaeL_AAEL014183 PE=4 SV=1	49.098	0.00098546	2.1593	0	0	0	0	0	0	0	0	0	0	0	0	0	0	0	0	0	0	0	0	0	0	0	0	0	0	0	0	0	0	0	0	0	0	0	0	1	1	2.3	585030	1	1	2.3	930880	1
Q16H28	>tr|Q16H28|Q16H28_AEDAE AAEL014177-PA OS=Aedes aegypti GN=AaeL_AAEL014177 PE=3 SV=1	20.182	0	76.965	5	5	42.8	10644000	5	5	42.8	16809000	4	4	38.3	6544900	4	4	38.3	6819400	4	4	38.3	2948200	4	4	38.3	3781600	5	5	42.8	22899000	2	2	15.6	3937200	5	5	42.8	3365500	3	3	20	15968000	3	3	20	15484000	3
Q16H33;Q16EH4	>tr|Q16H33|Q16H33_AEDAE AAEL014176-PA OS=Aedes aegypti GN=AaeL_AAEL014176 PE=4 SV=1;>tr|Q16EH4|Q16EH4_AEDAE AAEL015171-PA OS=Aedes aegypti GN=AaeL_AAEL015171 PE=4 SV=1	33.864	0	37.469	9	9	32.1	10673000	10	10	35.8	7634500	8	8	31.8	8650900	5	5	23.4	6569900	4	4	19.4	2864300	5	5	23.4	2964700	8	8	31.1	16681000	9	9	34.8	8700800	7	7	27.8	2300900	8	8	31.4	13047000	8	8	31.4	13013000	7
Q16H37;Q0IFI7	>tr|Q16H37|Q16H37_AEDAE AAEL014169-PA OS=Aedes aegypti GN=AaeL_AAEL014169 PE=4 SV=1;>tr|Q0IFI7|Q0IFI7_AEDAE AAEL004848-PA OS=Aedes aegypti GN=AaeL_AAEL004848 PE=4 SV=1	10.19	0	29.52	1	1	20.7	4225700	1	1	20.7	4833500	1	1	20.7	3260700	2	2	46.7	5682000	2	2	46.7	3384600	1	1	20.7	657650	1	1	20.7	12681000	1	1	20.7	2201500	0	0	0	0	1	1	20.7	3351900	2	2	46.7	4453700	2
Q16H40	>tr|Q16H40|Q16H40_AEDAE AAEL002980-PA OS=Aedes aegypti GN=AaeL_AAEL014167 PE=4 SV=1	24.515	0	16.757	3	3	20.4	4492800	4	4	23.6	5720600	4	4	25	7654200	1	1	3.7	1183300	1	1	3.7	378140	1	1	3.7	171140	4	4	22.2	13767000	3	3	17.6	3274800	3	3	19	1066500	2	2	9.7	1527400	2	2	9.7	3039200	2
Q16ZN0;Q16H46	>tr|Q16ZN0|Q16ZN0_AEDAE AAEL008149-PA OS=Aedes aegypti GN=AaeL_AAEL008149 PE=4 SV=1;>tr|Q16H46|Q16H46_AEDAE AAEL014157-PA OS=Aedes aegypti GN=AaeL_AAEL014157 PE=4 SV=1	7.5055	0	10.296	4	4	69.8	37221000	4	4	69.8	24646000	3	3	49.2	6043200	4	4	69.8	21831000	4	4	69.8	9954100	3	3	49.2	1275100	3	3	49.2	63005000	4	4	69.8	33432000	4	4	69.8	7974500	2	2	28.6	18382000	2	2	28.6	10815000	2
Q16H48	>tr|Q16H48|Q16H48_AEDAE AAEL008139-PA OS=Aedes aegypti GN=AaeL_AAEL014160 PE=4 SV=1	42.989	0.0029261	2.0365	0	0	0	0	0	0	0	0	0	0	0	0	0	0	0	0	0	0	0	0	1	1	3.2	254700	1	1	3.2	291240	0	0	0	0	1	1	3.2	104380	0	0	0	0	1	1	3.2	488670	0
Q16H50	>sp|Q16H50|NUBP2_AEDAE Cytosolic Fe-S cluster assembly factor NUBP2 homolog OS=Aedes aegypti GN=AAEL008143 PE=3 SV=1	27.696	0	13.695	4	4	15.1	9729500	3	3	11.6	5708800	4	4	15.1	6663300	4	4	20.5	12288000	4	4	20.5	4423500	5	5	23.9	5635000	3	3	11.6	12208000	2	2	8.1	3006900	5	5	18.5	3117400	3	3	11.6	11127000	3	3	11.6	9795300	4
Q16ZM5;Q16H52	>tr|Q16ZM5|Q16ZM5_AEDAE AAEL008142-PA OS=Aedes aegypti GN=AaeL_AAEL008142 PE=4 SV=1;>tr|Q16H52|Q16H52_AEDAE AAEL014161-PA OS=Aedes aegypti GN=AaeL_AAEL014161 PE=4 SV=1	14.307	0	26.257	0	0	0	0	0	0	0	0	0	0	0	0	0	0	0	0	0	0	0	0	1	1	13.1	5317900	0	0	0	0	0	0	0	0	1	1	13.1	1349800	0	0	0	0	0	0	0	0	0
Q16H53;Q16ZM4	>tr|Q16H53|Q16H53_AEDAE AAEL014159-PA OS=Aedes aegypti GN=AaeL_AAEL014159 PE=4 SV=1;>tr|Q16ZM4|Q16ZM4_AEDAE AAEL008147-PA OS=Aedes aegypti GN=AaeL_AAEL008147 PE=4 SV=1	41.154	0	64.165	8	8	23	6510200	5	5	18	3144700	5	5	18	2618700	6	6	20.4	9424500	6	6	20.4	3550800	5	5	17.7	2329900	7	7	20.6	9646800	6	6	18.5	6095700	6	6	25.7	1515100	5	5	15.9	6155700	5	5	15.9	6366900	4
Q16H63	>tr|Q16H63|Q16H63_AEDAE CDP-diacylglycerol--inositol 3-phosphatidyltransferase OS=Aedes aegypti GN=AaeL_AAEL014142 PE=3 SV=1	25.42	0.00076394	2.5874	0	0	0	0	0	0	0	0	0	0	0	0	0	0	0	0	0	0	0	0	0	0	0	0	1	1	4.9	3586000	0	0	0	0	1	1	4.9	1014600	0	0	0	0	1	1	4.9	1399900	1
Q16H73	>tr|Q16H73|Q16H73_AEDAE AAEL014130-PA OS=Aedes aegypti GN=AaeL_AAEL014130 PE=4 SV=1	48.769	0	37.008	6	6	20.6	4194400	5	5	15.2	2195300	5	5	18.6	2658000	3	3	9.8	2016500	2	2	7.7	588800	3	3	9.8	758340	3	3	10.4	3111300	3	3	10.4	1279800	3	3	10.4	256210	4	4	15.9	3866100	3	3	10.4	3306300	3
Q16H74	>tr|Q16H74|Q16H74_AEDAE AAEL014132-PA OS=Aedes aegypti GN=AAEL014132 PE=3 SV=1	40.134	0	21.476	3	3	13.3	2322400	4	4	15.5	2084000	3	3	9.4	619040	1	1	6.1	210600	1	1	6.1	788950	1	1	6.1	332840	2	2	8.3	3368300	3	3	10.5	2114900	1	1	2.2	93517	4	4	15.5	2509300	4	4	15.5	2762900	4
Q17AV9;Q16H78	>tr|Q17AV9|Q17AV9_AEDAE AAEL005192-PA OS=Aedes aegypti GN=AaeL_AAEL005192 PE=4 SV=1;>tr|Q16H78|Q16H78_AEDAE AAEL014126-PA OS=Aedes aegypti GN=AaeL_AAEL014126 PE=4 SV=1	12.847	0	5.111	1	1	11.2	9025700	1	1	11.2	3763600	1	1	11.2	526250	1	1	11.2	6496800	1	1	11.2	4059000	0	0	0	0	2	2	11.2	17162000	2	2	11.2	7815500	0	0	0	0	1	1	11.2	5313200	3	3	20.7	72839000	2
Q16H79	>tr|Q16H79|Q16H79_AEDAE AAEL014128-PA OS=Aedes aegypti GN=AaeL_AAEL014128 PE=4 SV=1	28.888	0.00027144	3.7172	1	1	6.9	420600	1	1	6.9	301630	1	1	6.9	393030	0	0	0	0	0	0	0	0	0	0	0	0	2	1	10.8	820680	2	1	10.8	229760	0	0	0	0	0	0	0	0	1	0	4	0	0
Q16H82	>tr|Q16H82|Q16H82_AEDAE AAEL014114-PA OS=Aedes aegypti GN=AaeL_AAEL014114 PE=4 SV=1	49.917	0.0069719	1.4556	1	1	1.8	2388700	1	1	1.8	1549700	0	0	0	0	0	0	0	0	0	0	0	0	0	0	0	0	0	0	0	0	0	0	0	0	0	0	0	0	1	1	1.8	2181900	1	1	1.8	3075400	1
Q16H84	>tr|Q16H84|Q16H84_AEDAE AAEL014110-PA OS=Aedes aegypti GN=AAEL014110 PE=4 SV=1	64.231	0	323.31	18	0	39.1	87336000	18	0	39.3	114970000	23	2	57.7	81208000	18	0	39.7	112170000	18	0	39.7	41047000	18	0	39.7	25527000	17	0	35.5	229560000	17	0	35.5	55319000	18	0	35.5	21648000	17	0	38.4	61665000	18	0	38.4	58307000	17
Q16H92;Q16GV4	>tr|Q16H92|Q16H92_AEDAE AAEL014107-PA OS=Aedes aegypti GN=AaeL_AAEL014107 PE=4 SV=1;>tr|Q16GV4|Q16GV4_AEDAE AAEL014253-PA (Fragment) OS=Aedes aegypti GN=AaeL_AAEL014253 PE=4 SV=1	50.914	0	150.12	19	19	45.4	31162000	18	18	45.1	20938000	18	18	43.8	9362300	14	14	30.2	30735000	15	15	31.8	12785000	12	12	26	8087400	19	19	44	39503000	16	16	33.6	23675000	18	18	41.5	8910800	13	13	26.4	29698000	14	14	28.2	24952000	13
Q16H94	>tr|Q16H94|Q16H94_AEDAE AAEL014104-PA OS=Aedes aegypti GN=AaeL_AAEL014104 PE=4 SV=1	29.371	0.00028571	4.7903	0	0	0	0	0	0	0	0	0	0	0	0	1	1	8	336820	1	1	8	158040	0	0	0	0	0	0	0	0	0	0	0	0	0	0	0	0	0	0	0	0	0	0	0	0	0
Q16H98;Q16V20	>tr|Q16H98|Q16H98_AEDAE AAEL014097-PA OS=Aedes aegypti GN=AAEL014097 PE=4 SV=1;>tr|Q16V20|Q16V20_AEDAE AAEL009715-PA OS=Aedes aegypti GN=5563745 PE=4 SV=1	15.553	0.00098863	2.2115	0	0	0	0	0	0	0	0	0	0	0	0	0	0	0	0	0	0	0	0	0	0	0	0	1	1	9.2	2222300	0	0	0	0	0	0	0	0	0	0	0	0	0	0	0	0	0
Q16H99	>tr|Q16H99|Q16H99_AEDAE AAEL014093-PA (Fragment) OS=Aedes aegypti GN=AAEL014093 PE=4 SV=1	110.97	0	45.377	3	3	5	245330	4	4	6.2	554390	4	4	6.2	185490	2	2	4.2	126660	2	2	4.2	64839	2	2	4.2	30664	4	4	6.4	2028700	3	3	3.8	420260	4	4	6.4	183650	3	3	4.2	663490	5	5	9.1	587820	3
Q16HA0	>tr|Q16HA0|Q16HA0_AEDAE AAEL014098-PA OS=Aedes aegypti GN=AaeL_AAEL014098 PE=4 SV=1	41.302	0.0029183	1.995	1	1	7.2	467090	0	0	0	0	1	1	7.2	161640	0	0	0	0	0	0	0	0	0	0	0	0	0	0	0	0	0	0	0	0	0	0	0	0	0	0	0	0	0	0	0	0	0
Q16J18;Q16HA2	>tr|Q16J18|Q16J18_AEDAE AAEL013470-PA OS=Aedes aegypti GN=AaeL_AAEL013470 PE=4 SV=1;>tr|Q16HA2|Q16HA2_AEDAE AAEL014095-PA OS=Aedes aegypti GN=AaeL_AAEL014095 PE=4 SV=1	99.834	0.003598	1.8267	1	1	1.3	192190	1	1	1.3	116850	1	1	1.3	195520	0	0	0	0	0	0	0	0	0	0	0	0	0	0	0	0	0	0	0	0	0	0	0	0	0	0	0	0	0	0	0	0	0
Q16HA3;Q16J19	>tr|Q16HA3|Q16HA3_AEDAE AAEL014099-PA OS=Aedes aegypti GN=AaeL_AAEL014099 PE=3 SV=1;>tr|Q16J19|Q16J19_AEDAE AAEL013469-PA (Fragment) OS=Aedes aegypti GN=AaeL_AAEL013469 PE=3 SV=1	111.94	0.004961	1.6598	2	2	2.9	674290	1	1	1.4	112070	2	2	2.9	50731	0	0	0	0	0	0	0	0	0	0	0	0	1	1	1.4	82738	1	1	1.4	11625	1	1	1.4	23642	0	0	0	0	0	0	0	0	0
Q16HB6	>tr|Q16HB6|Q16HB6_AEDAE AAEL014080-PA OS=Aedes aegypti GN=AaeL_AAEL014080 PE=3 SV=1	53.052	0	323.31	19	16	48.1	55529000	19	17	49.9	30196000	19	16	49.1	16400000	19	15	40.7	51489000	19	15	40.1	27276000	18	14	41.1	16694000	16	13	37.8	39329000	16	13	35	33326000	17	14	42.1	10661000	16	14	34.4	33748000	17	15	37.2	38742000	17
Q179E0;Q16HB8	>tr|Q179E0|Q179E0_AEDAE AAEL005673-PA OS=Aedes aegypti GN=SRPN2 PE=3 SV=2;>tr|Q16HB8|Q16HB8_AEDAE AAEL014078-PA OS=Aedes aegypti GN=AAEL014078 PE=3 SV=1	50.952	0	6.0826	3	3	7.4	1168700	4	4	12.3	978320	4	4	12.3	1379100	1	1	2.9	277130	1	1	2.9	58374	1	1	2.9	23110	2	2	5.4	1602100	2	2	5.4	734000	1	1	2.7	37097	1	1	2.7	207640	2	2	7.6	1782000	2
Q16N11;Q16HC7	>tr|Q16N11|Q16N11_AEDAE AAEL012111-PA OS=Aedes aegypti GN=AaeL_AAEL012111 PE=4 SV=1;>tr|Q16HC7|Q16HC7_AEDAE AAEL014071-PA OS=Aedes aegypti GN=AAEL014071 PE=4 SV=1	89.58	0	93.192	8	8	14.9	15828000	7	7	14	11667000	6	6	10.8	946570	12	12	22.7	15978000	10	10	17.6	1838800	9	9	16.8	2905500	8	8	15.8	4256600	9	9	16.7	2048700	5	5	7.3	450480	2	2	3.1	1532000	7	7	14.5	3464300	7
Q16N12;Q16HC9	>tr|Q16N12|Q16N12_AEDAE AAEL012120-PA OS=Aedes aegypti GN=AaeL_AAEL012120 PE=4 SV=1;>tr|Q16HC9|Q16HC9_AEDAE AAEL014077-PA OS=Aedes aegypti GN=AaeL_AAEL014077 PE=4 SV=1	57.322	0	323.31	16	16	36.8	34981000	18	18	50.4	54730000	19	19	64.2	44559000	16	16	33.5	65934000	16	16	33.5	33308000	15	15	31.7	34589000	19	19	44.2	96898000	15	15	29.4	34331000	16	16	35.8	14608000	14	14	29.4	58379000	17	17	40.5	65452000	17
Q16HD0	>tr|Q16HD0|Q16HD0_AEDAE AAEL012123-PA OS=Aedes aegypti GN=AaeL_AAEL012123 PE=4 SV=1	20.883	0.00028604	4.8433	0	0	0	0	1	1	7.7	3426900	0	0	0	0	0	0	0	0	0	0	0	0	0	0	0	0	1	1	7.7	10092000	0	0	0	0	1	1	7.7	1367400	2	2	12	11061000	1	1	4.4	6561900	2
Q16HD2	>tr|Q16HD2|Q16HD2_AEDAE AAEL012116-PA OS=Aedes aegypti GN=AaeL_AAEL012116 PE=4 SV=1	15.368	0	199.39	11	11	75.9	320150000	11	11	76.7	170130000	11	11	82	152700000	10	10	74.4	266330000	10	10	74.4	118690000	10	10	74.4	83096000	11	11	82.7	507720000	12	12	82.7	192970000	12	12	82.7	94226000	10	10	68.4	266880000	11	11	76.7	188850000	11
Q16HD8	>tr|Q16HD8|Q16HD8_AEDAE AAEL014059-PA OS=Aedes aegypti GN=AaeL_AAEL014059 PE=4 SV=1	97.025	0	86.332	4	4	7.9	1037200	6	6	10.1	1316800	7	7	12.9	1767100	3	3	6.2	1108500	3	3	6.2	283950	4	4	6.2	516750	7	7	11.5	4696000	4	4	7.6	856580	7	7	10.5	832480	6	6	10.8	2508700	6	6	10.8	3646400	5
Q16HE4;Q16HE5	>tr|Q16HE4|Q16HE4_AEDAE AAEL014055-PB OS=Aedes aegypti GN=AaeL_AAEL014055 PE=4 SV=1;>tr|Q16HE5|Q16HE5_AEDAE AAEL014055-PA OS=Aedes aegypti GN=AaeL_AAEL014055 PE=4 SV=1	28.792	0	17.054	2	2	12.1	1371000	5	5	32.3	4013200	5	5	32.3	8002800	6	6	39.1	14043000	6	6	39.1	5369600	5	5	28.6	9364800	5	5	32.3	10990000	1	1	4	322060	4	4	21.8	1238700	0	0	0	0	0	0	0	0	2
Q16HE6	>tr|Q16HE6|Q16HE6_AEDAE AAEL014051-PA OS=Aedes aegypti GN=AaeL_AAEL014051 PE=4 SV=1	97.479	0	9.2442	2	2	2.8	701150	1	1	1.7	253790	2	2	2.7	287080	2	2	2.8	743670	1	1	1.7	256990	2	2	2.8	284370	7	7	10	3809600	3	3	4.1	655820	5	5	7.7	437560	4	4	5.8	1264500	4	4	5.8	1371600	3
Q16HF1	>tr|Q16HF1|Q16HF1_AEDAE AAEL014050-PA OS=Aedes aegypti GN=AaeL_AAEL014050 PE=4 SV=1	41.581	0	130.77	6	6	26.9	6268900	7	7	30	8776000	8	8	38.1	5257800	4	4	18.1	6176100	5	5	19.4	3855500	4	4	18.1	2602300	7	7	27.5	16027000	7	7	27.5	3864200	5	5	20.8	2011200	7	7	28.6	10319000	6	6	25	8304700	6
Q16HF3	>tr|Q16HF3|Q16HF3_AEDAE Serine/threonine-protein phosphatase 2A 55 kDa regulatory subunit B OS=Aedes aegypti GN=AaeL_AAEL014042 PE=3 SV=1	51.218	0	126.68	8	8	20	9506200	9	9	27.9	7257600	11	11	31.7	5339500	8	8	21.3	8974300	8	8	21.3	4121900	7	7	18.4	3744000	9	9	26.5	15193000	8	8	23.6	5735800	5	5	16.6	1205900	6	6	17.3	7204500	6	6	22.9	6135100	7
Q16HG0	>tr|Q16HG0|Q16HG0_AEDAE AAEL014039-PA OS=Aedes aegypti GN=AaeL_AAEL014039 PE=4 SV=1	9.0823	0.00027108	3.6696	1	1	13.2	29445000	1	1	13.2	103220000	1	1	13.2	22037000	1	1	13.2	22614000	1	1	13.2	9221700	1	1	13.2	23543000	1	1	13.2	413840000	1	1	13.2	28059000	1	1	13.2	20313000	1	1	13.2	213490000	1	1	13.2	224350000	1
Q16HG2	>tr|Q16HG2|Q16HG2_AEDAE AAEL014037-PA OS=Aedes aegypti GN=AaeL_AAEL014037 PE=4 SV=1	46.763	0	37.316	1	1	4.5	848520	1	1	4.5	120900	1	1	4.5	59346	1	1	4.5	1089500	1	1	4.5	628950	1	1	4.5	178030	1	1	4.5	400330	1	1	4.5	487000	1	1	4.5	177020	2	2	6.2	836740	2	2	6.2	1564400	1
Q16HG3	>tr|Q16HG3|Q16HG3_AEDAE AAEL014038-PA OS=Aedes aegypti GN=AaeL_AAEL014038 PE=4 SV=1	33.146	0	67.076	7	7	30.9	17763000	6	6	26.5	8566900	7	7	30.9	8191000	4	4	18.8	9795600	6	6	25.5	8831200	5	5	23.2	5031600	4	4	20.1	16683000	3	3	15.8	6462100	4	4	20.1	3269800	5	5	22.5	5997300	6	6	25.5	14887000	5
Q16HG4	>tr|Q16HG4|Q16HG4_AEDAE AAEL014040-PA OS=Aedes aegypti GN=AaeL_AAEL014040 PE=4 SV=1	36.443	0.00051177	2.6586	1	1	3.8	921090	1	1	3.8	377680	0	0	0	0	0	0	0	0	0	0	0	0	0	0	0	0	4	4	15.9	3499100	3	3	12.7	1861800	4	4	15.9	261290	0	0	0	0	0	0	0	0	0
Q16HG7	>tr|Q16HG7|Q16HG7_AEDAE AAEL014031-PA OS=Aedes aegypti GN=AaeL_AAEL014031 PE=4 SV=1	66.012	0	15.345	3	3	6.5	1670800	4	4	10.1	1467400	4	4	10.1	1821900	4	3	8.4	1700600	3	3	6.4	533140	2	2	4.8	902610	7	6	16	12623000	6	5	12.4	4887200	6	5	14.4	1077700	2	1	4.8	3478900	3	3	7.9	1610800	4
Q16HH0;Q16T34	>tr|Q16HH0|Q16HH0_AEDAE AAEL014026-PA OS=Aedes aegypti GN=AAEL014026 PE=4 SV=1;>tr|Q16T34|Q16T34_AEDAE AAEL010399-PA OS=Aedes aegypti GN=AaeL_AAEL010399 PE=4 SV=1	44.781	0	46.856	2	2	4.7	850800	4	4	13.7	3942700	5	5	18.6	3309700	2	2	4.7	701380	2	2	5.4	327010	3	3	7.8	2935100	5	5	16.8	16808000	2	2	4.7	717560	3	3	7.8	1995700	2	2	5.4	3860600	3	3	7.8	10043000	2
Q16HH3	>tr|Q16HH3|Q16HH3_AEDAE AAEL014024-PA OS=Aedes aegypti GN=AaeL_AAEL014024 PE=4 SV=1	9.9744	0	6.4708	3	3	31	25883000	3	3	31	14284000	3	3	31	5099800	3	3	33.3	24079000	3	3	33.3	10300000	3	3	33.3	858180	4	4	42.5	42956000	4	4	42.5	21012000	3	3	33.3	2004400	4	4	33.3	26311000	4	4	33.3	25879000	3
Q16HH7	>tr|Q16HH7|Q16HH7_AEDAE AAEL014018-PA OS=Aedes aegypti GN=AaeL_AAEL014018 PE=4 SV=1	31.952	0.00051046	2.6164	2	1	6.4	1160400	2	1	6.4	769820	2	1	6.4	377500	2	1	6	1314600	3	1	6.4	559840	1	0	3.3	148610	1	1	3	421570	2	1	6.4	1140000	0	0	0	0	0	0	0	0	0	0	0	0	0
Q16HH8	>tr|Q16HH8|Q16HH8_AEDAE AAEL014022-PA OS=Aedes aegypti GN=AaeL_AAEL014022 PE=4 SV=1	20.788	0	9.9742	0	0	0	0	0	0	0	0	0	0	0	0	2	2	12	3353500	2	2	12	1121400	0	0	0	0	2	2	12	3564700	2	2	12	2026800	2	2	12	230450	1	1	7.6	824790	2	2	16.8	3807900	1
Q16HH9	>sp|Q16HH9|MED23_AEDAE Mediator of RNA polymerase II transcription subunit 23 OS=Aedes aegypti GN=MED23 PE=3 SV=1	160.83	0	6.1106	0	0	0	0	0	0	0	0	0	0	0	0	0	0	0	0	0	0	0	0	0	0	0	0	1	1	1.1	0	0	0	0	0	0	0	0	0	1	1	1	122260	1	1	1	119790	1
Q16HI7;Q16HI6	>tr|Q16HI7|Q16HI7_AEDAE AAEL014014-PB OS=Aedes aegypti GN=AaeL_AAEL014014 PE=4 SV=1;>tr|Q16HI6|Q16HI6_AEDAE AAEL014014-PA OS=Aedes aegypti GN=AaeL_AAEL014014 PE=4 SV=1	37.405	0	32.818	3	3	15.2	3253500	4	4	18.1	4572600	4	4	18.1	1900200	2	2	9	1561600	3	3	12	1297000	3	3	12	318770	5	5	20.1	9081000	3	3	9.3	1897600	3	3	12	924860	5	5	21.3	5030200	3	3	13.4	5599500	5
Q16HJ6;Q174E1	>tr|Q16HJ6|Q16HJ6_AEDAE AAEL014002-PA OS=Aedes aegypti GN=AaeL_AAEL014002 PE=4 SV=1;>tr|Q174E1|Q174E1_AEDAE AAEL006925-PA OS=Aedes aegypti GN=AaeL_AAEL006925 PE=4 SV=1	95.671	0.00076161	2.5364	1	1	1.3	109140	1	1	1.3	51989	1	1	1.3	11620	1	1	1.3	114310	0	0	0	0	1	1	1.3	14581	1	1	2	152590	1	1	2	122640	1	1	2	46060	0	0	0	0	0	0	0	0	0
Q16HK0;Q16HK1	>tr|Q16HK0|Q16HK0_AEDAE AAEL013997-PA OS=Aedes aegypti GN=AaeL_AAEL013997 PE=4 SV=1;>tr|Q16HK1|Q16HK1_AEDAE AAEL013991-PA OS=Aedes aegypti GN=AaeL_AAEL013991 PE=4 SV=1	37.294	0	78.415	6	2	22.9	14238000	8	4	32.1	13426000	9	4	34.1	11309000	6	2	22.9	17813000	7	3	26.5	9346000	7	3	26.5	9157000	9	4	34.1	28877000	8	3	28.5	22423000	8	3	28.5	6990500	6	3	23.5	13218000	5	2	20	20698000	7
Q16HK2	>tr|Q16HK2|Q16HK2_AEDAE AAEL013995-PA OS=Aedes aegypti GN=AaeL_AAEL013995 PE=4 SV=1	45.413	0	38.229	5	5	21.3	6276500	4	4	19.1	4855900	5	5	21.3	2731300	2	2	8.5	1859100	2	2	8.5	1121900	2	2	8.5	830600	4	4	19.1	9018800	4	4	19.1	4215500	3	3	10.9	943820	2	2	5.7	1841800	1	1	3.5	2055000	2
Q16HK4	>tr|Q16HK4|Q16HK4_AEDAE AAEL013999-PA OS=Aedes aegypti GN=AaeL_AAEL013999 PE=4 SV=1	39.151	0.004066	1.8016	0	0	0	0	0	0	0	0	0	0	0	0	0	0	0	0	0	0	0	0	0	0	0	0	0	0	0	0	0	0	0	0	0	0	0	0	1	1	5.2	3050300	1	1	5.2	1309700	1
Q16HK5	>tr|Q16HK5|Q16HK5_AEDAE General transcription factor IIF subunit 2 OS=Aedes aegypti GN=AaeL_AAEL013998 PE=3 SV=1	30.98	0.00052784	3.1369	1	1	4.8	454740	2	2	7.8	739410	2	2	7.8	332330	1	1	3.3	0	1	1	4.8	333090	1	1	4.8	145040	2	2	9.6	1540700	2	2	9.6	663230	1	1	4.8	29321	0	0	0	0	1	1	4.8	491540	1
Q16HK6	>tr|Q16HK6|Q16HK6_AEDAE AAEL013994-PA OS=Aedes aegypti GN=AaeL_AAEL013994 PE=4 SV=1	35.302	0	37.694	3	3	12.7	3847400	4	4	15.8	1632600	1	1	4.7	1507400	3	3	12.7	5768200	3	3	12.7	3026200	3	3	12.7	1567100	5	5	19.3	8796800	4	4	16.8	2788600	4	4	16.8	1950200	4	4	16.8	3018000	3	3	11.4	3826000	3
Q16HL1	>tr|Q16HL1|Q16HL1_AEDAE AAEL013985-PA OS=Aedes aegypti GN=AaeL_AAEL013985 PE=4 SV=1	116.9	0	23.869	5	5	5.3	619940	8	8	9.2	767010	8	8	9.5	789270	7	7	9.5	1396000	8	8	11	616450	9	9	12	678800	6	6	6.6	1400900	8	8	8.6	1171100	7	7	7.6	1459900	5	5	5.3	1162700	6	6	6.9	1093900	6
Q16HL5;Q16HL6	>tr|Q16HL5|Q16HL5_AEDAE AAEL013979-PA OS=Aedes aegypti GN=AaeL_AAEL013979 PE=3 SV=1;>tr|Q16HL6|Q16HL6_AEDAE AAEL013979-PB OS=Aedes aegypti GN=AaeL_AAEL013979 PE=3 SV=1	20.019	0.00027152	3.7221	2	2	18	936230	1	1	8.4	487010	2	2	18	667650	1	1	8.4	570970	1	1	8.4	326940	1	1	8.4	393120	1	1	8.4	991470	1	1	8.4	441690	1	1	8.4	182900	1	1	8.4	801180	1	1	8.4	791020	1
Q16HL7	>tr|Q16HL7|Q16HL7_AEDAE AAEL013980-PA OS=Aedes aegypti GN=AaeL_AAEL013980 PE=4 SV=1	11.049	0	323.31	10	1	79	273570000	11	1	79	250470000	11	1	79	222980000	9	1	75	306690000	8	1	75	115680000	8	1	65	99070000	11	1	79	652390000	9	1	79	224170000	10	1	79	81607000	7	1	74	243000000	8	1	75	232560000	8
Q16HL9	>tr|Q16HL9|Q16HL9_AEDAE AAEL013982-PA OS=Aedes aegypti GN=AaeL_AAEL013982 PE=4 SV=1	38.024	0	242.64	19	19	57.3	48727000	19	19	57	39152000	20	20	59.4	29346000	17	17	55.2	60893000	16	16	52.1	22894000	16	16	49.7	20699000	16	16	55.2	70212000	15	15	49.1	40704000	17	17	57.3	14205000	17	17	55.2	43322000	17	17	55.2	62450000	16
Q16HN4	>tr|Q16HN4|Q16HN4_AEDAE AAEL013966-PA OS=Aedes aegypti GN=AaeL_AAEL013966 PE=4 SV=1	68.606	0	297.33	11	11	25.1	4829300	13	13	29.1	4894900	11	11	25.1	2771700	12	12	27.3	5717800	12	12	27.3	3371800	9	9	20.7	1900600	14	14	32.1	9681100	13	13	30.6	5225500	12	12	27.6	1709100	9	9	23.5	3581700	9	9	23.2	4761800	8
Q16HN5	>tr|Q16HN5|Q16HN5_AEDAE AAEL013965-PA (Fragment) OS=Aedes aegypti GN=AAEL013965 PE=4 SV=1	43.682	0	17.717	2	2	8.7	639780	2	2	8.7	847330	1	1	2.9	126630	3	3	14.2	1235400	3	3	14.2	994580	1	1	2.9	83235	2	2	9.1	1328800	1	1	2.9	472230	1	1	2.9	54855	2	2	6	985860	4	4	14.2	1880400	3
Q16HN6	>tr|Q16HN6|Q16HN6_AEDAE AAEL013967-PA OS=Aedes aegypti GN=AaeL_AAEL013967 PE=4 SV=1	63.447	0	323.31	17	17	45.1	17059000	19	19	49.1	15067000	18	18	45.8	9696700	13	13	34.1	13750000	11	11	31.7	4570500	15	15	39.5	7344100	16	16	42.5	28478000	14	14	36.7	10537000	17	17	45.3	4815200	14	14	37.6	14442000	15	15	39.1	16589000	13
Q16HN7	>tr|Q16HN7|Q16HN7_AEDAE AAEL013964-PA OS=Aedes aegypti GN=AaeL_AAEL013964 PE=3 SV=1	15.535	0	6.786	3	3	19.4	9984200	3	3	19.4	5267500	3	3	19.4	2712300	0	0	0	0	1	1	6	356910	0	0	0	0	3	3	19.4	14516000	3	3	19.4	5874300	3	3	19.4	1676500	4	4	26.9	17063000	5	5	26.9	14051000	4
Q16HN8	>tr|Q16HN8|Q16HN8_AEDAE AAEL013968-PA OS=Aedes aegypti GN=AaeL_AAEL013968 PE=3 SV=1	85.986	0	244.44	27	27	45.9	19413000	26	26	44.9	12294000	29	29	47.1	10242000	25	25	43.9	19672000	26	26	46.4	8083700	24	24	43.2	8882700	22	22	37.4	24320000	26	26	45.3	14309000	26	26	46.5	3779000	22	22	37.5	15833000	22	22	39.6	17421000	21
Q172U1;Q16HQ7	>tr|Q172U1|Q172U1_AEDAE AAEL007274-PA OS=Aedes aegypti GN=AaeL_AAEL007274 PE=3 SV=1;>tr|Q16HQ7|Q16HQ7_AEDAE AAEL013950-PA OS=Aedes aegypti GN=AaeL_AAEL013950 PE=3 SV=1	49.571	0.00074981	2.3307	1	1	2.5	506560	1	1	2.5	237410	1	1	2.5	67606	1	1	2.3	196080	1	1	2.3	101560	1	1	2.3	200430	0	0	0	0	0	0	0	0	0	0	0	0	1	1	2	711760	1	1	2	605580	1
Q16HQ8	>tr|Q16HQ8|Q16HQ8_AEDAE Peptidyl-prolyl cis-trans isomerase E OS=Aedes aegypti GN=AaeL_AAEL013948 PE=3 SV=1	33.189	0	13.782	5	1	27.3	3741200	6	2	29.9	2224900	6	2	29.9	1585000	4	1	17.4	2883400	4	1	17.4	1227200	3	1	14.1	615640	4	1	19.1	3971100	4	1	19.1	2441600	3	1	13.8	549760	1	0	3.9	606110	1	0	3.9	837030	1
Q16HR0;Q170B9	>tr|Q16HR0|Q16HR0_AEDAE Mitogen-activated protein kinase OS=Aedes aegypti GN=AaeL_AAEL013939 PE=4 SV=1;>tr|Q170B9|Q170B9_AEDAE AAEL007958-PA OS=Aedes aegypti GN=AaeL_AAEL007958 PE=4 SV=1	38.801	0	84.103	12	12	48.6	17064000	12	12	48.6	11395000	11	11	44.1	7179200	7	7	31.2	12770000	7	7	31.2	5326000	6	6	28.5	5923100	9	9	36.6	18751000	9	9	36.6	6167800	9	9	36.9	2609700	6	6	23.4	18271000	7	7	26.4	15321000	6
Q16HR4	>tr|Q16HR4|Q16HR4_AEDAE AAEL013942-PA OS=Aedes aegypti GN=AaeL_AAEL013942 PE=4 SV=1	33.567	0.0014691	2.1094	1	1	4.8	0	0	0	0	0	0	0	0	0	1	1	4.8	347700	1	1	4.8	219030	1	1	4.8	74581	0	0	0	0	0	0	0	0	0	0	0	0	1	1	4.8	1006400	1	1	4.8	880240	1
Q16HT0	>tr|Q16HT0|Q16HT0_AEDAE AAEL005292-PA OS=Aedes aegypti GN=AaeL_AAEL013913 PE=4 SV=1	5.6435	0	52.063	3	3	38.5	128440000	3	3	38.5	152680000	3	3	38.5	43443000	3	3	38.5	207340000	3	3	38.5	121390000	3	3	38.5	42946000	3	3	38.5	988770000	3	3	38.5	274400000	3	3	38.5	72763000	3	3	38.5	440140000	3	3	38.5	1095900000	3
Q16HT7	>tr|Q16HT7|Q16HT7_AEDAE AAEL013907-PA OS=Aedes aegypti GN=AaeL_AAEL013907 PE=4 SV=1	53.256	0.0005291	3.2019	1	1	2.3	156310	1	1	2.3	271800	0	0	0	0	1	1	2.9	305620	1	1	2.9	236000	1	1	2.9	35824	1	1	2.9	612290	1	1	2.9	264360	1	1	2.9	55203	0	0	0	0	2	2	5.5	700820	1
Q16HU0	>tr|Q16HU0|Q16HU0_AEDAE 3-hydroxyisobutyrate dehydrogenase OS=Aedes aegypti GN=AaeL_AAEL013904 PE=3 SV=1	33.863	0	314.82	9	9	49.4	114500000	10	10	47.8	70735000	13	13	71.9	75204000	6	6	25.3	120960000	6	6	25.3	54960000	6	6	25.3	45241000	7	7	34.6	129980000	6	6	25.3	83339000	7	7	34.6	27525000	7	7	31.8	119600000	7	7	31.8	127750000	7
Q16HU1	>tr|Q16HU1|Q16HU1_AEDAE AAEL013902-PA OS=Aedes aegypti GN=AAEL013902 PE=4 SV=1	40.107	0.00027211	3.7816	2	2	6	722950	2	2	7.1	318270	2	2	7.4	130460	0	0	0	0	0	0	0	0	0	0	0	0	1	1	3.1	456480	1	1	3.1	258620	0	0	0	0	1	1	3.1	236620	1	1	3.1	180920	0
Q16HU5	>tr|Q16HU5|Q16HU5_AEDAE AAEL013899-PA OS=Aedes aegypti GN=AaeL_AAEL013899 PE=4 SV=1	82.42	0	306	12	1	22.9	31713000	12	1	25.6	21159000	12	1	24.2	6587800	10	1	19.7	17647000	10	1	19.7	11584000	10	1	19.7	6606100	13	3	25.7	64443000	13	3	24.6	23870000	12	2	23.3	9016500	10	1	20.4	29408000	10	1	20.4	42976000	10
Q16HU7	>tr|Q16HU7|Q16HU7_AEDAE Mothers against decapentaplegic homolog (Fragment) OS=Aedes aegypti GN=AaeL_AAEL013896 PE=3 SV=1	71.731	0	10.544	2	2	6.9	556500	3	3	8.7	355180	2	2	3.4	290570	2	2	6.9	263940	0	0	0	0	0	0	0	0	1	1	5.2	368050	0	0	0	0	0	0	0	0	1	1	1.6	498640	2	2	3	689740	2
Q1HRT2;Q16HV0	>tr|Q1HRT2|Q1HRT2_AEDAE AAEL004809-PA OS=Aedes aegypti GN=AaeL_AAEL004809 PE=2 SV=1;>tr|Q16HV0|Q16HV0_AEDAE AAEL013895-PA OS=Aedes aegypti GN=AaeL_AAEL004809 PE=4 SV=1	16.441	0	5.5328	3	2	21.3	9358900	3	2	21.3	2577600	1	0	7.1	0	3	2	21.3	7851400	3	2	21.3	3353000	2	1	13.5	253210	4	3	32.3	3650100	3	2	21.3	7973500	2	1	14.8	405690	1	0	7.1	0	1	0	7.1	0	1
Q16HV4	>tr|Q16HV4|Q16HV4_AEDAE AAEL013892-PA OS=Aedes aegypti GN=AaeL_AAEL013892 PE=4 SV=1	31.621	0	119.13	2	2	11.3	8674700	1	1	3.3	938450	1	1	8	2200400	3	3	14.2	10392000	2	2	11.3	4604100	1	1	8	2441400	4	4	18.2	15484000	3	3	14.9	6751100	3	3	14.9	2110800	2	2	10.9	10660000	1	1	8	8908100	2
Q16HV5	>tr|Q16HV5|Q16HV5_AEDAE AAEL013889-PA OS=Aedes aegypti GN=AaeL_AAEL013889 PE=4 SV=1	9.636	0	9.2703	2	2	39.1	6290100	2	2	39.1	4449800	1	1	16.3	429620	2	2	39.1	10259000	1	1	22.8	1650100	0	0	0	0	2	2	39.1	12146000	2	2	39.1	5446700	2	2	39.1	1351300	2	2	39.1	8540700	3	3	47.8	13423000	3
Q16HV7	>tr|Q16HV7|Q16HV7_AEDAE AAEL013890-PA OS=Aedes aegypti GN=AaeL_AAEL013890 PE=4 SV=1	24.862	0	15.364	1	1	4.8	435630	0	0	0	0	1	1	4.8	47841	2	2	8.8	883840	2	2	8.8	332000	1	1	3.9	232200	2	2	7.5	2240600	2	2	7.5	1033200	1	1	3.5	262570	1	1	3.9	1157200	1	1	3.9	1988000	1
Q16HV8	>tr|Q16HV8|Q16HV8_AEDAE AAEL013888-PA OS=Aedes aegypti GN=AaeL_AAEL013888 PE=4 SV=1	73.238	0	32.722	10	10	19.2	5470900	10	10	19.7	4201400	12	12	22.8	2539800	7	7	12	100470000	6	6	10.7	27798000	7	7	12	431660	9	9	15.6	7744400	7	7	12.6	2946000	7	7	12.4	594260	4	4	7.1	2908900	6	6	10.9	4005100	5
Q16HV9	>tr|Q16HV9|Q16HV9_AEDAE AAEL013885-PA OS=Aedes aegypti GN=AaeL_AAEL013885 PE=4 SV=1	17.155	0	323.31	6	1	59.5	115910000	6	1	59.5	238120000	6	1	59.5	202630000	6	1	59.5	256900000	6	1	59.5	78255000	6	1	59.5	56789000	6	1	59.5	399940000	6	1	59.5	89573000	6	1	59.5	10559000	4	0	29.7	160670000	4	0	29.7	110690000	5
Q16HW7	>sp|Q16HW7|GNPI_AEDAE Glucosamine-6-phosphate isomerase OS=Aedes aegypti GN=Gnpda1 PE=3 SV=1	31.4	0	162.72	12	12	46.8	68456000	13	13	57.6	79706000	13	13	57.6	41268000	11	11	41.4	109510000	11	11	41.4	38139000	11	11	41.4	24932000	12	12	52.2	205190000	10	10	35.3	34982000	12	12	52.2	22232000	10	10	41.4	123370000	10	10	35.3	105820000	11
Q16HX6;Q16HX5	>tr|Q16HX6|Q16HX6_AEDAE Tetraspanin OS=Aedes aegypti GN=AaeL_AAEL013875 PE=3 SV=1;>tr|Q16HX5|Q16HX5_AEDAE Tetraspanin OS=Aedes aegypti GN=AaeL_AAEL013875 PE=3 SV=1	24.25	0	200.97	2	2	11.9	2513900	3	3	19.5	30083000	3	3	19.5	43335000	1	1	6.6	3574700	1	1	6.6	740870	2	2	6.6	4148700	3	3	18.6	57725000	0	0	0	0	3	3	18.6	1052100	5	5	26.1	82331000	5	5	26.1	80324000	5
Q16HX9	>tr|Q16HX9|Q16HX9_AEDAE AAEL013867-PA (Fragment) OS=Aedes aegypti GN=AaeL_AAEL013867 PE=4 SV=1	99.068	0	8.3088	0	0	0	0	1	1	1.4	96084	0	0	0	0	0	0	0	0	0	0	0	0	0	0	0	0	3	3	3.9	704020	1	1	1.2	44531	2	2	2.5	58173	5	5	6.3	1897900	5	5	6.3	1113900	4
Q16HY2	>tr|Q16HY2|Q16HY2_AEDAE AAEL013869-PA OS=Aedes aegypti GN=AaeL_AAEL013869 PE=4 SV=1	43.189	0	19.947	6	6	23.1	5902400	7	7	24.8	3875100	8	8	27.6	3005400	4	4	15.8	4696900	4	4	15.8	2017600	5	5	18.5	1430300	6	6	20.3	7459700	5	5	19.5	3995600	5	5	16.3	998100	7	7	25.1	6330300	7	7	25.1	7531800	6
Q16HY5	>tr|Q16HY5|Q16HY5_AEDAE AAEL013863-PA OS=Aedes aegypti GN=AAEL013863 PE=4 SV=1	71.133	0	280.58	10	10	20.8	8670200	9	9	18.7	8824700	10	10	21.3	4382200	12	12	22.5	8160200	9	9	16.9	2886600	10	10	18.1	1966500	11	11	22.5	19204000	8	8	17.2	6115400	9	9	19.8	2425200	9	9	18	7867500	10	10	19.9	13916000	9
Q16HY7	>tr|Q16HY7|Q16HY7_AEDAE AAEL013859-PA OS=Aedes aegypti GN=AaeL_AAEL013859 PE=4 SV=1	59.435	0	6.1961	3	1	7.6	0	2	1	5.1	195620	2	1	5.1	52208	2	0	4.4	0	1	0	2.5	0	2	0	4.4	0	2	1	5.7	231810	2	1	5.7	161760	1	0	2.5	0	2	0	4.4	0	3	1	7.6	249840	3
Q16HZ2	>tr|Q16HZ2|Q16HZ2_AEDAE AAEL013566-PB OS=Aedes aegypti GN=CTLGA2_b PE=4 SV=1	24.839	0	35.492	3	3	22.1	9685400	5	5	25.3	6539000	5	5	25.3	5234600	3	3	16.1	7536500	3	3	16.1	2622800	3	3	22.1	746370	1	1	8.8	5274200	3	3	18	7055200	2	2	9.2	1302200	4	4	22.1	7389500	5	5	25.3	22715000	4
Q16I00	>tr|Q16I00|Q16I00_AEDAE AAEL013845-PA OS=Aedes aegypti GN=AaeL_AAEL013845 PE=4 SV=1	46.152	0	59.567	9	9	21.2	22793000	12	12	33.7	23745000	11	11	33.7	8103400	7	7	18	10403000	6	6	15.2	5046700	7	7	18	4341700	12	12	30.4	51770000	9	9	23.4	15926000	11	11	26.2	7748900	10	10	25.7	34697000	10	10	25.7	30915000	10
Q16V22;Q16I01	>tr|Q16V22|Q16V22_AEDAE AAEL009721-PA OS=Aedes aegypti GN=AaeL_AAEL009721 PE=3 SV=1;>tr|Q16I01|Q16I01_AEDAE AAEL013841-PA OS=Aedes aegypti GN=AaeL_AAEL013841 PE=3 SV=1	75.723	0	70.469	7	6	13.4	1087900	7	6	13.4	2071500	5	4	10.1	1364400	4	3	6.3	878110	5	4	8	404500	6	5	9.6	938990	9	8	15	5045900	7	6	11.7	953290	9	8	15	793500	8	7	13.3	2689900	9	8	15.2	4540000	9
Q16I05	>tr|Q16I05|Q16I05_AEDAE AAEL013842-PA OS=Aedes aegypti GN=AaeL_AAEL013842 PE=4 SV=1	58.444	0	6.153	2	2	5.8	277290	2	2	5.6	193850	1	1	3.3	22597	4	4	10.2	723270	3	3	8.1	618920	2	2	5.8	383930	3	3	7.7	644200	3	3	7.7	364310	3	3	7.1	1025600	2	2	4.8	536470	1	1	2.3	160160	2
Q16I06	>tr|Q16I06|Q16I06_AEDAE AAEL013844-PA OS=Aedes aegypti GN=AaeL_AAEL013844 PE=4 SV=1	11.799	0	12.189	4	4	46.7	44318000	3	3	31.8	15714000	4	4	46.7	10374000	3	3	31.8	38435000	4	4	46.7	8516900	4	4	46.7	7404900	4	4	46.7	70131000	4	4	46.7	38044000	4	4	46.7	8793500	4	4	41.1	44238000	3	3	39.3	42910000	3
Q16I17	>sp|Q16I17|MTNA_AEDAE Methylthioribose-1-phosphate isomerase OS=Aedes aegypti GN=AAEL013828 PE=3 SV=1	39.273	0	119.55	11	11	43.9	12585000	15	15	56.7	20392000	15	15	53.9	17019000	6	6	24.7	11648000	7	7	27.5	3979700	7	7	27.5	2466300	10	10	38.1	34362000	7	7	28.1	6795300	8	8	32.2	2553000	5	5	20.8	11687000	6	6	23.3	11849000	7
Q16I20	>tr|Q16I20|Q16I20_AEDAE AAEL013825-PA OS=Aedes aegypti GN=AaeL_AAEL013825 PE=4 SV=1	108.48	0	6.609	3	3	3.9	316260	3	3	3.9	230580	1	1	1.1	18165	3	3	4.2	283960	2	2	3.1	121220	3	3	4.2	130400	2	2	2.7	300090	2	2	2.7	145010	2	2	2.7	77564	1	1	2	139160	1	1	2	229810	1
Q16I21	>tr|Q16I21|Q16I21_AEDAE AAEL013823-PA OS=Aedes aegypti GN=AaeL_AAEL013824 PE=3 SV=1	55.742	0	17.637	4	4	12	945790	5	5	12.4	798120	5	5	13.7	611320	2	2	7.1	551630	3	3	8.6	376410	2	2	7.1	150180	5	5	15.9	2279700	4	4	10.8	738270	4	4	14.1	280360	4	4	13.5	1794800	5	5	16.7	2282700	6
Q16I23	>tr|Q16I23|Q16I23_AEDAE AAEL013817-PA (Fragment) OS=Aedes aegypti GN=AaeL_AAEL013817 PE=4 SV=1	124.13	0.0092528	1.4033	0	0	0	0	0	0	0	0	0	0	0	0	0	0	0	0	0	0	0	0	0	0	0	0	1	1	1.9	156940	0	0	0	0	0	0	0	0	0	0	0	0	0	0	0	0	0
Q16I25;Q16TL1	>tr|Q16I25|Q16I25_AEDAE AAEL013821-PA OS=Aedes aegypti GN=AaeL_AAEL013821 PE=4 SV=1;>tr|Q16TL1|Q16TL1_AEDAE AAEL010206-PA OS=Aedes aegypti GN=AaeL_AAEL010206 PE=4 SV=1	60.876	0	89.816	13	13	28	9407600	13	13	28	8191200	14	14	30.2	4665600	10	10	22	6200300	10	10	21.6	2841000	8	8	18.2	1798200	13	13	27.8	15278000	11	11	23.8	7005700	12	12	25.6	2062500	11	11	23.8	7353900	12	12	25.6	6538300	10
Q16I26	>tr|Q16I26|Q16I26_AEDAE AAEL013818-PA OS=Aedes aegypti GN=AaeL_AAEL013818 PE=4 SV=1	87.65	0	19.525	8	8	15.9	2238900	10	10	20.4	2011500	7	7	13.8	1378300	5	5	9.4	1663000	4	4	8.4	695190	4	4	8.4	718210	4	4	7.1	1486200	4	4	7.5	1261300	5	5	9.4	322940	2	2	4.6	666250	3	3	6.9	984870	2
Q16I28	>tr|Q16I28|Q16I28_AEDAE AAEL013814-PA OS=Aedes aegypti GN=AaeL_AAEL013814 PE=4 SV=1	21.619	0.00028201	4.5041	0	0	0	0	0	0	0	0	0	0	0	0	1	1	9.1	1089700	0	0	0	0	1	1	9.1	329690	1	1	9.1	2570700	1	1	9.1	152970	1	1	9.1	43303	0	0	0	0	0	0	0	0	0
Q16I35	>tr|Q16I35|Q16I35_AEDAE AAEL013811-PA OS=Aedes aegypti GN=AaeL_AAEL013811 PE=4 SV=1	133.21	0	5.3755	0	0	0	0	1	1	1.8	23011	1	1	1.8	116710	0	0	0	0	0	0	0	0	0	0	0	0	0	0	0	0	0	0	0	0	1	1	1.3	36828	1	1	0.8	468550	2	2	1.8	157500	1
Q16I44	>tr|Q16I44|Q16I44_AEDAE AAEL013800-PA OS=Aedes aegypti GN=AaeL_AAEL013800 PE=4 SV=1	61.506	0	75.314	10	10	23.9	15320000	10	10	24.1	8444400	10	10	25	5139900	8	8	20.7	12104000	8	8	20.3	5983800	6	6	14.4	2918000	8	8	19.2	18528000	7	7	17.7	7198700	8	8	19.2	2068500	7	7	16.5	11036000	6	6	14.6	11991000	7
Q16I53	>tr|Q16I53|Q16I53_AEDAE AAEL013795-PA OS=Aedes aegypti GN=AaeL_AAEL013795 PE=4 SV=1	38.869	0.00026567	3.2728	2	2	6.9	1459500	2	2	6.9	441400	2	2	6.9	252710	1	1	3.9	1100400	2	2	6.1	549550	2	2	6.1	236420	1	1	2.2	0	1	1	3.9	775680	0	0	0	0	0	0	0	0	0	0	0	0	0
Q16I54	>tr|Q16I54|Q16I54_AEDAE AAEL013790-PA OS=Aedes aegypti GN=AaeL_AAEL013790 PE=4 SV=1	25.285	0.00027832	4.2435	4	0	19.8	0	4	0	19.8	0	4	0	19.8	0	3	0	16.3	0	2	0	12.3	0	3	0	16.3	0	5	1	27.3	540890	4	0	19.8	0	5	1	27.3	315860	3	0	15.9	0	3	0	15.9	0	3
Q16I58	>tr|Q16I58|Q16I58_AEDAE AAEL013788-PA OS=Aedes aegypti GN=AaeL_AAEL013788 PE=3 SV=1	65.697	0	88.621	3	3	9.4	487520	4	4	11.9	1528100	5	5	14.1	1842000	0	0	0	0	0	0	0	0	0	0	0	0	5	5	16	4181700	2	2	6.1	313270	4	4	14.1	620300	3	3	9.4	1488500	5	5	16.4	2742000	5
Q16I61	>tr|Q16I61|Q16I61_AEDAE AAEL013784-PA OS=Aedes aegypti GN=AaeL_AAEL013784 PE=4 SV=1	66.21	0	80.092	9	9	16.6	13304000	9	9	16.4	5153500	7	7	12.5	2265200	2	2	2.5	1004800	2	2	2.5	398230	3	3	4.4	508460	9	9	16.1	12489000	8	8	15.4	4422500	8	8	12.7	1587400	7	7	13.7	5969300	7	7	13.7	6753800	8
Q16I64	>tr|Q16I64|Q16I64_AEDAE AAEL013778-PA OS=Aedes aegypti GN=AaeL_AAEL013778 PE=3 SV=1	32.978	0	323.31	11	11	59.2	40433000	11	11	61.6	34282000	13	13	75.4	24449000	9	9	48.1	37673000	9	9	48.1	16786000	9	9	48.1	14658000	11	11	55.7	42286000	10	10	53.3	23785000	11	11	65.1	12315000	9	9	39.8	31802000	9	9	44.6	26599000	11
Q16I66	>tr|Q16I66|Q16I66_AEDAE AAEL013771-PA OS=Aedes aegypti GN=AaeL_AAEL013771 PE=4 SV=1	15.154	0	6.5979	1	1	8.2	1373000	1	1	8.2	690670	1	1	8.2	384030	1	1	8.2	989600	1	1	8.2	238400	0	0	0	0	2	2	8.2	6934600	2	2	8.2	2186800	2	2	8.2	1062900	2	2	8.2	3315600	2	2	8.2	5781100	2
Q16I71	>tr|Q16I71|Q16I71_AEDAE AAEL013775-PA OS=Aedes aegypti GN=AaeL_AAEL013775 PE=4 SV=1	31.428	0	139.66	3	3	17.4	3086200	3	3	17.4	13289000	3	3	17.4	9940300	2	2	13.9	3620900	2	2	13.9	996240	2	2	13.9	1299100	3	3	18.5	19390000	2	2	10.3	3065600	2	2	13.9	3868300	1	1	5.7	2398400	2	2	10.3	2193700	3
Q16I73	>tr|Q16I73|Q16I73_AEDAE AAEL013774-PA OS=Aedes aegypti GN=AaeL_AAEL013774 PE=4 SV=1	25.137	0	8.129	2	2	11.8	852850	2	2	11.8	1700200	1	1	8.3	278250	1	1	5.3	1030600	0	0	0	0	1	1	5.3	188510	0	0	0	0	1	1	3.5	770910	0	0	0	0	0	0	0	0	3	3	16.7	5096800	3
Q16I76	>tr|Q16I76|Q16I76_AEDAE AAEL007334-PA OS=Aedes aegypti GN=AaeL_AAEL007334 PE=4 SV=1	16.587	0	85.228	6	6	61.6	20177000	6	6	61.6	17502000	6	6	61.6	11591000	6	6	61.6	20772000	6	6	61.6	9437100	6	6	61.6	6298900	6	6	61.6	33286000	5	5	42	14418000	5	5	42	4793400	4	4	32.6	15652000	5	5	52.2	22721000	5
Q172M4;Q16I77	>tr|Q172M4|Q172M4_AEDAE AAEL007330-PA OS=Aedes aegypti GN=AaeL_AAEL007330 PE=4 SV=1;>tr|Q16I77|Q16I77_AEDAE AAEL013769-PA OS=Aedes aegypti GN=AaeL_AAEL013769 PE=4 SV=1	86.159	0.00075911	2.4994	0	0	0	0	0	0	0	0	0	0	0	0	1	1	1.5	108440	0	0	0	0	0	0	0	0	1	1	1.6	217690	2	2	3.1	119030	1	1	1.5	6283.1	1	1	1.5	0	0	0	0	0	0
Q16I86;Q17EJ7;Q16T81	>tr|Q16I86|Q16I86_AEDAE AAEL013760-PA OS=Aedes aegypti GN=AAEL013760 PE=4 SV=1;>tr|Q17EJ7|Q17EJ7_AEDAE AAEL003794-PA OS=Aedes aegypti GN=AAEL003794 PE=4 SV=1;>tr|Q16T81|Q16T81_AEDAE AAEL010354-PA OS=Aedes aegypti GN=AaeL_AAEL010354 PE=4 SV=1	49.411	0.0065421	1.5043	1	1	2	1128700	1	1	2	444680	1	1	2	732760	0	0	0	0	0	0	0	0	0	0	0	0	2	2	3.5	2138200	2	2	3.5	743180	2	2	3.5	495550	0	0	0	0	0	0	0	0	0
Q16I95	>tr|Q16I95|Q16I95_AEDAE AAEL013752-PA OS=Aedes aegypti GN=AAEL013752 PE=4 SV=1	45.434	0	7.4197	3	3	11.6	944400	3	3	11.6	837040	2	2	8	269000	1	1	4.8	213870	0	0	0	0	0	0	0	0	1	1	4.8	0	2	2	8.4	506870	2	2	8.4	109760	1	1	3.1	1185400	1	1	3.1	880210	1
Q16I98	>tr|Q16I98|Q16I98_AEDAE AAEL013755-PA (Fragment) OS=Aedes aegypti GN=AaeL_AAEL013755 PE=3 SV=1	36.649	0	6.7858	1	1	2.5	674230	1	1	2.5	502010	0	0	0	0	0	0	0	0	0	0	0	0	0	0	0	0	2	2	7.5	2549000	2	2	7.5	1130800	1	1	5	282010	1	1	2.5	540490	1	1	2.5	1154300	0
Q16IA8	>tr|Q16IA8|Q16IA8_AEDAE AAEL013739-PA OS=Aedes aegypti GN=AaeL_AAEL013739 PE=4 SV=1	34.404	0	323.31	18	18	63.8	260830000	19	19	70.8	176740000	21	21	74.8	154520000	15	15	49.2	212980000	16	16	51.7	109290000	16	16	51.7	74627000	15	15	54.1	331900000	14	14	45.9	144380000	16	16	57.1	59515000	15	15	46.8	276490000	14	14	49.2	301930000	17
Q16IB0	>tr|Q16IB0|Q16IB0_AEDAE AAEL013736-PA (Fragment) OS=Aedes aegypti GN=AAEL013736 PE=4 SV=1	134.08	0	6.1483	2	2	1.9	160690	1	1	0.8	45067	1	1	1.1	146030	1	1	1.5	113580	1	1	1.5	51610	1	1	1.5	88081	0	0	0	0	1	1	0.7	0	0	0	0	0	1	1	0.7	74867	1	1	0.7	89815	0
Q16IC0	>tr|Q16IC0|Q16IC0_AEDAE AAEL013731-PA (Fragment) OS=Aedes aegypti GN=AaeL_AAEL013731 PE=4 SV=1	14.364	0	24.401	2	2	27.9	5641300	3	3	35.7	9568000	3	3	35.7	6492600	3	3	35.7	6520900	3	3	35.7	1970000	3	3	35.7	2866900	3	3	35.7	28246000	3	3	35.7	7973900	3	3	35.7	2642100	3	3	35.7	19912000	3	3	35.7	17628000	3
Q16IC4	>tr|Q16IC4|Q16IC4_AEDAE AAEL013726-PA (Fragment) OS=Aedes aegypti GN=AaeL_AAEL013726 PE=4 SV=1	46.597	0	275.01	13	13	36.9	29007000	14	14	39.2	26673000	15	15	42.2	16146000	12	12	35.7	30475000	9	9	30	11467000	12	12	35.7	7680800	11	11	39.9	42375000	11	11	35.7	20069000	9	9	30.6	4720900	10	10	31.3	18018000	10	10	31.3	27603000	10
Q176G6;Q16IC9	>tr|Q176G6|Q176G6_AEDAE Sphingomyelin phosphodiesterase OS=Aedes aegypti GN=AaeL_AAEL006381 PE=3 SV=1;>tr|Q16IC9|Q16IC9_AEDAE Sphingomyelin phosphodiesterase OS=Aedes aegypti GN=AaeL_AAEL013717 PE=3 SV=1	72.79	0	5.1431	0	0	0	0	0	0	0	0	0	0	0	0	0	0	0	0	0	0	0	0	0	0	0	0	1	1	2.2	1253400	0	0	0	0	0	0	0	0	3	3	6	6744700	2	2	4.1	2876400	1
Q16ID2	>tr|Q16ID2|Q16ID2_AEDAE AAEL013703-PA (Fragment) OS=Aedes aegypti GN=AaeL_AAEL013703 PE=3 SV=1	29.829	0	226.45	8	8	30.1	26526000	10	10	44.2	16601000	10	10	44.2	8656000	9	9	40.9	21664000	9	9	40.9	8300100	9	9	40.9	8622200	9	9	38.4	31019000	8	8	30.1	28933000	7	7	25.4	7184100	8	8	30.1	50264000	8	8	30.1	67192000	8
Q16ID3	>tr|Q16ID3|Q16ID3_AEDAE AAEL013707-PA (Fragment) OS=Aedes aegypti GN=AaeL_AAEL013707 PE=3 SV=1	29.55	0	8.305	1	0	3.3	0	5	0	20.9	6935300	1	0	3.3	0	1	0	5.9	357700	0	0	0	0	0	0	0	0	1	0	3.3	0	1	0	3.3	0	0	0	0	0	1	0	3.3	0	1	0	3.3	0	1
Q16ID4	>tr|Q16ID4|Q16ID4_AEDAE AAEL013715-PA OS=Aedes aegypti GN=AaeL_AAEL013715 PE=3 SV=1	28.732	0.00099133	2.2271	1	0	3.4	0	5	1	24.6	650210	1	0	3.4	0	1	0	6	0	0	0	0	0	0	0	0	0	1	0	3.4	0	1	0	3.4	0	0	0	0	0	1	0	3.4	0	1	0	3.4	0	1
Q16ID5	>tr|Q16ID5|Q16ID5_AEDAE AAEL013714-PA OS=Aedes aegypti GN=AaeL_AAEL013714 PE=3 SV=1	20.508	0.00075075	2.3489	1	1	7.4	1396700	4	1	35.8	9638100	3	1	25.8	59085	0	0	0	0	0	0	0	0	0	0	0	0	0	0	0	0	0	0	0	0	0	0	0	0	0	0	0	0	0	0	0	0	0
Q16ID9	>tr|Q16ID9|Q16ID9_AEDAE AAEL013704-PA OS=Aedes aegypti GN=AAEL013704 PE=3 SV=1	52.915	0	72.828	10	2	31.2	19791000	12	2	38.3	13115000	12	2	38.3	8363100	9	2	26	20228000	9	2	26	6479300	8	1	24	3775000	9	2	29.6	26213000	9	2	25.6	11051000	10	3	27.7	2898500	10	2	26	26789000	9	1	24	26285000	10
Q16NE4;Q16IE0	>tr|Q16NE4|Q16NE4_AEDAE AAEL012007-PA OS=Aedes aegypti GN=AaeL_AAEL012007 PE=4 SV=1;>tr|Q16IE0|Q16IE0_AEDAE AAEL013710-PA OS=Aedes aegypti GN=AaeL_AAEL013710 PE=4 SV=1	98.777	0	205.88	16	16	19.9	5916500	16	16	23.2	6437100	17	17	23.8	5996800	14	14	19.2	6283800	12	12	18.4	2610500	12	12	17.8	2466700	16	16	22.1	14308000	13	13	18	3591700	10	10	13.8	1156000	13	13	17.3	7339500	14	14	20.4	6936800	17
Q17EE8;Q16IE4	>tr|Q17EE8|Q17EE8_AEDAE Histone H4 OS=Aedes aegypti GN=AaeL_AAEL003863 PE=3 SV=1;>tr|Q16IE4|Q16IE4_AEDAE Histone H4 OS=Aedes aegypti GN=AaeL_AAEL003866 PE=3 SV=1	11.411	0	260.68	13	13	60.2	4514300000	13	13	60.2	2441900000	14	14	67	2157500000	12	12	57.3	3579800000	12	12	57.3	1141200000	12	12	57.3	1692700000	13	13	60.2	6042400000	13	13	60.2	2409900000	13	13	60.2	860020000	13	13	60.2	5044000000	13	13	60.2	4312900000	12
Q16IF0	>tr|Q16IF0|Q16IF0_AEDAE AAEL013697-PA (Fragment) OS=Aedes aegypti GN=AAEL013697 PE=4 SV=1	142.11	0	19.962	7	6	5.9	1948300	5	4	4.3	726090	5	4	4.6	279250	7	7	6.3	1634200	6	6	5.4	490010	4	4	3.2	230290	4	4	3.5	700410	4	4	3.5	370270	4	4	3.5	209650	4	4	3.4	499450	6	6	4.8	696280	3
Q16IF1	>tr|Q16IF1|Q16IF1_AEDAE AAEL013700-PA OS=Aedes aegypti GN=AaeL_AAEL013700 PE=4 SV=1	13.463	0	7.9743	3	3	35.9	4023500	3	3	35.9	2402000	3	3	35.9	1657500	2	2	15.4	4910200	2	2	15.4	1599000	2	2	15.4	795560	4	4	42.7	8657300	3	3	28.2	5016800	4	4	42.7	1473300	1	1	12.8	2085600	1	1	12.8	1075900	1
Q16U34;Q16IF9	>tr|Q16U34|Q16U34_AEDAE AAEL010038-PA OS=Aedes aegypti GN=AaeL_AAEL010038 PE=4 SV=1;>tr|Q16IF9|Q16IF9_AEDAE AAEL013689-PA OS=Aedes aegypti GN=AaeL_AAEL013689 PE=4 SV=1	21.702	0.00027255	3.8315	0	0	0	0	0	0	0	0	0	0	0	0	0	0	0	0	1	1	8.6	429920	1	1	8.6	530850	0	0	0	0	0	0	0	0	0	0	0	0	0	0	0	0	0	0	0	0	0
Q16IG0	>tr|Q16IG0|Q16IG0_AEDAE AAEL013688-PA OS=Aedes aegypti GN=5572764 PE=4 SV=1	45.071	0	12.465	2	2	8	701760	1	1	4.8	350810	1	1	4.8	54816	2	2	8	1034900	2	2	8	345470	1	1	3.2	41564	3	2	10.5	2831500	4	3	12.2	2288700	3	2	7.5	645880	1	1	4.8	340490	0	0	0	0	0
Q16IG2	>tr|Q16IG2|Q16IG2_AEDAE AAEL013685-PA OS=Aedes aegypti GN=5572762 PE=4 SV=1	52.304	0.0096975	1.3814	7	1	21.8	954790	9	1	26.5	839090	12	1	48.5	246160	10	1	25.9	4213900	9	1	23.9	1052400	9	1	23.9	258080	7	1	19	311700	8	1	21.6	324140	7	1	17.2	38169	5	1	15.7	591300	6	1	18.3	2845900	7
Q16IG3	>tr|Q16IG3|Q16IG3_AEDAE AAEL013684-PA OS=Aedes aegypti GN=AaeL_AAEL013684 PE=4 SV=1	23.411	0	45.92	3	3	23.7	3611600	3	3	23.7	5221300	2	2	14.9	1364000	1	1	6.1	1017700	1	1	6.1	0	2	2	14.9	628230	3	3	23.7	18096000	3	3	23.7	2650700	3	3	23.7	2616100	4	4	28.1	9806700	4	4	28.1	11534000	4
Q16IG9	>tr|Q16IG9|Q16IG9_AEDAE AAEL013675-PA OS=Aedes aegypti GN=AaeL_AAEL013675 PE=4 SV=1	41.097	0	162.33	16	16	45.6	77646000	18	18	48.9	65099000	20	20	51.1	34982000	13	13	33.5	71967000	13	13	33.5	25589000	13	13	33.5	23840000	17	17	42.3	122890000	16	16	43.7	70882000	16	16	45.1	20727000	13	13	33.8	86230000	13	13	32.1	101820000	14
Q16IH3	>tr|Q16IH3|Q16IH3_AEDAE AAEL002324-PA OS=Aedes aegypti GN=AaeL_AAEL013658 PE=3 SV=1	24.37	0	25.628	2	2	13.3	1372300	4	4	23.8	1397800	2	2	12.4	886950	2	2	15.7	3356500	4	4	26.2	2189100	2	2	14.8	603250	4	4	19.5	6220500	3	3	12.4	1789900	3	3	13.3	2258100	4	4	23.8	6801800	3	3	17.6	5599700	3
Q16IH8	>tr|Q16IH8|Q16IH8_AEDAE AAEL013661-PA OS=Aedes aegypti GN=AaeL_AAEL013661 PE=4 SV=1	14.592	0	285.91	9	9	68.5	278450000	10	10	68.5	197660000	10	10	68.5	124060000	10	10	69.2	258060000	9	9	68.5	136020000	9	9	68.5	61725000	10	10	68.5	535580000	10	10	68.5	196890000	11	11	73.8	53905000	8	8	51.5	318050000	9	9	59.2	316720000	8
Q16II0	>tr|Q16II0|Q16II0_AEDAE AAEL013656-PA OS=Aedes aegypti GN=AaeL_AAEL013656 PE=4 SV=1	37.073	0	5.799	2	2	8.1	1281400	2	2	8.1	876650	2	2	8.1	637290	1	1	5	639740	1	1	5	58883	1	1	5	308350	2	2	8.1	1340600	2	2	8.1	643470	1	1	5	153030	2	2	5.9	234750	1	1	5	894800	2
Q16II2	>tr|Q16II2|Q16II2_AEDAE AAEL013652-PA OS=Aedes aegypti GN=AaeL_AAEL013652 PE=3 SV=1	70.029	0	101.68	10	10	19.3	4936200	12	12	23.3	4458200	13	13	26.1	2286100	10	10	18.4	4707100	8	8	14.6	1869000	8	8	15.1	2333400	13	13	25.2	8403200	13	13	23.6	6021400	14	14	26.5	2153800	11	11	21.4	8229700	12	12	23.3	10265000	10
Q16IJ3	>tr|Q16IJ3|Q16IJ3_AEDAE AAEL013642-PA OS=Aedes aegypti GN=AaeL_AAEL013642 PE=3 SV=1	46.589	0	323.31	15	2	42.3	188570000	19	2	58.4	184210000	21	2	59.4	159300000	15	2	38.2	225860000	15	2	38.2	74170000	15	2	38.2	50888000	15	2	49.2	344660000	13	2	38.2	144510000	16	2	49.2	68838000	16	2	44.4	281130000	15	2	42.8	226940000	18
Q16IJ6;Q16FE7	>tr|Q16IJ6|Q16IJ6_AEDAE AAEL013640-PA OS=Aedes aegypti GN=AaeL_AAEL013640 PE=4 SV=1;>tr|Q16FE7|Q16FE7_AEDAE AAEL014798-PA OS=Aedes aegypti GN=AaeL_AAEL014798 PE=4 SV=1	25.838	0	49.64	6	6	39.7	6977500	6	6	39.7	6058800	7	7	44.2	5562500	5	5	35.5	7859800	6	6	39.3	3320900	5	5	32.2	4092400	7	7	43	13419000	8	8	46.7	6803200	8	8	46.7	1576400	6	6	38.4	7775500	7	7	42.1	11247000	7
Q16IJ8	>tr|Q16IJ8|Q16IJ8_AEDAE AAEL013643-PA OS=Aedes aegypti GN=AaeL_AAEL013643 PE=4 SV=1	29.289	0	45.413	7	2	31.8	17131000	9	2	39.6	14881000	8	2	37.3	13383000	5	1	20.8	17168000	5	1	20.8	6186500	4	1	18	8939500	10	2	39.2	63898000	9	2	33.7	22213000	10	2	39.2	8108200	6	0	23.5	27504000	5	0	18	35792000	7
Q16IK2	>tr|Q16IK2|Q16IK2_AEDAE AAEL013628-PA OS=Aedes aegypti GN=AaeL_AAEL013628 PE=3 SV=1	33.424	0	323.31	4	3	27.2	122040000	6	4	39.5	169330000	7	5	44.3	143260000	5	3	31.7	138400000	5	3	31.7	29729000	4	3	27.2	28821000	6	4	31.7	379290000	6	5	29.4	71582000	6	4	34	72602000	3	1	17.8	48538000	3	1	17.8	77614000	3
Q16IK3	>tr|Q16IK3|Q16IK3_AEDAE AAEL013623-PA OS=Aedes aegypti GN=AaeL_AAEL013623 PE=3 SV=1	35.273	0	286.65	5	2	24	37408000	8	3	42.2	48320000	8	3	42.2	90255000	6	2	23.4	136860000	6	2	23.4	32273000	5	2	19.1	56554000	6	2	28.3	181710000	4	2	18.5	13167000	6	2	28.3	14408000	6	1	22.5	3480100	6	1	22.5	2094800	6
Q16IK5;Q16ZR1	>tr|Q16IK5|Q16IK5_AEDAE AAEL013629-PA OS=Aedes aegypti GN=AaeL_AAEL013629 PE=4 SV=1;>tr|Q16ZR1|Q16ZR1_AEDAE AAEL008079-PA OS=Aedes aegypti GN=AaeL_AAEL008079 PE=4 SV=1	29.648	0	323.31	3	3	20.2	113990000	4	4	25.8	155620000	4	4	25.8	145180000	4	4	25.8	194340000	4	4	25.8	69034000	4	4	25.8	30931000	4	4	20.6	287790000	2	2	8.4	162390000	4	4	20.6	33568000	3	3	18.1	373610000	3	3	18.1	395540000	4
Q16IK8;Q16ZQ7	>tr|Q16IK8|Q16IK8_AEDAE AAEL013630-PA OS=Aedes aegypti GN=AaeL_AAEL013630 PE=3 SV=1;>tr|Q16ZQ7|Q16ZQ7_AEDAE AAEL008096-PA OS=Aedes aegypti GN=AaeL_AAEL008096 PE=3 SV=1	29.785	0	9.419	4	4	13.7	4373000	4	4	13.7	1935500	3	3	10.3	642670	0	0	0	0	0	0	0	0	1	1	3	1584200	1	1	4.8	997430	0	0	0	0	3	3	9.2	1267400	2	2	8.9	3205400	3	3	8.9	3447300	2
Q16KE6;Q16IK9	>tr|Q16KE6|Q16KE6_AEDAE AAEL013017-PA OS=Aedes aegypti GN=AaeL_AAEL013017 PE=4 SV=1;>tr|Q16IK9|Q16IK9_AEDAE AAEL013631-PA OS=Aedes aegypti GN=AaeL_AAEL013631 PE=4 SV=1	67.43	0	10.416	3	3	6.8	576750	2	2	5.3	271380	3	3	6.8	193550	3	3	6.8	503040	3	3	6.8	173730	1	1	1.2	53443	4	4	6.8	1342500	5	5	9.4	709140	5	5	9.4	343670	6	6	10.9	1783700	6	6	11.6	1948500	5
Q16IL3	>tr|Q16IL3|Q16IL3_AEDAE Pyruvate dehydrogenase E1 component subunit alpha OS=Aedes aegypti GN=AaeL_AAEL013613 PE=4 SV=1	42.092	0	215.29	18	17	47.3	66998000	18	17	47.3	65084000	19	18	55.3	37961000	17	16	44.7	66196000	16	15	41.9	27314000	16	15	41.6	23957000	17	16	47.8	89898000	17	16	47.8	49297000	16	15	44.7	25682000	19	18	50.1	77199000	19	18	50.1	128970000	18
Q16IL4	>tr|Q16IL4|Q16IL4_AEDAE AAEL013616-PA OS=Aedes aegypti GN=AaeL_AAEL013616 PE=4 SV=1	43.904	0.0067568	1.4716	0	0	0	0	0	0	0	0	0	0	0	0	0	0	0	0	0	0	0	0	0	0	0	0	1	1	2.8	259970	1	1	2.8	147240	0	0	0	0	0	0	0	0	0	0	0	0	0
Q16IM0	>tr|Q16IM0|Q16IM0_AEDAE Clathrin heavy chain OS=Aedes aegypti GN=AaeL_AAEL013614 PE=3 SV=1	191.51	0	323.31	64	64	43.8	67867000	72	72	54.1	50682000	72	72	56.8	37640000	53	53	37.4	49041000	49	49	33.9	19845000	50	50	35.2	23374000	63	63	43.8	116250000	57	57	39.5	39145000	64	64	43.9	19085000	61	61	39	73461000	63	63	40.7	75977000	63
Q16IM4	>tr|Q16IM4|Q16IM4_AEDAE AAEL013611-PA OS=Aedes aegypti GN=AaeL_AAEL013611 PE=4 SV=1	58.458	0	323.31	18	12	50.7	130770000	21	15	57.3	159190000	23	15	60.3	84207000	15	10	36.1	103300000	16	10	36.1	55903000	14	10	35.2	68914000	20	14	48	312430000	15	11	30.1	93038000	17	13	47.1	51470000	15	9	31.8	241980000	16	12	41	295950000	19
Q16IM6	>tr|Q16IM6|Q16IM6_AEDAE AAEL013609-PA (Fragment) OS=Aedes aegypti GN=AAEL013609 PE=4 SV=1	52.535	0	8.6513	1	1	2.9	300120	1	1	2.9	392210	1	1	2.9	192100	1	1	2.9	257450	0	0	0	0	1	1	2.9	283740	1	1	2.9	1203900	1	1	2.9	204970	1	1	2.9	249240	1	1	2.9	394600	1	1	2.9	1288600	1
Q16IN5	>tr|Q16IN5|Q16IN5_AEDAE AAEL013600-PA (Fragment) OS=Aedes aegypti GN=AaeL_AAEL013600 PE=3 SV=1	85.514	0	18.717	3	3	4.9	693210	2	2	3.7	206010	2	2	3.7	179650	3	3	5.5	756170	2	2	2.9	323640	2	2	3.6	429480	4	4	7.1	925470	3	3	5	389160	1	1	2.8	8917.9	6	6	8.8	1933200	5	5	6.8	2415200	5
Q16K76;Q16IQ5	>tr|Q16K76|Q16K76_AEDAE AAEL013093-PA (Fragment) OS=Aedes aegypti GN=AAEL013093 PE=4 SV=1;>tr|Q16IQ5|Q16IQ5_AEDAE AAEL013581-PA OS=Aedes aegypti GN=AaeL_AAEL013581 PE=4 SV=1	36.409	0	7.4224	1	1	6.4	707350	2	2	12.3	1181600	2	2	12.3	687660	1	1	6.4	649210	1	1	6.4	227810	1	1	6.4	49536	1	1	6.4	1393300	1	1	6.4	445820	1	1	6.4	114010	0	0	0	0	0	0	0	0	0
Q16IR3;Q16IR4	>tr|Q16IR3|Q16IR3_AEDAE AAEL013574-PA OS=Aedes aegypti GN=AaeL_AAEL013574 PE=3 SV=1;>tr|Q16IR4|Q16IR4_AEDAE AAEL013574-PB OS=Aedes aegypti GN=AaeL_AAEL013574 PE=3 SV=1	26.919	0	8.6047	0	0	0	0	2	2	11.5	1489100	3	3	15.6	1428300	0	0	0	0	0	0	0	0	0	0	0	0	2	2	9.5	2260200	2	2	9.5	869990	1	1	3.3	43688	0	0	0	0	2	2	11.9	1964900	1
Q16IR6	>tr|Q16IR6|Q16IR6_AEDAE AAEL013571-PA OS=Aedes aegypti GN=AaeL_AAEL013571 PE=4 SV=1	12.497	0	146.91	3	3	33.3	12256000	3	3	33.3	20007000	3	3	33.3	13083000	2	2	21.1	8577200	1	1	14.9	2777500	1	1	14.9	2825400	3	3	48.2	48755000	2	2	27.2	5172800	2	2	27.2	3892500	2	2	27.2	32368000	2	2	27.2	34168000	2
Q16IR9;Q16HZ5	>tr|Q16IR9|Q16IR9_AEDAE AAEL013567-PA (Fragment) OS=Aedes aegypti GN=5578814 PE=4 SV=1;>tr|Q16HZ5|Q16HZ5_AEDAE AAEL013854-PA (Fragment) OS=Aedes aegypti GN=AAEL013854 PE=4 SV=1	146.05	0	29.355	6	6	6.4	371420	10	10	11.2	872440	6	6	6.3	283100	3	3	3.5	333760	3	3	3.5	250620	3	3	3.5	94177	6	6	6	1198600	4	4	4	200800	5	5	5	223020	3	3	3.1	217340	3	3	3.2	271600	1
Q16IS2	>tr|Q16IS2|Q16IS2_AEDAE AAEL013568-PA (Fragment) OS=Aedes aegypti GN=AAEL013568 PE=4 SV=1	65.992	0.0047405	1.6877	0	0	0	0	0	0	0	0	0	0	0	0	0	0	0	0	0	0	0	0	0	0	0	0	1	1	1.5	317990	1	1	1.5	282040	0	0	0	0	0	0	0	0	1	1	1.3	421620	0
Q16IT0	>tr|Q16IT0|Q16IT0_AEDAE AAEL013560-PA OS=Aedes aegypti GN=AaeL_AAEL013560 PE=4 SV=1	25.349	0	33.742	5	1	26.9	12358000	6	2	34.4	8393300	6	2	34.4	3369100	3	0	16.3	5640600	2	0	12.3	2696700	3	0	16.3	1243700	5	1	27.3	14226000	4	0	19.8	6482500	4	0	19.8	2639400	5	2	30.4	12803000	5	2	30.4	15378000	5
Q16IU0	>tr|Q16IU0|Q16IU0_AEDAE AAEL013561-PA OS=Aedes aegypti GN=AaeL_AAEL013561 PE=4 SV=1	258.51	0.006752	1.4649	0	0	0	0	0	0	0	0	0	0	0	0	0	0	0	0	0	0	0	0	0	0	0	0	1	1	0.4	54231	0	0	0	0	0	0	0	0	0	0	0	0	0	0	0	0	0
Q16IU1	>tr|Q16IU1|Q16IU1_AEDAE AAEL013559-PA OS=Aedes aegypti GN=AaeL_AAEL013559 PE=4 SV=1	516.78	0	58.744	19	19	6.1	652850	14	14	4.5	261500	18	18	5.6	220190	13	12	3.6	534630	10	10	2.9	250340	12	12	3.4	449260	11	11	3.2	537190	11	11	3.1	355690	7	7	2	125810	13	13	3.8	506790	10	10	2.8	352000	11
Q16IU6	>tr|Q16IU6|Q16IU6_AEDAE Carboxylic ester hydrolase (Fragment) OS=Aedes aegypti GN=AaeL_AAEL013543 PE=3 SV=2	51.347	0.0012255	2.1162	1	1	3.2	804650	2	1	6.5	490060	2	1	6.5	312700	2	1	6.5	663400	2	1	6.5	271750	2	1	6.5	397400	2	1	6.5	22446000	3	2	8.2	26666000	2	2	5	4404200	1	0	3.2	0	1	0	3.2	0	1
Q16IU8	>tr|Q16IU8|Q16IU8_AEDAE AAEL013539-PA OS=Aedes aegypti GN=AAEL013539 PE=4 SV=1	45.409	0.00027457	3.9131	1	1	2.2	248990	1	1	2.2	128850	1	1	2.2	231920	1	1	2.2	270850	1	1	2.2	131430	1	1	2.2	332630	2	2	6	719940	1	1	2.2	222940	2	2	6	193010	2	2	6	5312600	2	2	6	5631300	2
Q16IV0	>tr|Q16IV0|Q16IV0_AEDAE AAEL013533-PA OS=Aedes aegypti GN=AaeL_AAEL013533 PE=4 SV=1	29.889	0	5.2274	2	2	8.1	1773300	3	3	11.6	1775200	3	3	11.6	1576200	2	2	8.1	1666600	2	2	8.1	453490	2	2	8.1	950480	3	3	10.8	4788800	3	3	11.6	3269700	3	3	11.6	1255900	2	2	8.1	2405300	3	3	11.6	4678600	3
Q16IV1	>tr|Q16IV1|Q16IV1_AEDAE AAEL013536-PA OS=Aedes aegypti GN=AAEL013536 PE=4 SV=1	17.997	0	247.85	6	2	45.5	1518400000	6	2	45.5	978550000	7	3	46.2	933760000	5	1	33.3	1596400000	5	1	33.3	707870000	5	1	33.3	773990000	5	1	33.3	2128400000	5	1	33.3	1057400000	5	1	33.3	321290000	5	1	33.3	1887600000	5	1	33.3	1636000000	7
Q16IV4	>tr|Q16IV4|Q16IV4_AEDAE AAEL013534-PA (Fragment) OS=Aedes aegypti GN=AaeL_AAEL013534 PE=4 SV=1	153.12	0	67.996	11	11	9.6	2666300	10	10	8.5	1523100	10	10	8.8	1988500	7	7	6	1197300	9	9	8.4	656490	9	9	7.6	818020	7	7	6.8	1745700	7	7	5.7	725960	4	4	3	155710	10	10	8.1	2863500	10	10	8.8	2551300	9
Q16IV8	>tr|Q16IV8|Q16IV8_AEDAE AAEL013538-PA OS=Aedes aegypti GN=AaeL_AAEL013538 PE=4 SV=1	51.335	0	77.127	10	10	26.6	4342300	10	10	25.1	2928200	9	9	23.1	1210300	8	8	25.3	3220100	7	7	21.8	1233100	8	8	23.7	1333300	11	11	29	9374800	10	10	23.5	2914400	11	11	29	1706600	9	9	24.8	5111500	9	9	22	5999100	10
Q16IV9	>tr|Q16IV9|Q16IV9_AEDAE AAEL013530-PA OS=Aedes aegypti GN=AaeL_AAEL013530 PE=3 SV=1	90.334	0	14.869	9	9	13.7	3038000	9	9	14.1	1716400	8	8	12.8	1619800	2	2	2.2	333350	2	2	2.3	260160	4	4	4.6	607720	5	5	7.7	2385300	4	4	6.2	807070	4	4	6.4	308120	7	7	8.9	2711100	5	5	6.5	1519400	4
Q16IW0	>tr|Q16IW0|Q16IW0_AEDAE AAEL013541-PA OS=Aedes aegypti GN=AaeL_AAEL013541 PE=4 SV=1	33.357	0.00052016	2.9134	0	0	0	0	0	0	0	0	0	0	0	0	0	0	0	0	0	0	0	0	0	0	0	0	3	3	11	2694400	0	0	0	0	2	2	7.2	470650	1	1	4.1	1234200	1	1	4.1	2095600	1
Q16IW1	>tr|Q16IW1|Q16IW1_AEDAE AAEL013528-PA OS=Aedes aegypti GN=TPX1 PE=4 SV=1	25.88	0	153.62	8	7	36.2	68808000	9	8	43.1	41785000	8	8	40.1	26847000	8	7	36.2	93112000	8	7	36.2	38970000	8	7	36.2	23081000	10	9	53.9	135070000	7	6	28.9	57548000	9	8	43.1	20540000	9	8	47	148340000	9	8	47	130070000	9
Q16IW3	>sp|Q16IW3|RU1C_AEDAE U1 small nuclear ribonucleoprotein C OS=Aedes aegypti GN=AAEL013527 PE=3 SV=1	17.201	0	14.301	1	1	11.7	2050900	1	1	11.7	1357500	1	1	11.7	178100	1	1	11.7	2338800	1	1	11.7	1391700	0	0	0	0	1	1	11.7	3085600	1	1	11.7	1538200	1	1	11.7	236870	1	1	11.7	1893600	1	1	11.7	2212200	1
Q16IW4	>tr|Q16IW4|Q16IW4_AEDAE AAEL013522-PA OS=Aedes aegypti GN=AaeL_AAEL013522 PE=4 SV=1	48.773	0	23.962	2	2	8.3	636370	2	2	8.3	532300	2	2	8.3	225590	2	2	7.3	303190	1	1	5.5	203610	1	1	5.5	70620	2	2	8.3	912900	2	2	8.3	495870	1	1	2.8	18520	1	1	2.8	72015	2	2	5.5	507310	1
Q16IW5;Q1DGK0	>tr|Q16IW5|Q16IW5_AEDAE AAEL013521-PA OS=Aedes aegypti GN=AaeL_AAEL013521 PE=3 SV=1;>tr|Q1DGK0|Q1DGK0_AEDAE AAEL015601-PA OS=Aedes aegypti GN=AaeL_AAEL015601 PE=3 SV=1	47.097	0	232.7	11	11	32.4	13560000	11	11	32.4	8072100	14	14	45.8	8286800	10	10	30	28587000	11	11	30.9	11958000	10	10	31.9	9396500	8	8	24.9	16177000	8	8	25.2	7847100	8	8	24.9	2215700	11	11	32.1	13213000	11	11	37.4	13365000	13
Q16IW7	>tr|Q16IW7|Q16IW7_AEDAE AAEL013524-PA OS=Aedes aegypti GN=AaeL_AAEL013524 PE=4 SV=1	11.574	0.009702	1.3858	1	1	16	11184000	1	1	16	222110	1	1	16	9283400	0	0	0	0	0	0	0	0	0	0	0	0	0	0	0	0	0	0	0	0	0	0	0	0	0	0	0	0	0	0	0	0	0
Q16IZ3;J9HIF8	>tr|Q16IZ3|Q16IZ3_AEDAE AAEL013496-PA OS=Aedes aegypti GN=PPO8 PE=4 SV=1;>tr|J9HIF8|J9HIF8_AEDAE AAEL017234-PA OS=Aedes aegypti GN=23687654 PE=4 SV=1	78.35	0.0049552	1.653	1	0	1.2	0	1	0	1.2	0	1	0	1.2	0	0	0	0	0	0	0	0	0	0	0	0	0	2	1	3.9	79041	2	1	3.9	137130	1	0	1.2	0	1	0	1.2	0	1	0	1.2	0	1
Q16IZ7	>tr|Q16IZ7|Q16IZ7_AEDAE AAEL013495-PA OS=Aedes aegypti GN=AaeL_AAEL013495 PE=4 SV=1	25.938	0.00027137	3.7097	0	0	0	0	1	1	4.5	322960	1	1	4.5	357590	0	0	0	0	0	0	0	0	0	0	0	0	1	1	4.5	1129000	0	0	0	0	1	1	4.5	269070	1	1	4.5	1014100	1	1	4.5	696430	1
Q16IZ9	>tr|Q16IZ9|Q16IZ9_AEDAE AAEL013494-PA OS=Aedes aegypti GN=AaeL_AAEL013494 PE=4 SV=1	19.033	0	91.756	6	6	42.8	15777000	6	6	42.8	8677600	5	5	35.5	5514400	6	6	40.4	14482000	5	5	33.1	5079000	6	6	38.6	2829800	5	5	41.6	23281000	6	6	47	7101900	5	5	39.8	3950600	7	7	40.4	29167000	8	8	45.8	26644000	7
Q16J03	>tr|Q16J03|Q16J03_AEDAE AAEL013491-PA OS=Aedes aegypti GN=AaeL_AAEL013491 PE=3 SV=1	35.985	0	104.23	7	7	25.7	7395000	10	10	37.2	19142000	9	9	34.7	14202000	5	5	20.4	8265200	4	4	18.3	1721700	4	4	14.9	8082000	8	8	32.5	33278000	8	8	30.3	5845200	9	9	34.7	6038000	7	7	28.5	13461000	6	6	22.9	12339000	6
Q16J04	>tr|Q16J04|Q16J04_AEDAE AAEL013490-PA OS=Aedes aegypti GN=AaeL_AAEL013490 PE=4 SV=1	36.848	0.00052233	2.98	0	0	0	0	1	1	4.5	5123800	1	1	4.5	6182900	0	0	0	0	0	0	0	0	1	1	4.5	5073600	1	1	4.5	8189600	1	1	4.5	825990	0	0	0	0	0	0	0	0	1	1	4.5	11688000	1
Q16J24	>tr|Q16J24|Q16J24_AEDAE AAEL013466-PA OS=Aedes aegypti GN=AAEL013466 PE=4 SV=1	178.64	0	323.31	53	47	42.4	22361000	52	46	43.3	17994000	61	54	51	11856000	47	43	37.4	20052000	46	41	38.9	8721500	43	38	37.1	6367400	51	47	43.1	36595000	49	45	40.4	14085000	45	40	36.7	4964300	47	42	40.1	21312000	42	37	34.7	20242000	51
Q16J28	>tr|Q16J28|Q16J28_AEDAE AAEL013459-PA OS=Aedes aegypti GN=AaeL_AAEL013459 PE=4 SV=1	19.193	0.0002681	3.4323	0	0	0	0	0	0	0	0	0	0	0	0	1	1	9.5	306550	1	1	9.5	99347	0	0	0	0	1	1	9.5	391620	2	2	15.5	370970	1	1	6	63433	0	0	0	0	1	1	6	487410	0
Q16J30	>tr|Q16J30|Q16J30_AEDAE AAEL013461-PA OS=Aedes aegypti GN=AaeL_AAEL013461 PE=4 SV=1	41.83	0	115.74	6	6	22.1	7536300	7	7	24.9	8411200	7	7	22.7	11742000	8	8	32.2	11706000	7	7	24.9	6096600	8	8	32.2	8483200	6	6	22.1	15553000	6	6	25.1	7184600	6	6	22.1	2976300	6	6	20.5	8505900	6	6	20.5	16777000	6
Q2KQ97;Q16J32	>tr|Q2KQ97|Q2KQ97_AEDAE Glutamine synthetase OS=Aedes aegypti GN=GS2 PE=2 SV=1;>tr|Q16J32|Q16J32_AEDAE Glutamine synthetase OS=Aedes aegypti GN=AaeL_AAEL013458 PE=3 SV=1	41.334	0	115.58	8	8	31.8	26932000	9	9	35.6	34762000	9	9	35.6	9748600	3	3	9.8	7394200	4	4	14.7	2322100	4	4	14.7	1633600	6	6	25	21640000	5	5	17.4	10459000	4	4	17.4	1894700	3	3	10.3	8815500	3	3	10.9	5049300	2
Q16J33	>tr|Q16J33|Q16J33_AEDAE AAEL013463-PA OS=Aedes aegypti GN=AaeL_AAEL013463 PE=4 SV=1	77.825	0	6.1384	3	3	4.7	962990	3	3	4.7	419490	2	2	3.5	180210	2	2	3.4	654910	1	1	1.6	118270	1	1	1.8	92071	2	2	2.9	504680	2	2	2.9	362870	1	1	1.6	124690	2	2	3.2	572280	2	2	2.9	185560	3
Q16J34	>tr|Q16J34|Q16J34_AEDAE AAEL013460-PA OS=Aedes aegypti GN=AaeL_AAEL013460 PE=4 SV=1	94.81	0	7.1936	0	0	0	0	0	0	0	0	0	0	0	0	0	0	0	0	0	0	0	0	0	0	0	0	1	1	1.5	93899	0	0	0	0	1	1	1.5	12116	0	0	0	0	0	0	0	0	0
Q16J40	>tr|Q16J40|Q16J40_AEDAE AAEL013455-PA OS=Aedes aegypti GN=AaeL_AAEL013455 PE=4 SV=1	38.703	0.0063276	1.5342	1	1	4.7	232950	0	0	0	0	0	0	0	0	1	0	2.1	0	1	0	2.1	0	1	0	2.1	0	0	0	0	0	0	0	0	0	0	0	0	0	0	0	0	0	0	0	0	0	0
Q16J44;Q16PR2	>tr|Q16J44|Q16J44_AEDAE AAEL013454-PA OS=Aedes aegypti GN=AaeL_AAEL013454 PE=4 SV=1;>tr|Q16PR2|Q16PR2_AEDAE AAEL011541-PA OS=Aedes aegypti GN=AAEL011541 PE=4 SV=1	89.263	0.00098522	2.1591	2	2	5.4	364490	2	2	5.4	350550	2	2	5.4	332460	0	0	0	0	0	0	0	0	0	0	0	0	0	0	0	0	0	0	0	0	0	0	0	0	0	0	0	0	0	0	0	0	0
Q16J45	>tr|Q16J45|Q16J45_AEDAE AAEL013438-PA OS=Aedes aegypti GN=AaeL_AAEL013438 PE=4 SV=1	45.691	0.00027027	3.603	6	1	20.8	182700	8	1	29.8	260820	6	0	22.5	0	5	0	15.4	0	3	0	7.8	0	4	0	10.5	0	5	1	14.7	127980	6	1	16.9	110540	2	0	5.6	0	2	0	6.1	0	2	0	6.1	0	2
Q16J67	>tr|Q16J67|Q16J67_AEDAE AAEL013431-PA (Fragment) OS=Aedes aegypti GN=AAEL013431 PE=4 SV=1	44.291	0	24.941	0	0	0	0	2	2	8.6	757910	1	1	5.5	58976	1	1	3.1	354610	1	1	3.1	298210	1	1	3.1	241610	0	0	0	0	0	0	0	0	0	0	0	0	3	3	8.1	2674100	3	3	8.1	1403600	3
Q16J69	>tr|Q16J69|Q16J69_AEDAE AAEL013429-PA OS=Aedes aegypti GN=AaeL_AAEL013429 PE=4 SV=1	35.464	0	6.1841	1	1	3.9	424200	1	1	3.9	229210	1	1	3.9	432920	1	1	3.9	450680	1	1	3.9	152370	0	0	0	0	3	3	10.2	9801200	3	3	10.2	7374800	3	3	10.2	1388300	3	3	11.5	2087300	2	2	7.2	1085600	3
Q16J70	>tr|Q16J70|Q16J70_AEDAE Alpha-amylase OS=Aedes aegypti GN=AaeL_AAEL013421 PE=3 SV=1	54.491	0	62.427	4	4	14	2134500	0	0	0	0	0	0	0	0	0	0	0	0	0	0	0	0	0	0	0	0	0	0	0	0	1	1	3.5	169220	1	1	3.5	66068	0	0	0	0	0	0	0	0	0
Q16J85	>tr|Q16J85|Q16J85_AEDAE AAEL013410-PA OS=Aedes aegypti GN=AaeL_AAEL013410 PE=4 SV=1	24.924	0	38.767	4	4	24.2	7903500	4	4	24.2	6648500	4	4	24.2	1605300	4	4	24.2	12393000	4	4	24.2	5180400	4	4	24.2	3596100	5	5	31.7	12920000	3	3	17.2	4090100	4	4	26.4	2689800	4	4	24.2	11770000	5	5	33.5	11766000	5
Q16J86	>tr|Q16J86|Q16J86_AEDAE Catalase OS=Aedes aegypti GN=CAT1B PE=3 SV=1	56.898	0	47.354	20	7	45.9	3625500	20	6	43.2	3362700	19	5	41.4	1608800	14	2	26.1	1219100	14	2	26.1	635850	13	1	23.8	362430	17	5	37	4448000	17	5	37	2422000	17	4	38.4	480900	13	2	23.6	618180	14	3	26.3	1736700	14
Q16J91;Q16J92	>tr|Q16J91|Q16J91_AEDAE Tetraspanin OS=Aedes aegypti GN=AaeL_AAEL013404 PE=3 SV=1;>tr|Q16J92|Q16J92_AEDAE Tetraspanin OS=Aedes aegypti GN=AaeL_AAEL013404 PE=3 SV=1	25.453	0.0029211	2.0152	0	0	0	0	0	0	0	0	0	0	0	0	0	0	0	0	0	0	0	0	0	0	0	0	1	1	5.6	1226500	1	1	5.6	602040	1	1	5.6	0	1	1	5.6	606230	1	1	5.6	1156800	1
Q16J98	>tr|Q16J98|Q16J98_AEDAE Phosphatidate cytidylyltransferase, mitochondrial OS=Aedes aegypti GN=AaeL_AAEL013392 PE=3 SV=1	38.33	0	9.0573	2	2	6.9	988950	2	2	6.9	723810	2	2	6.9	271520	2	2	8.1	362980	3	3	12.5	490530	3	3	12.5	415740	3	3	9.3	1681400	2	2	6.3	578990	3	3	11.3	447920	0	0	0	0	1	1	4.5	574640	1
Q16JA5;Q16JA4	>tr|Q16JA5|Q16JA5_AEDAE Defective in cullin neddylation protein OS=Aedes aegypti GN=AAEL013396 PE=4 SV=1;>tr|Q16JA4|Q16JA4_AEDAE Defective in cullin neddylation protein OS=Aedes aegypti GN=AAEL013396 PE=4 SV=1	35.103	0	6.2296	2	2	9.1	1890200	1	1	5.2	469430	2	2	9.1	756230	1	1	3.9	1124600	1	1	3.9	0	0	0	0	0	2	2	10.7	2597500	2	2	10.7	1044200	2	2	10.7	321900	2	2	9.1	2513500	1	1	5.2	1186200	2
Q16JA9	>tr|Q16JA9|Q16JA9_AEDAE AAEL013389-PA OS=Aedes aegypti GN=AaeL_AAEL013389 PE=4 SV=1	43.655	0	323.31	20	20	53.3	66536000	19	19	50.9	51080000	19	19	52	25042000	19	19	48.3	72463000	19	19	48.3	33763000	17	17	41.2	12584000	19	19	48.8	111790000	18	18	46.5	54229000	18	18	46.5	11614000	18	18	46.5	58318000	17	17	44.1	55118000	17
Q16JB1;Q16JB0	>tr|Q16JB1|Q16JB1_AEDAE AAEL013394-PA OS=Aedes aegypti GN=AaeL_AAEL013394 PE=3 SV=1;>tr|Q16JB0|Q16JB0_AEDAE AAEL013394-PB OS=Aedes aegypti GN=AaeL_AAEL013394 PE=3 SV=1	26.541	0	71.337	6	6	28.9	7954300	7	7	38.7	12386000	7	7	32.8	8384100	5	5	25.5	5423200	5	5	25.5	2144200	5	5	29.8	3024100	8	8	44.7	30281000	6	6	28.9	6876000	7	7	34.9	3579200	6	6	28.9	19721000	7	7	34.9	22015000	7
Q16JB7	>tr|Q16JB7|Q16JB7_AEDAE Vacuolar protein sorting-associated protein 35 OS=Aedes aegypti GN=AAEL013386 PE=3 SV=1	92.4	0	144.9	12	12	17	4784600	13	13	18.8	3966300	13	13	18.8	2446000	8	8	11.3	3861900	8	8	11.3	1619300	7	7	10.2	1504300	13	13	18.5	11371000	13	13	17.7	3882800	11	11	16.1	1501900	9	9	14.1	4594500	9	9	13.1	5375800	9
Q16JC0	>tr|Q16JC0|Q16JC0_AEDAE AAEL013382-PA OS=Aedes aegypti GN=AaeL_AAEL013382 PE=4 SV=1	32.562	0.0063217	1.524	2	2	13.4	1448100	2	2	13.4	1316800	2	2	13.4	1914200	1	1	3.4	315650	0	0	0	0	1	1	3.4	48944	2	2	6.9	1079500	1	1	3.4	413340	0	0	0	0	0	0	0	0	0	0	0	0	0
Q16JC1	>tr|Q16JC1|Q16JC1_AEDAE AAEL013384-PA OS=Aedes aegypti GN=AaeL_AAEL013384 PE=4 SV=1	30.326	0.00028003	4.3802	1	1	5.9	964090	1	1	5.9	562390	1	1	5.9	212030	1	1	5.9	931130	1	1	5.9	360760	1	1	5.9	202690	1	1	5.5	458150	1	1	5.5	256370	1	1	5.5	132300	1	1	5.9	844700	1	1	5.9	1419500	1
Q16JE9	>tr|Q16JE9|Q16JE9_AEDAE Profilin OS=Aedes aegypti GN=AaeL_AAEL013353 PE=3 SV=1	13.717	0	323.31	7	7	61.1	751670000	7	7	61.1	426890000	8	8	81	252990000	8	8	69	772230000	8	8	69	364340000	8	8	69	165000000	8	8	69	963360000	8	8	69	503450000	8	8	69	186990000	7	7	61.1	588740000	7	7	61.1	769600000	7
Q16JF3	>tr|Q16JF3|Q16JF3_AEDAE AAEL013342-PA (Fragment) OS=Aedes aegypti GN=AAEL013342 PE=3 SV=1	87.169	0	71.835	4	4	9	684980	4	4	9.9	966100	5	5	10.3	395720	3	3	7.9	485340	2	2	4.3	310620	2	2	4.3	133330	5	5	11.2	1469500	3	3	6	705740	1	1	2.5	97972	2	2	4	456810	2	2	5.7	456710	2
Q16JF4;Q16JF5	>tr|Q16JF4|Q16JF4_AEDAE AAEL013341-PB OS=Aedes aegypti GN=AaeL_AAEL013341 PE=3 SV=1;>tr|Q16JF5|Q16JF5_AEDAE AAEL013341-PA OS=Aedes aegypti GN=AaeL_AAEL013341 PE=3 SV=1	21.906	0	207.84	14	14	64.6	142080000	15	15	74	90800000	15	15	74	61142000	11	11	63.5	107410000	11	11	63.5	47411000	10	10	57.8	30435000	13	13	64.6	249590000	13	13	64.6	82383000	12	12	64.1	20913000	13	13	67.7	141840000	13	13	68.2	134660000	14
Q16JF6	>tr|Q16JF6|Q16JF6_AEDAE AAEL013347-PA OS=Aedes aegypti GN=AaeL_AAEL013347 PE=3 SV=1	20.518	0	33.897	1	1	7.3	1097000	1	1	7.3	664830	1	1	7.3	691710	1	1	7.3	1380100	1	1	7.3	525790	1	1	7.3	649830	2	2	16.9	3540100	2	2	16.9	1399700	1	1	7.3	250670	2	2	16.9	2675200	2	2	16.9	4178600	2
Q16JF8	>tr|Q16JF8|Q16JF8_AEDAE AAEL013338-PA OS=Aedes aegypti GN=AaeL_AAEL013338 PE=3 SV=1	21.768	0	7.7886	0	0	0	0	0	0	0	0	0	0	0	0	0	0	0	0	0	0	0	0	0	0	0	0	7	7	39.2	43014000	1	1	3.6	486440	1	1	3.6	855940	0	0	0	0	0	0	0	0	0
Q16JG0	>tr|Q16JG0|Q16JG0_AEDAE AAEL013345-PA OS=Aedes aegypti GN=AaeL_AAEL013345 PE=3 SV=1	22.189	0.0017136	2.1033	0	0	0	0	0	0	0	0	0	0	0	0	1	1	10.8	1643300	1	1	10.8	937100	1	1	10.8	230770	1	1	10.8	691580	1	1	10.8	1230900	0	0	0	0	1	1	10.8	1886300	1	1	10.8	4757800	1
Q16JH2	>tr|Q16JH2|Q16JH2_AEDAE AAEL013334-PA OS=Aedes aegypti GN=AaeL_AAEL013334 PE=4 SV=1	115.99	0	8.5699	3	3	6.3	514000	2	2	5	230130	3	3	6.3	227620	2	2	2.5	648380	2	2	2.5	256400	2	2	2.5	334160	3	3	4.7	791540	1	1	1.3	338540	2	2	3	77449	1	1	1.3	325490	1	1	1.3	403300	2
Q16JI4	>tr|Q16JI4|Q16JI4_AEDAE AAEL013320-PA OS=Aedes aegypti GN=AaeL_AAEL013320 PE=4 SV=1	18.214	0	82.829	7	7	29.2	210210000	7	7	29.2	156590000	8	8	37.4	198000000	7	7	29.2	258120000	7	7	29.2	82382000	7	7	29.2	119180000	7	7	29.2	360780000	7	7	29.2	195530000	7	7	29.2	68066000	7	7	29.2	310140000	7	7	29.2	331630000	7
Q16JI9	>tr|Q16JI9|Q16JI9_AEDAE AAEL013316-PA (Fragment) OS=Aedes aegypti GN=AAEL013316 PE=4 SV=1	78.359	0.0067536	1.4667	0	0	0	0	0	0	0	0	0	0	0	0	0	0	0	0	0	0	0	0	0	0	0	0	1	1	3.5	11996000	1	1	3.5	1374500	1	1	3.5	1757600	0	0	0	0	0	0	0	0	0
Q16JJ2	>tr|Q16JJ2|Q16JJ2_AEDAE AAEL013314-PA OS=Aedes aegypti GN=AaeL_AAEL013314 PE=4 SV=1	27.709	0	89.439	6	6	32.5	5442100	5	5	29.2	6057400	7	7	36.7	2305400	4	4	19.2	7718300	4	4	19.2	4299400	4	4	19.2	3431500	5	5	29.2	8869900	4	4	20.4	5294700	5	5	25	3073400	4	4	23.3	7441200	5	5	25.8	9872800	6
Q16JJ5;Q16JJ6;Q16JJ7	>tr|Q16JJ5|Q16JJ5_AEDAE AAEL013309-PC OS=Aedes aegypti GN=AaeL_AAEL013309 PE=4 SV=1;>tr|Q16JJ6|Q16JJ6_AEDAE AAEL013309-PA OS=Aedes aegypti GN=AaeL_AAEL013309 PE=4 SV=1;>tr|Q16JJ7|Q16JJ7_AEDAE AAEL013309-PB OS=Aedes aegypti GN=AaeL_AAEL013309 PE=4 SV=1	25.491	0	37.515	1	1	4.9	1122400	1	1	4.9	1032100	2	2	11.5	3473500	0	0	0	0	0	0	0	0	1	1	4.9	205400	2	2	15.5	7448600	1	1	4.9	309740	1	1	4.9	451660	1	1	4.9	3716700	2	2	15.5	4872500	2
Q16JK7	>tr|Q16JK7|Q16JK7_AEDAE AAEL013290-PA OS=Aedes aegypti GN=AaeL_AAEL013290 PE=4 SV=1	20.785	0	103.49	3	3	17.1	3977000	4	4	23.2	11849000	4	4	23.2	10731000	1	1	5	1184100	2	2	11.6	679670	3	3	17.1	6886100	3	3	17.1	30360000	3	3	17.1	2808000	2	2	10.5	2282900	5	5	28.7	40394000	5	5	28.7	48378000	5
Q16JL3	>tr|Q16JL3|Q16JL3_AEDAE AAEL013297-PA OS=Aedes aegypti GN=AAEL013297 PE=4 SV=1	77.159	0.0049716	1.6728	0	0	0	0	0	0	0	0	0	0	0	0	0	0	0	0	0	0	0	0	0	0	0	0	0	0	0	0	0	0	0	0	0	0	0	0	0	0	0	0	1	1	2.6	102160	0
Q16JL8	>tr|Q16JL8|Q16JL8_AEDAE AAEL013287-PA OS=Aedes aegypti GN=5565157 PE=4 SV=1	10.976	0	105.53	5	5	62.5	182610000	5	5	62.5	159620000	5	5	62.5	64822000	5	5	62.5	144860000	5	5	62.5	95953000	4	4	52.1	60173000	5	5	62.5	443160000	5	5	62.5	202300000	5	5	62.5	39314000	5	5	62.5	187930000	5	5	62.5	184800000	5
Q16JN3	>tr|Q16JN3|Q16JN3_AEDAE AAEL013284-PA OS=Aedes aegypti GN=AaeL_AAEL013284 PE=3 SV=1	27.473	0	27.283	0	0	0	0	6	6	37.4	10453000	3	3	27.2	1063900	0	0	0	0	0	0	0	0	0	0	0	0	0	0	0	0	0	0	0	0	0	0	0	0	0	0	0	0	0	0	0	0	0
Q16JN4	>tr|Q16JN4|Q16JN4_AEDAE AAEL013269-PA OS=Aedes aegypti GN=AaeL_AAEL013269 PE=4 SV=1	40.014	0	37.727	5	5	20.7	12044000	5	5	20.7	10060000	5	5	20.7	5115900	5	5	17.3	15584000	5	5	17.3	5622300	5	5	17.3	5964200	3	3	11.3	14746000	5	5	15	12443000	5	5	15	7786000	2	2	7.1	8068800	3	3	10.8	5349000	3
Q16JN6	>tr|Q16JN6|Q16JN6_AEDAE AAEL013267-PA OS=Aedes aegypti GN=AaeL_AAEL013267 PE=4 SV=1	60.671	0	14.056	0	0	0	0	0	0	0	0	0	0	0	0	0	0	0	0	0	0	0	0	0	0	0	0	1	1	1.4	669550	0	0	0	0	1	1	1.4	40330	0	0	0	0	0	0	0	0	0
Q16JP0	>tr|Q16JP0|Q16JP0_AEDAE AAEL013262-PA OS=Aedes aegypti GN=AaeL_AAEL013262 PE=4 SV=1	20.08	0	61.285	2	2	20.2	4585500	2	2	20.8	4162200	4	4	34.3	9702900	3	3	27	25557000	3	3	27	9426500	3	3	27	7272600	4	4	34.3	26345000	2	2	20.8	2220200	3	3	27.5	948460	5	5	40.4	75580000	5	5	40.4	48403000	4
Q16JP6	>tr|Q16JP6|Q16JP6_AEDAE AAEL013249-PA OS=Aedes aegypti GN=AaeL_AAEL013249 PE=4 SV=1	74.92	0	323.31	20	20	43.6	18441000	19	19	45	10933000	17	17	36.2	6483600	22	22	44.7	19865000	23	23	46.6	8056700	19	19	40.5	4646000	25	25	47.5	32446000	23	23	46	15776000	26	26	53.4	4192300	17	17	34.7	20468000	18	18	33.7	22465000	19
Q16JP7	>tr|Q16JP7|Q16JP7_AEDAE AAEL013256-PA OS=Aedes aegypti GN=AaeL_AAEL013256 PE=4 SV=1	12.585	0.0002784	4.2464	0	0	0	0	0	0	0	0	0	0	0	0	1	1	30.6	2488800	0	0	0	0	1	1	30.6	1544700	0	0	0	0	0	0	0	0	0	0	0	0	0	0	0	0	0	0	0	0	0
Q16JQ7	>tr|Q16JQ7|Q16JQ7_AEDAE AAEL013255-PA OS=Aedes aegypti GN=AaeL_AAEL013255 PE=3 SV=1	17.408	0.00052924	3.2072	0	0	0	0	0	0	0	0	0	0	0	0	1	1	8.6	668000	1	1	8.6	370330	1	1	8.6	2383900	2	2	15.4	8327600	2	2	15.4	1299900	2	2	15.4	1295800	1	1	8.6	4243300	2	2	15.4	9066100	1
Q16JS1	>tr|Q16JS1|Q16JS1_AEDAE AAEL013227-PA OS=Aedes aegypti GN=PIWI6 PE=3 SV=1	101.03	0	20.066	11	7	12.6	1255500	11	7	13.5	905240	8	5	9.7	487850	5	4	7.8	627940	4	3	5.4	196100	5	4	7.8	111060	7	4	7.9	1059500	7	4	8	451370	8	5	9.9	382880	5	1	5.1	611870	5	2	6.6	444490	5
Q16JS2	>tr|Q16JS2|Q16JS2_AEDAE AAEL013233-PA OS=Aedes aegypti GN=PIWI5 PE=3 SV=1	100.53	0	323.31	28	25	41	16934000	34	31	47.9	14382000	29	26	42.1	8034900	29	28	47	20548000	26	25	43.8	8274600	26	25	41.9	5836200	32	30	52	40905000	26	24	38.2	16593000	32	30	51.9	6873200	22	19	26.8	16489000	20	18	26.4	13499000	24
Q16JS3;Q16N35	>tr|Q16JS3|Q16JS3_AEDAE Tubulin alpha chain OS=Aedes aegypti GN=AaeL_AAEL013229 PE=3 SV=1;>tr|Q16N35|Q16N35_AEDAE Tubulin alpha chain OS=Aedes aegypti GN=AaeL_AAEL013229 PE=3 SV=1	49.922	0.00026767	3.4165	25	1	62.4	14339000	26	1	66.9	7352800	25	1	65.8	7851400	19	1	44.2	16249000	18	1	41.1	7921100	17	1	37.6	5430900	24	1	57.8	19690000	17	1	44.7	7853800	23	1	56.9	2547600	18	1	46.9	13625000	19	1	46.9	10808000	21
Q16JS6	>tr|Q16JS6|Q16JS6_AEDAE Coatomer subunit delta OS=Aedes aegypti GN=AaeL_AAEL013230 PE=3 SV=1	57.52	0	203.5	17	17	35.5	37928000	19	19	47.4	43213000	18	18	44.3	17341000	17	17	33.7	48484000	16	16	29.5	19172000	17	17	34.9	12308000	20	20	46.6	83043000	20	20	37.8	37164000	19	19	35.6	9989200	17	17	32.6	53891000	18	18	34.1	45309000	20
Q16JS7	>tr|Q16JS7|Q16JS7_AEDAE Proteasome subunit beta type OS=Aedes aegypti GN=AaeL_AAEL013236 PE=3 SV=1	31.136	0	168.15	10	10	40.4	61353000	9	9	34.8	29176000	10	10	36.2	19032000	9	9	26.2	57218000	8	8	26.2	18185000	8	8	26.2	12466000	9	9	35.1	55122000	10	10	35.1	27694000	10	10	39.4	12512000	5	5	19.1	32363000	6	6	23.4	28725000	6
Q16JS8	>sp|Q16JS8|SPNE_AEDAE Probable ATP-dependent RNA helicase spindle-E OS=Aedes aegypti GN=spn-E PE=3 SV=1	157.42	0	50.964	11	11	11.1	1756300	11	11	10.8	861540	12	12	12.2	1131700	6	6	6	917290	6	6	6	334220	7	7	6.9	533910	11	11	11.4	1920400	11	11	10.3	927390	10	10	9.7	437400	7	7	6.2	1293100	6	6	5.4	1053900	5
Q16JT1	>tr|Q16JT1|Q16JT1_AEDAE NADH-cytochrome b5 reductase OS=Aedes aegypti GN=AaeL_AAEL013225 PE=3 SV=1	35.58	0	323.31	12	12	41.8	31167000	13	13	47.5	64065000	15	15	50	39576000	9	9	37.4	30158000	10	10	37.4	16571000	11	11	39.9	32535000	11	11	42.8	126410000	8	8	27.4	18849000	12	12	45.3	24611000	12	12	34.6	70256000	12	12	39.9	57660000	13
Q16JU3	>tr|Q16JU3|Q16JU3_AEDAE AAEL013214-PA OS=Aedes aegypti GN=AaeL_AAEL013214 PE=4 SV=1	109.69	0	244.33	23	22	30.6	14094000	24	23	33.7	12255000	23	22	34.1	7230800	20	19	26.1	9022100	21	20	27.6	4406800	20	19	26.1	5181000	25	24	32.6	26256000	22	21	27.4	9033900	22	21	29.2	4231400	19	18	22.9	11285000	20	19	24.7	11592000	21
Q16LV2;Q16JV2	>tr|Q16LV2|Q16LV2_AEDAE AAEL012507-PA OS=Aedes aegypti GN=AaeL_AAEL012507 PE=4 SV=1;>tr|Q16JV2|Q16JV2_AEDAE AAEL013212-PA OS=Aedes aegypti GN=AaeL_AAEL012507 PE=4 SV=1	17.953	0	124.45	8	8	50.6	37435000	8	8	48.8	29544000	8	8	48.8	15547000	8	8	48.8	41418000	9	9	50.6	20740000	8	8	48.8	15305000	8	8	48.8	46885000	9	9	50.6	28131000	7	7	48.8	9816500	8	8	50.6	36601000	8	8	54.9	43773000	7
Q16JV4;Q16JV3	>tr|Q16JV4|Q16JV4_AEDAE AAEL013203-PA OS=Aedes aegypti GN=AaeL_AAEL013203 PE=3 SV=1;>tr|Q16JV3|Q16JV3_AEDAE AAEL013203-PB OS=Aedes aegypti GN=AAEL013203 PE=3 SV=1	148.12	0	8.8067	1	1	1.5	74173	2	2	3.4	155270	1	1	1.9	14992	2	2	2	188900	2	2	2	151370	1	1	1	38805	1	1	2.2	140400	2	2	3.2	65819	0	0	0	0	1	1	1	130670	2	2	2	213210	2
Q16JV8	>tr|Q16JV8|Q16JV8_AEDAE AAEL013199-PA OS=Aedes aegypti GN=AaeL_AAEL013199 PE=4 SV=1	41.541	0	30.598	0	0	0	0	1	1	3.8	522460	1	1	3.8	259570	0	0	0	0	0	0	0	0	0	0	0	0	5	5	16.5	2959400	2	2	6.3	357620	3	3	9.6	553390	4	4	13.2	1112100	6	6	20.3	3704100	3
Q16JW3	>tr|Q16JW3|Q16JW3_AEDAE AAEL013188-PA OS=Aedes aegypti GN=AaeL_AAEL013188 PE=4 SV=1	28.519	0	38.395	9	9	44.4	24132000	8	8	41.2	7306400	8	8	41.2	6100800	9	9	41.2	16940000	9	9	41.2	9071400	8	8	37.2	7854100	7	7	33.2	13915000	9	9	40.4	16176000	9	9	42.8	4828900	4	4	22	10763000	6	6	29.2	10427000	5
Q16JW4	>tr|Q16JW4|Q16JW4_AEDAE AAEL013197-PA OS=Aedes aegypti GN=AaeL_AAEL013197 PE=4 SV=1	28.16	0.00028337	4.5809	1	1	5.1	482800	1	1	5.1	343870	1	1	5.1	89146	2	2	11.3	2666500	2	2	11.3	1461500	2	2	11.3	1641700	2	2	7.8	1024700	2	2	7.8	2146400	2	2	7.8	996680	1	1	5.5	609070	1	1	5.5	1643600	2
Q16JX4	>tr|Q16JX4|Q16JX4_AEDAE Serine/threonine-protein phosphatase OS=Aedes aegypti GN=AaeL_AAEL013181 PE=3 SV=1	41.543	0	65.153	10	6	31.7	9656800	9	5	29	6026600	10	6	31.7	4761300	9	5	36.1	12906000	9	5	36.1	5664100	9	5	36.1	3689100	8	4	29	12676000	9	4	30.6	8392300	9	4	30.6	1777500	10	6	38.8	12252000	10	6	38.8	11649000	9
Q16JX7	>tr|Q16JX7|Q16JX7_AEDAE AAEL013182-PA OS=Aedes aegypti GN=AaeL_AAEL013182 PE=4 SV=1	145.88	0.00051151	2.6496	1	1	1.2	56161	1	1	1.2	35944	1	1	1.2	11239	0	0	0	0	0	0	0	0	0	0	0	0	1	1	0.8	84875	1	1	1.2	5419.9	1	1	1.2	20018	1	1	0.8	114250	0	0	0	0	0
Q16JY0	>tr|Q16JY0|Q16JY0_AEDAE Kinase OS=Aedes aegypti GN=AaeL_AAEL013183 PE=3 SV=1	43.553	0.0049645	1.6674	1	1	2.8	544470	1	1	2.8	354560	1	1	2.8	379660	0	0	0	0	0	0	0	0	0	0	0	0	0	0	0	0	0	0	0	0	0	0	0	0	1	1	3.9	465250	1	1	3.9	711840	1
Q16JY3	>tr|Q16JY3|Q16JY3_AEDAE AAEL013176-PA OS=Aedes aegypti GN=AaeL_AAEL013176 PE=4 SV=1	31.068	0	7.7642	0	0	0	0	1	1	4	0	0	0	0	0	0	0	0	0	0	0	0	0	0	0	0	0	0	0	0	0	1	1	6.6	345700	1	1	6.6	54354	1	1	6.6	471110	1	1	6.6	338750	2
Q16JY4	>tr|Q16JY4|Q16JY4_AEDAE AAEL013177-PA OS=Aedes aegypti GN=AaeL_AAEL013177 PE=3 SV=1	32.478	0	9.7284	2	2	5.3	2308000	3	3	8	1618600	3	3	8	428570	1	1	2.7	2794700	1	1	2.7	1418300	1	1	2.7	1542700	4	4	12.7	3647100	2	2	8.3	1479700	3	3	12.7	332440	2	2	5.3	5066100	2	2	5.3	7236600	1
Q16JY8	>tr|Q16JY8|Q16JY8_AEDAE AAEL013170-PA OS=Aedes aegypti GN=AaeL_AAEL013170 PE=4 SV=1	48.437	0	6.2554	1	1	2.1	198310	1	1	3.8	113050	1	1	3.8	39476	0	0	0	0	0	0	0	0	0	0	0	0	1	1	2.1	0	0	0	0	0	0	0	0	0	0	0	0	0	0	0	0	0	0
Q16JZ2	>tr|Q16JZ2|Q16JZ2_AEDAE AAEL013166-PA (Fragment) OS=Aedes aegypti GN=AAEL013166 PE=4 SV=1	41.909	0	40.901	2	2	7.5	2254900	1	1	3.5	259880	1	1	3.5	415990	2	2	5.4	2068500	2	2	5.4	694070	2	2	5.4	818080	3	3	9.4	4530500	3	3	9.4	2604600	2	2	5.4	453360	2	2	7.5	2020700	2	2	7.5	401840	1
Q16K07	>tr|Q16K07|Q16K07_AEDAE Methionine aminopeptidase OS=Aedes aegypti GN=AaeL_AAEL013150 PE=3 SV=1	34.741	0	6.5049	3	3	16	1711000	2	2	7	1027500	3	3	16	262040	2	2	7.3	1995500	2	2	7.3	810080	1	1	3.2	340320	2	2	7	2623600	2	2	7	1051200	2	2	7	197760	3	3	9.6	3210500	2	2	6.7	1718800	2
Q16K15	>sp|Q16K15|EIF3I_AEDAE Eukaryotic translation initiation factor 3 subunit I OS=Aedes aegypti GN=AAEL013144 PE=3 SV=1	36.018	0	323.31	16	16	69	88682000	14	14	56.4	54445000	18	18	79.4	51897000	15	15	61.7	71035000	13	13	52.8	30800000	15	15	61.7	20757000	15	15	61.7	101230000	15	15	56.4	61587000	16	16	65.6	22888000	14	14	57.4	76276000	13	13	53.7	86375000	11
Q16K17;Q16K18	>tr|Q16K17|Q16K17_AEDAE AAEL013139-PA OS=Aedes aegypti GN=AaeL_AAEL013139 PE=3 SV=1;>tr|Q16K18|Q16K18_AEDAE AAEL013139-PD OS=Aedes aegypti GN=AaeL_AAEL013139 PE=3 SV=1	21.602	0	143.67	9	9	41.1	73946000	11	11	69.3	111560000	11	11	69.3	93830000	7	7	33.3	41935000	7	7	34.9	23767000	8	8	39.1	78997000	10	10	41.7	391460000	7	7	34.9	65732000	12	12	69.8	62725000	11	11	50.5	241570000	11	11	50.5	288380000	9
Q16K19	>tr|Q16K19|Q16K19_AEDAE AAEL013142-PA OS=Aedes aegypti GN=AAEL013142 PE=4 SV=1	117.85	0.00098498	2.1562	1	1	1	153070	1	1	1	64596	0	0	0	0	1	1	1	166360	1	1	1	60990	0	0	0	0	1	1	1	238230	1	1	1	152540	0	0	0	0	0	0	0	0	0	0	0	0	0
Q16K20	>tr|Q16K20|Q16K20_AEDAE AAEL013147-PA OS=Aedes aegypti GN=AaeL_AAEL013147 PE=4 SV=1	69.807	0	68.309	4	4	11.3	861780	6	6	19.3	2053900	7	7	20.9	1373300	4	4	9.6	1245600	4	4	9.6	418260	4	4	7.7	1528000	10	10	21.9	9246700	6	6	12.6	3172900	9	9	21.9	1416500	2	2	4.1	1428800	6	6	13.7	2777100	4
Q16K24;Q16K25;Q16K23	>tr|Q16K24|Q16K24_AEDAE AAEL013132-PB OS=Aedes aegypti GN=AaeL_AAEL013132 PE=4 SV=1;>tr|Q16K25|Q16K25_AEDAE AAEL013132-PA OS=Aedes aegypti GN=AaeL_AAEL013132 PE=4 SV=1;>tr|Q16K23|Q16K23_AEDAE AAEL013132-PC OS=Aedes aegypti GN=AaeL_AAEL013132 PE=4 SV=1	60.133	0	35.983	11	11	22.9	6947700	12	12	27.1	4502700	12	12	28	2607300	12	12	23.9	6966300	12	12	23.9	2127100	8	8	17	2030800	14	14	27.8	9062400	13	13	25.6	7155100	12	12	22.5	2020800	10	10	18.9	8306900	8	8	18.2	4334100	12
Q16K27	>tr|Q16K27|Q16K27_AEDAE AAEL013136-PA OS=Aedes aegypti GN=AAEL013136 PE=4 SV=1	226.17	0	46.029	12	12	8.1	1337600	8	8	5.2	668950	8	8	5.2	375130	11	11	7.2	1515600	8	8	4.3	413280	6	6	4.2	352580	13	13	8.9	2094900	10	10	6.7	655850	7	7	4.7	302520	8	8	5.5	1137500	9	9	6.5	995180	6
Q16K29	>tr|Q16K29|Q16K29_AEDAE DNA-directed RNA polymerase subunit OS=Aedes aegypti GN=AaeL_AAEL013134 PE=3 SV=1	190.06	0	15.817	4	4	3.7	194110	2	2	1.7	98583	2	2	1.7	37148	3	3	2.3	149010	2	2	1.5	46411	3	3	2.3	101880	4	4	2.7	275160	4	4	3.4	160020	3	3	2.1	72629	2	2	1.4	102840	3	3	2.3	139390	2
Q16K31	>tr|Q16K31|Q16K31_AEDAE AAEL013138-PA OS=Aedes aegypti GN=AaeL_AAEL013138 PE=4 SV=1	31.046	0	66.546	8	8	28.4	14071000	8	8	28.4	11976000	8	8	28.4	7847600	4	4	18.3	10044000	4	4	18.3	3688000	5	5	22.8	2926700	10	10	41.9	31227000	7	7	26.6	8740800	8	8	31.1	2895600	6	6	21.5	14426000	6	6	21.5	16954000	6
Q16K45	>tr|Q16K45|Q16K45_AEDAE Elongation of very long chain fatty acids protein OS=Aedes aegypti GN=AaeL_AAEL013128 PE=3 SV=1	43.357	0.0012249	2.1141	0	0	0	0	0	0	0	0	0	0	0	0	0	0	0	0	0	0	0	0	1	1	2.7	191100	1	1	2.7	581070	0	0	0	0	1	1	2.7	260420	0	0	0	0	0	0	0	0	0
Q16K46	>tr|Q16K46|Q16K46_AEDAE AAEL013119-PA OS=Aedes aegypti GN=AaeL_AAEL013119 PE=4 SV=1	22.479	0	8.9365	4	4	15.3	26190000	4	4	15.3	17230000	4	4	15.3	6688000	3	3	11.3	23264000	4	4	15.3	15343000	4	4	15.3	5412800	4	4	16.7	28297000	5	5	20.7	19059000	4	4	16.7	5805900	3	3	13.3	24867000	5	5	20.7	48319000	5
Q16K50	>tr|Q16K50|Q16K50_AEDAE AAEL013113-PA OS=Aedes aegypti GN=AaeL_AAEL013113 PE=4 SV=1	32.33	0	40.59	5	5	20.6	6697900	5	5	24.1	7282500	4	4	17.8	6433900	2	2	5.6	1682300	1	1	2.8	432170	1	1	2.8	181770	4	4	17.8	15415000	4	4	14.7	4466900	2	2	12.2	428040	4	4	18.2	6208300	4	4	21.3	13620000	4
Q16K51	>tr|Q16K51|Q16K51_AEDAE AAEL013116-PA OS=Aedes aegypti GN=AaeL_AAEL013116 PE=4 SV=1	42.533	0	103.67	11	11	41.1	110820000	11	11	41.1	70220000	10	10	37.4	37520000	9	9	34.9	11613000	8	8	32.3	5996500	7	7	30.1	6844200	10	10	37.1	35084000	10	10	37.1	9999300	10	10	37.1	6631700	9	9	29.8	21830000	11	11	40.9	23682000	9
Q16K52	>tr|Q16K52|Q16K52_AEDAE AAEL013114-PA OS=Aedes aegypti GN=AaeL_AAEL013114 PE=4 SV=1	39.671	0	6.4625	0	0	0	0	1	1	3.9	398680	1	1	3.9	301130	0	0	0	0	0	0	0	0	0	0	0	0	3	3	11.2	2142500	1	1	3.9	70090	2	2	7.3	229300	1	1	3.3	534240	0	0	0	0	0
Q16K58	>tr|Q16K58|Q16K58_AEDAE AAEL013112-PA OS=Aedes aegypti GN=PGRPLE PE=4 SV=1	63.192	0.0002742	3.8975	0	0	0	0	1	1	2.1	345240	1	1	2.1	89618	0	0	0	0	0	0	0	0	0	0	0	0	1	1	2.8	314490	0	0	0	0	0	0	0	0	1	1	2.8	170040	1	1	2.8	327650	1
Q16K68;Q16EV4	>tr|Q16K68|Q16K68_AEDAE Coatomer subunit alpha OS=Aedes aegypti GN=AaeL_AAEL013098 PE=4 SV=1;>tr|Q16EV4|Q16EV4_AEDAE Coatomer subunit alpha OS=Aedes aegypti GN=AaeL_AAEL015001 PE=4 SV=1	139.11	0	323.31	46	46	45.8	28704000	50	50	48.8	25023000	53	53	54.2	20706000	37	37	34.3	22353000	39	39	35.5	7978800	39	39	34.9	10753000	45	45	43.9	53768000	40	40	38.5	17489000	44	44	43	9950700	38	38	36.3	40445000	39	39	38.3	36786000	41
Q16K74;Q16G72	>tr|Q16K74|Q16K74_AEDAE AAEL013103-PA OS=Aedes aegypti GN=AaeL_AAEL013103 PE=4 SV=1;>tr|Q16G72|Q16G72_AEDAE AAEL014498-PA OS=Aedes aegypti GN=AaeL_AAEL014498 PE=4 SV=1	25.906	0	7.3858	3	3	17.7	2105600	3	3	17.7	1031700	3	3	17.7	803930	2	2	11.8	626940	3	3	15.2	293680	2	2	11.8	309470	2	2	9.3	611850	2	2	9.3	493690	2	2	9.3	304890	0	0	0	0	1	1	5.9	143080	1
Q16K91	>tr|Q16K91|Q16K91_AEDAE AAEL013075-PA OS=Aedes aegypti GN=AaeL_AAEL013075 PE=4 SV=1	14.126	0	94.15	3	3	28.9	159070000	3	3	28.9	75364000	4	4	39.1	43848000	3	3	28.9	194080000	3	3	28.9	67429000	3	3	28.9	43712000	3	3	28.9	180260000	3	3	28.9	90293000	3	3	28.9	21928000	2	2	11.7	85103000	3	3	28.9	166040000	3
Q16K92	>tr|Q16K92|Q16K92_AEDAE AAEL013076-PA OS=Aedes aegypti GN=AAEL013076 PE=4 SV=1	44.183	0	25.762	15	6	37.4	13189000	14	6	37.4	9122300	13	6	37.4	1944300	13	6	35.7	10205000	13	6	35.7	4770400	12	5	33.4	1738800	13	5	30.9	11953000	11	4	28.7	6922900	10	4	26.2	938480	12	5	30.9	8252000	12	4	31.9	12909000	13
Q16K93;Q16NY6;Q16NY7	>tr|Q16K93|Q16K93_AEDAE Adenylyl cyclase-associated protein OS=Aedes aegypti GN=AaeL_AAEL013074 PE=3 SV=1;>tr|Q16NY6|Q16NY6_AEDAE AAEL011821-PB OS=Aedes aegypti GN=AaeL_AAEL011821 PE=4 SV=1;>tr|Q16NY7|Q16NY7_AEDAE AAEL011821-PA OS=Aedes aegypti GN=AaeL_AAE	72.636	0	323.31	22	22	37.3	70753000	22	22	37.3	70191000	21	21	40.6	39939000	21	21	34.1	80458000	20	20	34.1	27307000	20	20	34.1	19743000	23	23	39.8	121680000	20	20	30.7	59728000	23	23	37.4	23005000	19	19	29	97780000	22	22	39.7	88530000	22
Q16K94	>tr|Q16K94|Q16K94_AEDAE Dolichyl-diphosphooligosaccharide--protein glycosyltransferase subunit 1 OS=Aedes aegypti GN=AaeL_AAEL013071 PE=3 SV=1	52.24	0	323.31	13	13	28.9	20326000	16	16	45.1	48700000	17	17	50.5	50871000	10	10	23.9	20354000	8	8	21.7	5720500	11	11	25.6	37671000	12	12	29.1	124360000	11	11	25.6	17457000	12	12	29.1	18729000	11	11	25.6	71703000	11	11	25.6	89529000	11
Q16K96	>tr|Q16K96|Q16K96_AEDAE Serine/threonine-protein phosphatase OS=Aedes aegypti GN=AaeL_AAEL013068 PE=3 SV=1	35.54	0	323.31	10	9	40.1	68224000	11	10	44.7	45336000	10	9	42.1	20337000	9	9	37.9	61751000	9	9	35.6	29406000	8	8	35	18934000	12	11	52.1	101370000	9	9	39.8	42146000	9	8	42.1	10560000	10	10	36.9	67517000	8	8	29.4	71756000	7
Q16K97	>tr|Q16K97|Q16K97_AEDAE AAEL013072-PA OS=Aedes aegypti GN=AaeL_AAEL013072 PE=4 SV=1	71.379	0.001227	2.1223	1	1	1.6	246810	1	1	1.6	141740	0	0	0	0	0	0	0	0	0	0	0	0	0	0	0	0	1	1	2	232060	0	0	0	0	0	0	0	0	3	3	5.8	924540	3	3	5.8	915780	2
Q16KA5	>tr|Q16KA5|Q16KA5_AEDAE AAEL013067-PA OS=Aedes aegypti GN=AaeL_AAEL013067 PE=4 SV=1	26.528	0	28.704	1	1	4.2	1588200	1	1	10.5	2546700	2	2	14.6	3594700	1	1	10.5	2168800	1	1	4.2	489020	1	1	10.5	2126900	1	1	10.5	4311400	1	1	10.5	770910	1	1	10.5	1080500	1	1	4.2	4532800	1	1	4.2	3987700	0
Q16KA7	>tr|Q16KA7|Q16KA7_AEDAE AAEL013061-PA OS=Aedes aegypti GN=AaeL_AAEL013061 PE=4 SV=1	13.529	0	15.384	3	3	34.6	15909000	2	2	28.3	4730700	3	3	34.6	1952500	3	3	21.3	15562000	3	3	21.3	7339500	2	2	15	855010	2	2	15	17466000	2	2	15	8816800	2	2	15	3042400	1	1	8.7	4325000	3	3	34.6	6835300	2
Q16KB1	>tr|Q16KB1|Q16KB1_AEDAE AAEL012801-PA OS=Aedes aegypti GN=AaeL_AAEL012801 PE=4 SV=1	37.367	0	47.28	3	3	12.8	1768600	5	5	23.7	7866100	5	5	23.7	11205000	1	1	5	801770	0	0	0	0	1	1	5	2643900	4	4	18.4	13625000	3	3	13.7	1394600	4	4	18.4	4349900	4	4	18.4	11479000	4	4	20.6	20523000	4
Q16KB4	>tr|Q16KB4|Q16KB4_AEDAE AAEL012812-PA OS=Aedes aegypti GN=AaeL_AAEL013045 PE=4 SV=1	26.71	0	14.01	3	3	15.1	3396500	4	4	22	2122100	5	5	27.8	1584600	5	5	26.1	5541700	4	4	22	1896200	3	3	18.8	1447200	2	2	11	3368600	4	4	19.2	3581600	2	2	11	432920	2	2	8.2	2125700	2	2	8.2	3034100	3
Q16KB5	>tr|Q16KB5|Q16KB5_AEDAE AAEL013058-PA OS=Aedes aegypti GN=AaeL_AAEL013058 PE=4 SV=1	47.892	0.0049634	1.6643	2	0	6.9	0	1	0	3.6	0	1	0	3.3	0	1	0	3.6	0	1	0	3.6	0	0	0	0	0	0	0	0	0	2	1	6.9	660760	2	1	6.9	326000	2	0	6.9	0	3	0	11.1	0	2
Q16KC3;Q17CS4	>tr|Q16KC3|Q16KC3_AEDAE AAEL013049-PA OS=Aedes aegypti GN=AaeL_AAEL013049 PE=4 SV=1;>tr|Q17CS4|Q17CS4_AEDAE AAEL004443-PA OS=Aedes aegypti GN=AaeL_AAEL004443 PE=4 SV=1	53.717	0	9.366	2	2	5.7	2078800	3	3	7.8	1671600	4	4	9.4	1308600	3	3	7.3	2248100	4	4	9	1259500	3	3	7.3	937620	2	2	4.2	2821600	1	1	2.5	584260	2	2	4.2	211730	5	5	9.9	4087500	5	5	9.9	3667200	5
Q16KF3;Q16UC8	>tr|Q16KF3|Q16KF3_AEDAE AAEL013020-PA OS=Aedes aegypti GN=AaeL_AAEL013020 PE=4 SV=1;>tr|Q16UC8|Q16UC8_AEDAE AAEL009946-PA OS=Aedes aegypti GN=AaeL_AAEL009946 PE=4 SV=1	36.456	0	124.18	6	6	25.4	16295000	7	7	30.4	22633000	7	7	30.4	8479000	5	5	23.2	17636000	5	5	23.2	6413100	5	5	23.2	4645600	5	5	24.5	23847000	5	5	24.5	6904700	5	5	24.5	2964500	4	4	17.9	15088000	7	7	32.6	32104000	7
Q16KF6;Q17AX5	>tr|Q16KF6|Q16KF6_AEDAE AAEL013009-PA OS=Aedes aegypti GN=AaeL_AAEL013009 PE=4 SV=1;>tr|Q17AX5|Q17AX5_AEDAE AAEL005170-PA OS=Aedes aegypti GN=AaeL_AAEL005170 PE=4 SV=1	20.262	0	264.6	12	12	56.5	482800000	12	12	56.5	563120000	12	12	56.5	521380000	11	11	46.3	563120000	11	11	46.3	211560000	11	11	46.3	471690000	11	11	46.3	1493200000	11	11	46.3	392370000	10	10	46.3	278190000	11	11	46.3	710510000	11	11	46.3	847660000	12
Q16KF9	>tr|Q16KF9|Q16KF9_AEDAE AAEL008697-PA OS=Aedes aegypti GN=AaeL_AAEL013007 PE=4 SV=1	13.68	0	159.74	6	6	59.7	719520000	6	6	59.7	450220000	6	6	59.7	263590000	6	6	59.7	502650000	5	5	48.7	124410000	5	5	48.7	132390000	6	6	59.7	953440000	6	6	59.7	280820000	6	6	59.7	117390000	5	5	48.7	518640000	5	5	48.7	510220000	5
Q16KG1	>tr|Q16KG1|Q16KG1_AEDAE AAEL013012-PA (Fragment) OS=Aedes aegypti GN=AAEL013012 PE=4 SV=1	184.07	0	12.383	2	2	2	52252	2	2	2	141490	2	2	2	36511	0	0	0	0	0	0	0	0	0	0	0	0	2	2	1.6	112450	2	2	1.6	32397	1	1	0.8	17766	1	1	1.2	0	3	3	3.2	178240	3
Q16KG3	>tr|Q16KG3|Q16KG3_AEDAE AAEL013005-PA OS=Aedes aegypti GN=AaeL_AAEL013005 PE=4 SV=1	23.271	0	315.07	8	8	57.8	66789000	8	8	57.8	78080000	8	8	57.8	51145000	4	4	24.5	32797000	4	4	24.5	16666000	5	5	36.3	23689000	8	8	57.8	120120000	8	8	57.8	59006000	8	8	57.8	20121000	5	5	24.5	67623000	6	6	38.7	83487000	7
Q16KH4	>tr|Q16KH4|Q16KH4_AEDAE AAEL012993-PA OS=Aedes aegypti GN=AaeL_AAEL012993 PE=4 SV=1	22.913	0	41.505	2	2	20.5	1416500	1	1	16.5	519820	1	1	4	49234	2	2	20.5	1390400	1	1	4	149460	0	0	0	0	2	2	20.5	2385800	1	1	4	478410	0	0	0	0	2	2	20.5	1877300	2	2	20.5	1777300	1
Q16KI0;Q16LE8	>tr|Q16KI0|Q16KI0_AEDAE Glucose-6-phosphate isomerase OS=Aedes aegypti GN=AaeL_AAEL012994 PE=3 SV=1;>tr|Q16LE8|Q16LE8_AEDAE Glucose-6-phosphate isomerase OS=Aedes aegypti GN=AaeL_AAEL012665 PE=3 SV=1	63.201	0	323.31	32	32	63.5	165090000	34	34	72.7	103390000	32	32	68.1	65494000	29	29	55.6	140480000	29	29	57.8	69817000	27	27	55.4	42174000	30	30	57.8	224500000	32	32	60.2	109100000	31	31	62.6	41766000	29	29	56.7	153260000	29	29	58.8	185670000	31
Q16KI2	>tr|Q16KI2|Q16KI2_AEDAE AAEL012989-PA OS=Aedes aegypti GN=AaeL_AAEL012989 PE=4 SV=1	78.674	0	20.906	2	2	4.7	739500	3	3	7.4	793140	2	2	4.7	307080	4	4	9.2	1073300	2	2	4.7	421570	1	1	2.2	147990	6	6	12.6	1992300	5	5	10.9	951320	4	4	8.1	438220	4	4	8.4	1455300	3	3	6.4	1352000	4
Q16KI3	>tr|Q16KI3|Q16KI3_AEDAE AAEL012987-PA OS=Aedes aegypti GN=AaeL_AAEL012987 PE=4 SV=1	52.673	0	30.655	1	1	2.7	370530	1	1	2.7	296010	0	0	0	0	2	2	5.7	811620	2	2	5.7	569940	1	1	3.1	94898	3	3	7.3	1783800	4	4	10.4	1601900	1	1	2.4	80918	1	1	2.4	755770	2	2	5.1	1422000	2
Q16KJ4	>tr|Q16KJ4|Q16KJ4_AEDAE AAEL012969-PA OS=Aedes aegypti GN=AaeL_AAEL012969 PE=4 SV=1	84.348	0	7.3303	1	1	3.2	95757	1	1	3.2	153440	2	2	5.9	97212	1	1	3.2	73095	1	1	3.2	44399	1	1	3.2	9748.5	0	0	0	0	0	0	0	0	0	0	0	0	2	2	2.8	3198200	1	1	1.6	2303500	2
Q16KK3	>tr|Q16KK3|Q16KK3_AEDAE AAEL012964-PA OS=Aedes aegypti GN=AAEL012964 PE=4 SV=1	39.843	0	323.31	10	10	32.8	114310000	11	11	32.8	90067000	12	12	33.9	58294000	9	9	30.6	102380000	9	9	30.6	38947000	7	7	28.3	39694000	9	9	28.3	195380000	9	9	28.3	59019000	8	8	28.3	27510000	8	8	27.5	108650000	11	11	30.6	124550000	10
Q16KL0	>tr|Q16KL0|Q16KL0_AEDAE AAEL012943-PA OS=Aedes aegypti GN=AaeL_AAEL012943 PE=3 SV=1	48.614	0	318.96	21	21	59.9	32266000	21	21	57.4	29537000	22	22	63.4	24258000	19	19	58.1	36246000	20	20	54.6	12756000	23	23	64.3	16424000	24	24	68.2	57428000	23	23	65	31090000	24	24	68.2	12478000	18	18	47.7	27091000	21	21	59.7	35586000	20
Q16KL2;Q16KL1	>tr|Q16KL2|Q16KL2_AEDAE AAEL012944-PB OS=Aedes aegypti GN=AaeL_AAEL012944 PE=3 SV=1;>tr|Q16KL1|Q16KL1_AEDAE AAEL012944-PA OS=Aedes aegypti GN=AaeL_AAEL012944 PE=3 SV=1	21.051	0	168.24	7	7	33.3	761820000	9	9	50.3	453960000	9	9	50.3	211420000	7	7	33.3	548890000	7	7	33.3	202720000	7	7	33.9	200010000	9	9	38.3	1131600000	9	9	38.3	629400000	10	10	48.1	164730000	8	8	37.7	643660000	8	8	37.7	632390000	8
Q16KL9	>tr|Q16KL9|Q16KL9_AEDAE AAEL012952-PA OS=Aedes aegypti GN=AaeL_AAEL012952 PE=1 SV=1	25.384	0	8.491	6	6	32.4	11934000	5	5	27.9	6884400	5	5	27.9	6721000	2	2	9.5	1522600	3	3	14	411770	0	0	0	0	4	4	23	10818000	4	4	23	1752700	4	4	23	1479000	4	4	24.3	6186700	4	4	24.3	4016200	4
Q16KM0	>tr|Q16KM0|Q16KM0_AEDAE AAEL012942-PA OS=Aedes aegypti GN=AaeL_AAEL012942 PE=4 SV=1	47.28	0.0029204	2.0145	0	0	0	0	0	0	0	0	0	0	0	0	1	1	2.2	420420	0	0	0	0	0	0	0	0	0	0	0	0	1	1	4.1	90573	0	0	0	0	0	0	0	0	1	1	4.1	0	0
Q16KM4	>tr|Q16KM4|Q16KM4_AEDAE AAEL012939-PA OS=Aedes aegypti GN=AaeL_AAEL012939 PE=4 SV=1	16.015	0	316.06	3	2	20.9	60543000	2	1	20.3	42887000	3	2	20.9	18867000	2	1	20.3	49134000	2	1	20.3	36379000	2	1	20.3	8394700	2	1	20.3	105930000	2	1	20.3	25281000	2	1	20.3	4144200	2	1	20.3	13202000	2	1	20.3	40706000	2
Q16KM7	>tr|Q16KM7|Q16KM7_AEDAE AAEL012940-PA OS=Aedes aegypti GN=AAEL012940 PE=4 SV=1	14.333	0	19.046	2	2	25.8	1960500	1	1	16.4	1099400	1	1	16.4	770400	2	2	25.8	1970300	1	1	9.4	444350	1	1	16.4	358550	2	2	25.8	2984900	2	2	25.8	680910	1	1	16.4	185070	1	1	9.4	1776500	0	0	0	0	1
Q16KM9	>tr|Q16KM9|Q16KM9_AEDAE AAEL012931-PA OS=Aedes aegypti GN=AaeL_AAEL012931 PE=3 SV=1	29.309	0	6.6204	0	0	0	0	0	0	0	0	0	0	0	0	0	0	0	0	0	0	0	0	0	0	0	0	3	3	15.2	3250900	1	1	3.9	137870	1	1	3.9	130390	0	0	0	0	0	0	0	0	0
Q16KN0	>tr|Q16KN0|Q16KN0_AEDAE AAEL002521-PA OS=Aedes aegypti GN=AaeL_AAEL012936 PE=4 SV=1	38.461	0	5.515	0	0	0	0	1	1	2.3	481910	1	1	2.3	101900	2	2	6.1	1076200	2	2	6.1	261610	2	2	5.2	2319200	1	1	4.1	710690	0	0	0	0	0	0	0	0	1	1	4.1	0	0	0	0	0	0
Q16KN4;Q16KN3	>tr|Q16KN4|Q16KN4_AEDAE AAEL012930-PA (Fragment) OS=Aedes aegypti GN=AaeL_AAEL012930 PE=4 SV=1;>tr|Q16KN3|Q16KN3_AEDAE AAEL012930-PB (Fragment) OS=Aedes aegypti GN=AaeL_AAEL012930 PE=4 SV=1	94.167	0	12.425	3	3	5.7	2572100	3	3	5.7	1421000	2	2	4.1	343520	3	3	6.9	2500600	3	3	6.9	1230900	1	1	2.9	177970	1	1	2.9	2458700	1	1	2.9	1554700	1	1	2.9	209160	1	1	2.9	1918900	1	1	2.9	1643200	1
Q16KP3	>tr|Q16KP3|Q16KP3_AEDAE AAEL012925-PA OS=Aedes aegypti GN=AaeL_AAEL012925 PE=4 SV=1	52.145	0.0083353	1.4223	0	0	0	0	0	0	0	0	0	0	0	0	0	0	0	0	0	0	0	0	0	0	0	0	0	0	0	0	0	0	0	0	0	0	0	0	1	1	3.2	665030	1	1	3.2	440220	1
Q16KP8;Q1DGZ0	>tr|Q16KP8|Q16KP8_AEDAE AAEL012917-PA (Fragment) OS=Aedes aegypti GN=AAEL012917 PE=4 SV=1;>tr|Q1DGZ0|Q1DGZ0_AEDAE AAEL015415-PA OS=Aedes aegypti GN=AaeL_AAEL015415 PE=4 SV=1	175.82	0.00027933	4.3369	1	1	1.2	0	0	0	0	0	0	0	0	0	0	0	0	0	0	0	0	0	0	0	0	0	2	2	1.7	67965	1	1	0.5	25997	1	1	0.5	5150.7	1	1	1.2	75452	1	1	1.2	69490	1
Q16KP9	>tr|Q16KP9|Q16KP9_AEDAE AAEL012918-PA OS=Aedes aegypti GN=AaeL_AAEL012918 PE=4 SV=1	98.004	0	323.31	35	35	48.2	44751000	38	38	51.1	37952000	34	34	46	26655000	34	34	46.2	47880000	35	35	46.2	22794000	32	32	41.6	24503000	32	32	44.1	78431000	32	32	43.2	31699000	33	33	44.6	13287000	36	36	47.5	65309000	34	34	48	57300000	34
Q16KQ0;Q16EV8	>tr|Q16KQ0|Q16KQ0_AEDAE AAEL012915-PA OS=Aedes aegypti GN=AaeL_AAEL012915 PE=3 SV=1;>tr|Q16EV8|Q16EV8_AEDAE AAEL015000-PA OS=Aedes aegypti GN=AaeL_AAEL015000 PE=4 SV=1	38.792	0.00027367	3.8762	0	0	0	0	1	1	5.9	493060	1	1	5.9	498830	0	0	0	0	0	0	0	0	0	0	0	0	3	2	10.1	853840	2	1	6.2	135060	0	0	0	0	1	1	2.1	180720	1	1	2.1	160450	0
Q16KQ3	>tr|Q16KQ3|Q16KQ3_AEDAE AAEL012911-PA OS=Aedes aegypti GN=AaeL_AAEL012911 PE=4 SV=1	42.817	0	26.207	1	1	5.6	374680	1	1	5.6	607940	1	1	5.6	303260	1	1	5.6	678310	1	1	5.6	257470	1	1	5.6	566300	1	1	5.6	1019300	1	1	5.6	428770	1	1	5.6	205320	1	1	5.6	1230800	1	1	5.6	1492300	1
Q16KQ6	>tr|Q16KQ6|Q16KQ6_AEDAE Rab GDP dissociation inhibitor OS=Aedes aegypti GN=AaeL_AAEL012904 PE=3 SV=1	49.884	0	323.31	21	21	55.3	104020000	23	23	60.9	85956000	23	23	63.2	54059000	19	19	48.1	90778000	19	19	48.1	40133000	19	19	48.1	35690000	23	23	54.9	181370000	22	22	51.5	79325000	19	19	52.6	28443000	17	17	46	118150000	19	19	51.7	118140000	19
Q16KR4;Q17EL3	>tr|Q16KR4|Q16KR4_AEDAE Aconitate hydratase, mitochondrial OS=Aedes aegypti GN=AaeL_AAEL012897 PE=3 SV=1;>tr|Q17EL3|Q17EL3_AEDAE Aconitate hydratase, mitochondrial OS=Aedes aegypti GN=AaeL_AAEL003734 PE=3 SV=1	85.723	0	323.31	47	47	63.1	573890000	48	48	67.1	538210000	47	47	66.1	348690000	45	45	58.9	681030000	44	44	56.2	221000000	44	44	56.2	219930000	47	47	66.6	1158900000	44	44	59.8	441070000	47	47	64	161330000	44	44	58.6	713460000	42	42	56	610310000	44
Q16KS5	>tr|Q16KS5|Q16KS5_AEDAE AAEL012888-PA (Fragment) OS=Aedes aegypti GN=AAEL012888 PE=4 SV=1	39.05	0	46.034	3	3	15.6	1406600	4	4	19.5	2815000	3	3	16.2	1663600	3	3	15.6	2102000	3	3	15.6	978360	2	2	12.4	575490	3	3	8	3656400	5	5	15.9	3014700	5	5	20.4	977690	2	2	8	2576000	1	1	4.7	1387000	1
Q16KS6	>tr|Q16KS6|Q16KS6_AEDAE AAEL012889-PA (Fragment) OS=Aedes aegypti GN=AAEL012889 PE=4 SV=1	151.05	0.00028281	4.5556	2	2	2.2	213790	2	2	2.2	150170	2	2	2.2	92282	1	1	0.7	199100	1	1	0.7	75529	1	1	0.7	21301	2	2	1.3	1141400	2	2	1.3	676320	1	1	0.6	95980	0	0	0	0	2	2	1.7	234160	2
Q16KS7	>tr|Q16KS7|Q16KS7_AEDAE AAEL012890-PA OS=Aedes aegypti GN=AAEL012890 PE=4 SV=1	95.936	0	10.895	2	2	4.8	387010	2	2	4	69472	1	1	3.2	162170	2	2	4.8	330270	2	2	4.8	147470	1	1	3.2	142200	3	3	6.7	957640	1	1	1	82041	1	1	3.2	15689	3	3	6.7	1142400	3	3	5.9	1151500	3
Q16KT2	>tr|Q16KT2|Q16KT2_AEDAE AAEL012874-PA OS=Aedes aegypti GN=AaeL_AAEL012874 PE=4 SV=1	32.939	0	48.891	4	4	20.1	5866400	4	4	20.1	3698800	4	4	20.1	3485500	5	5	22.8	5304900	5	5	22.8	2998200	5	5	22.8	3137800	3	3	16	6530500	3	3	16	2725500	3	3	16	1314000	2	2	8.5	1838400	3	3	11.2	3459200	3
Q16KT3	>tr|Q16KT3|Q16KT3_AEDAE AAEL012885-PA OS=Aedes aegypti GN=AAEL012885 PE=4 SV=1	30.653	0	26.803	3	3	19	10096000	3	3	19	4629900	3	3	19	2968900	3	3	19	10477000	3	3	19	4500600	3	3	19	2122300	2	2	12.2	10093000	2	2	12.2	6256600	2	2	12.2	1188500	2	2	13.6	2276100	2	2	13.6	3627500	2
Q16KT4	>tr|Q16KT4|Q16KT4_AEDAE AAEL012880-PA OS=Aedes aegypti GN=AAEL012880 PE=4 SV=1	91.293	0	92.779	11	11	15.8	8215400	13	13	19.7	5467100	12	12	17.3	3557000	7	7	11.5	6259200	8	8	12.7	2454000	5	5	8.4	2412900	12	12	19.8	11564000	13	13	21.2	6277000	10	10	14	1263000	11	11	16.1	10403000	10	10	14.6	9775600	9
Q16VL0;Q16KU5	>tr|Q16VL0|Q16VL0_AEDAE AAEL009532-PA OS=Aedes aegypti GN=AaeL_AAEL009532 PE=4 SV=1;>tr|Q16KU5|Q16KU5_AEDAE AAEL012861-PA (Fragment) OS=Aedes aegypti GN=AAEL012861 PE=4 SV=1	92.084	0.00052206	2.9647	0	0	0	0	0	0	0	0	0	0	0	0	0	0	0	0	0	0	0	0	0	0	0	0	1	1	2.4	268720	0	0	0	0	0	0	0	0	0	0	0	0	0	0	0	0	0
Q16KU8	>tr|Q16KU8|Q16KU8_AEDAE AAEL012859-PA OS=Aedes aegypti GN=AaeL_AAEL012859 PE=4 SV=1	27.823	0	19.564	2	2	12.9	1936900	4	4	25.4	2545900	4	4	25.4	3981800	2	2	10.8	3548800	2	2	10.8	2306400	2	2	10.8	999440	5	5	25.8	5518300	3	3	13.8	2319400	4	4	17.1	1181800	1	1	5.8	2600800	1	1	5.8	2001500	2
Q16KV1	>tr|Q16KV1|Q16KV1_AEDAE AAEL012863-PA OS=Aedes aegypti GN=AaeL_AAEL012863 PE=4 SV=1	27.031	0	46.492	5	5	26.2	9234600	4	4	19	2233900	5	5	26.2	1141700	3	3	18.1	6127100	3	3	18.1	2075500	3	3	18.1	1296200	6	6	31.6	73257000	4	4	21.5	5067200	6	6	33.8	1929000	4	4	21.1	62098000	5	5	28.3	7881300	4
Q16KV2	>tr|Q16KV2|Q16KV2_AEDAE AAEL012860-PA OS=Aedes aegypti GN=AaeL_AAEL012860 PE=4 SV=1	27.404	0	137.17	12	12	51.7	127750000	12	12	55.9	52873000	12	12	61.8	101520000	8	8	34.9	112910000	9	9	35.7	43506000	6	6	30.7	65769000	11	11	50.4	154150000	9	9	42.9	74608000	11	11	43.7	33417000	9	9	34.5	120070000	9	9	35.3	105400000	12
Q16KV3	>tr|Q16KV3|Q16KV3_AEDAE AAEL012867-PA OS=Aedes aegypti GN=AaeL_AAEL012867 PE=4 SV=1	22.054	0	315.85	2	2	17.9	199430000	1	1	4.2	16798000	1	1	4.2	3071600	2	2	8.9	92660000	2	2	8.9	1896100	2	2	8.9	3279200	1	1	4.2	67747000	3	3	22.6	92266000	2	2	8.9	10804000	1	1	4.2	30580000	1	1	4.2	39250000	1
Q16KV4	>tr|Q16KV4|Q16KV4_AEDAE AAEL012866-PA OS=Aedes aegypti GN=AaeL_AAEL012866 PE=4 SV=1	18.756	0	144.76	9	9	58.9	330930000	9	9	58.9	253970000	9	9	58.9	203110000	8	8	54.8	257790000	8	8	54.8	111870000	7	7	54.2	84066000	8	8	48.8	378360000	8	8	48.8	250330000	9	9	58.9	102240000	6	6	40.5	176390000	5	5	39.9	172920000	7
Q16KV5	>tr|Q16KV5|Q16KV5_AEDAE AAEL012865-PA OS=Aedes aegypti GN=AaeL_AAEL012865 PE=4 SV=1	30.475	0	55.066	4	4	13.7	53081000	4	4	13.7	26880000	4	4	13.7	26512000	3	3	10.7	36700000	3	3	10.7	14788000	3	3	10.7	7900400	6	6	25.5	74496000	5	5	16.2	37240000	6	6	25.5	6977800	4	4	13.7	41768000	4	4	13.7	39791000	4
Q16KW1	>tr|Q16KW1|Q16KW1_AEDAE AAEL012851-PA OS=Aedes aegypti GN=AaeL_AAEL012851 PE=4 SV=1	54.552	0	108.82	10	10	27.1	9696300	9	9	24.8	6608500	9	9	26.5	4610400	10	10	27.3	12625000	9	9	25.3	4306300	7	7	20	2611500	8	8	21.6	10419000	9	9	21.6	6341800	8	8	22.4	2083300	6	6	15.2	6652700	7	7	17.2	8308600	7
Q16KW6;Q16KW7	>tr|Q16KW6|Q16KW6_AEDAE AAEL012849-PA OS=Aedes aegypti GN=AaeL_AAEL012849 PE=4 SV=1;>tr|Q16KW7|Q16KW7_AEDAE AAEL012849-PB OS=Aedes aegypti GN=AaeL_AAEL012849 PE=4 SV=1	39.871	0	58.842	4	4	21.6	6287400	4	4	21.6	3976500	3	3	17.8	1374400	3	3	17.8	2737400	4	4	21.6	2986000	3	3	16.4	590410	4	4	21.6	9036700	4	4	21.6	2164600	2	2	12.1	268710	3	3	17.8	3946900	4	4	21.6	5663200	4
Q16KX3;Q16YW1	>tr|Q16KX3|Q16KX3_AEDAE Mitochondrial import inner membrane translocase subunit TIM44 OS=Aedes aegypti GN=AaeL_AAEL008412 PE=3 SV=1;>tr|Q16YW1|Q16YW1_AEDAE Mitochondrial import inner membrane translocase subunit TIM44 OS=Aedes aegypti GN=AaeL_AAEL008412 PE	49.026	0	77.232	11	11	30	10169000	14	14	36.7	10024000	11	11	30.3	7025900	8	8	21.5	10792000	8	8	21.7	4674400	5	5	13.9	3122000	11	11	29.6	18009000	10	10	27.3	7752400	8	8	21.5	1951800	10	10	24.7	14603000	10	10	25.2	17786000	10
Q16KX6	>tr|Q16KX6|Q16KX6_AEDAE AAEL012841-PA OS=Aedes aegypti GN=AaeL_AAEL012841 PE=4 SV=1	48.325	0	22.666	5	5	15.3	1308800	7	7	20.5	3001300	3	3	8.2	326250	3	3	10.7	867690	1	1	3.9	39189	3	3	10.7	718960	5	5	15.3	4854000	4	4	10.5	585070	6	6	17.4	658690	5	5	13.5	2016400	5	5	13.5	3943200	4
Q16KY0;Q16KY1	>tr|Q16KY0|Q16KY0_AEDAE AAEL012836-PA OS=Aedes aegypti GN=AaeL_AAEL012836 PE=4 SV=1;>tr|Q16KY1|Q16KY1_AEDAE AAEL012838-PA OS=Aedes aegypti GN=AaeL_AAEL012838 PE=4 SV=1	103.84	0	6.7273	0	0	0	0	2	2	3.9	132690	2	2	3.9	220320	0	0	0	0	0	0	0	0	0	0	0	0	1	1	1.5	175230	0	0	0	0	1	1	1.5	19447	0	0	0	0	1	1	1.7	228380	1
Q16KY2	>tr|Q16KY2|Q16KY2_AEDAE AAEL012835-PA OS=Aedes aegypti GN=AAEL012835 PE=4 SV=1	90.189	0	323.31	24	24	39.3	20869000	22	22	38.7	15394000	28	28	52.1	7707100	26	26	42.2	24721000	24	24	38.6	11216000	25	25	38.3	9484200	28	28	44.7	35179000	26	26	39.3	15579000	28	28	43.6	4890400	26	26	40.5	26001000	24	24	37.6	23093000	26
Q16NC8;Q16KY5	>tr|Q16NC8|Q16NC8_AEDAE Transmembrane 9 superfamily member OS=Aedes aegypti GN=AaeL_AAEL012016 PE=3 SV=1;>tr|Q16KY5|Q16KY5_AEDAE Transmembrane 9 superfamily member OS=Aedes aegypti GN=AaeL_AAEL012833 PE=3 SV=1	67.398	0	20.369	2	2	4.1	2028700	3	3	6	2527500	4	4	9.1	2315600	2	2	3.4	673180	1	1	2.2	168300	2	2	3.4	2113000	4	4	7.2	12013000	3	3	6	527060	5	5	10.3	1017700	2	2	3.8	1892100	3	3	6.8	2530100	2
Q16KY9	>tr|Q16KY9|Q16KY9_AEDAE AAEL012826-PA OS=Aedes aegypti GN=AaeL_AAEL012826 PE=4 SV=1	67.743	0	241.86	20	20	38.3	21188000	22	22	44.6	11734000	21	21	42.3	9401600	26	26	48.6	33352000	28	28	52.7	12780000	25	25	48.5	10682000	19	19	39.4	20582000	18	18	38.6	13734000	20	20	41.5	5097000	14	14	27.5	8055200	13	13	26.5	7129900	14
Q16KZ1	>tr|Q16KZ1|Q16KZ1_AEDAE AAEL012825-PA OS=Aedes aegypti GN=AaeL_AAEL012825 PE=3 SV=1	64.167	0	323.31	32	32	56.8	61942000	34	34	64.2	55729000	36	36	71.9	52099000	24	24	43.7	85861000	22	22	43.7	33828000	21	21	39.3	28930000	29	29	50.7	99114000	27	27	48.8	43132000	30	30	57.1	15308000	16	16	30.8	33708000	18	18	33.7	28450000	20
Q16KZ2	>tr|Q16KZ2|Q16KZ2_AEDAE AAEL012827-PA OS=Aedes aegypti GN=AaeL_AAEL012827 PE=3 SV=1	91.128	0	323.31	34	34	45.4	86690000	40	40	55.5	100150000	41	41	57.4	65748000	29	29	38.6	77702000	28	28	40.1	26422000	30	30	41.6	28429000	32	32	43.4	200040000	31	31	41.8	59665000	32	32	45.5	28923000	33	33	46.9	138630000	34	34	47.3	145800000	35
Q16KZ3	>tr|Q16KZ3|Q16KZ3_AEDAE AAEL012820-PA OS=Aedes aegypti GN=AaeL_AAEL012820 PE=4 SV=1	31.709	0	5.2503	1	1	4.2	382550	1	1	4.2	739040	0	0	0	0	0	0	0	0	0	0	0	0	0	0	0	0	0	0	0	0	0	0	0	0	0	0	0	0	0	0	0	0	1	1	4.2	0	0
Q16KZ9	>tr|Q16KZ9|Q16KZ9_AEDAE AAEL012816-PA OS=Aedes aegypti GN=AaeL_AAEL012816 PE=4 SV=1	18.588	0	43.86	5	5	50.3	12631000	4	4	40.3	5842900	5	5	50.3	8639300	4	4	39.6	8270700	4	4	39.6	3964600	3	3	29.6	2147700	4	4	39	21206000	3	3	28.3	8817700	3	3	28.3	2555000	3	3	28.3	6564200	3	3	28.3	8109400	3
Q16X23;Q16L04	>tr|Q16X23|Q16X23_AEDAE AAEL009021-PA OS=Aedes aegypti GN=AaeL_AAEL009021 PE=4 SV=1;>tr|Q16L04|Q16L04_AEDAE AAEL012809-PA OS=Aedes aegypti GN=AaeL_AAEL012809 PE=4 SV=1	36.884	0.00052466	3.042	2	2	7.9	1150200	2	2	7.9	792550	2	2	7.9	484100	1	1	3.1	722960	1	1	3.1	250810	1	1	3.1	276000	1	1	3.1	614320	2	2	6.6	354150	1	1	3.1	101200	2	2	6.6	2447200	2	2	6.6	931280	2
Q16L08;Q16KA9	>tr|Q16L08|Q16L08_AEDAE Ubiquitin carboxyl-terminal hydrolase OS=Aedes aegypti GN=AaeL_AAEL012807 PE=3 SV=1;>tr|Q16KA9|Q16KA9_AEDAE Ubiquitin carboxyl-terminal hydrolase OS=Aedes aegypti GN=AaeL_AAEL013052 PE=3 SV=1	26.05	0	79.005	8	8	45.2	101240000	9	9	57.5	92396000	9	9	57.5	36915000	7	7	40.8	102260000	6	6	39.9	46652000	6	6	34.2	13195000	6	6	39.9	103610000	6	6	39.9	49020000	7	7	52.2	21056000	7	7	40.8	49974000	7	7	44.3	59609000	8
Q16L13	>tr|Q16L13|Q16L13_AEDAE AAEL012811-PA OS=Aedes aegypti GN=AaeL_AAEL012811 PE=4 SV=1	47.991	0	7.9327	3	1	10.4	5869700	2	1	7.1	3929400	2	1	6.9	1903400	2	1	7.1	4989000	2	1	7.1	2335400	1	1	3.6	2762700	0	0	0	0	1	0	3.3	366460	1	0	3.3	117410	2	0	6.9	686930	3	0	11.1	1308900	2
Q16L30	>tr|Q16L30|Q16L30_AEDAE AAEL012779-PA OS=Aedes aegypti GN=AAEL012779 PE=4 SV=1	93.38	0	21.608	9	8	12.4	4181400	8	7	10.2	2061100	9	8	12	1160400	6	5	7.8	1582500	6	5	7.8	501880	7	6	9.2	1759000	10	9	13.3	4374900	9	8	11.2	2033200	10	9	13	1797500	5	4	5.8	1388400	5	5	6.7	1283300	5
Q16L31	>tr|Q16L31|Q16L31_AEDAE AAEL012783-PA OS=Aedes aegypti GN=AaeL_AAEL012783 PE=2 SV=1	107.57	0	323.31	30	29	34.3	67517000	31	30	37.9	26872000	33	32	40.1	12048000	30	29	33.6	83293000	30	29	34.5	37575000	29	28	34.3	20637000	29	28	34.5	47308000	27	26	32.4	53574000	30	29	35.1	19964000	19	18	25.7	17154000	17	17	22	14316000	22
Q16L33;Q16L32	>tr|Q16L33|Q16L33_AEDAE AAEL012778-PA OS=Aedes aegypti GN=AaeL_AAEL012778 PE=4 SV=1;>tr|Q16L32|Q16L32_AEDAE AAEL012778-PB OS=Aedes aegypti GN=AaeL_AAEL012778 PE=4 SV=1	112.03	0	323.31	34	34	36.9	157860000	37	37	44	92089000	40	40	50.3	74208000	30	30	29.5	84953000	29	29	29	40731000	27	27	27.7	35030000	36	36	39.8	278840000	34	34	35.1	115040000	36	36	40.4	43266000	34	34	34.1	117150000	34	34	34.1	131910000	37
Q16L35	>tr|Q16L35|Q16L35_AEDAE AAEL012776-PA OS=Aedes aegypti GN=AaeL_AAEL012776 PE=4 SV=1	102.95	0	92.677	10	10	13.3	6411100	10	10	13.3	3181600	9	9	11.8	912650	11	11	14.7	4448200	12	12	16.5	3485000	10	10	13.3	1176000	11	11	15.2	9445800	11	11	15.2	5594400	10	10	14.3	1616700	9	9	11.6	3169800	11	11	13.3	4553100	11
Q16L36	>tr|Q16L36|Q16L36_AEDAE AAEL012786-PA OS=Aedes aegypti GN=AaeL_AAEL012786 PE=4 SV=1	24.645	0	201.51	9	9	45.9	88071000	8	8	40.5	43267000	8	8	42.3	16735000	7	7	36.8	59703000	7	7	36.8	25273000	6	6	31.4	5067500	9	9	45	174500000	9	9	45	74934000	8	8	39.5	22203000	5	5	22.3	65307000	5	5	22.3	66993000	6
Q16L37	>tr|Q16L37|Q16L37_AEDAE AAEL012781-PA OS=Aedes aegypti GN=AaeL_AAEL012781 PE=4 SV=1	62.926	0.00027617	4.0146	0	0	0	0	0	0	0	0	0	0	0	0	0	0	0	0	0	0	0	0	0	0	0	0	1	1	2.4	259250	1	1	2.4	105590	0	0	0	0	0	0	0	0	0	0	0	0	0
Q16L64	>tr|Q16L64|Q16L64_AEDAE AAEL012751-PA OS=Aedes aegypti GN=AaeL_AAEL012751 PE=4 SV=1	69.476	0.00051948	2.8977	0	0	0	0	1	0	2.7	0	1	0	2.7	0	0	0	0	0	0	0	0	0	0	0	0	0	1	1	1.1	531780	1	1	1.1	277340	1	1	1.1	57388	1	1	2	0	0	0	0	0	0
Q16L65	>tr|Q16L65|Q16L65_AEDAE AAEL012753-PA (Fragment) OS=Aedes aegypti GN=AaeL_AAEL012753 PE=4 SV=1	101.38	0	6.6471	1	1	1	143110	2	1	2.9	178740	3	2	4.2	127230	2	2	2.4	306380	2	2	2.4	99848	2	2	2.4	123000	1	1	1	190180	1	1	1	99514	1	1	1	35297	0	0	0	0	1	1	1	259520	1
Q16L72	>tr|Q16L72|Q16L72_AEDAE AAEL012746-PA OS=Aedes aegypti GN=AaeL_AAEL012746 PE=3 SV=1	59.517	0	323.31	24	24	51.8	71430000	27	27	55.7	53066000	26	26	53.5	36192000	24	24	53.1	75500000	23	23	50.9	29942000	24	24	53.1	31018000	21	21	45.6	78382000	21	21	42.3	45445000	23	23	50.2	20166000	24	24	48.2	56454000	23	23	48	70288000	23
Q16L79	>tr|Q16L79|Q16L79_AEDAE Ribosomal protein L15 OS=Aedes aegypti GN=AaeL_AAEL012736 PE=3 SV=1	18.491	0	184.14	11	7	55.1	1380400000	11	7	55.1	625350000	11	7	55.1	331480000	11	7	55.1	1083200000	11	7	55.1	357050000	11	7	55.1	181130000	9	5	44.9	1374300000	9	5	44.9	688760000	8	5	40.5	209150000	11	7	55.1	1398100000	10	6	49.4	881520000	10
Q16L82	>tr|Q16L82|Q16L82_AEDAE AAEL012743-PA OS=Aedes aegypti GN=AaeL_AAEL012743 PE=3 SV=1	79.494	0	83.432	0	0	0	0	0	0	0	0	0	0	0	0	0	0	0	0	1	1	1.7	27241	1	1	1.7	82545	2	2	4.6	460550	1	1	2.9	159810	2	2	4.6	119080	2	2	3.9	1367300	2	2	3.9	1441500	1
Q16L85	>tr|Q16L85|Q16L85_AEDAE AAEL012733-PA OS=Aedes aegypti GN=AaeL_AAEL012733 PE=4 SV=1	20.256	0	157.26	9	9	35.9	613280000	8	8	31.2	296620000	8	8	35.3	178900000	9	9	35.9	602490000	8	8	31.2	193710000	9	9	35.9	97781000	8	8	31.2	1107100000	8	8	31.2	450300000	10	10	36.5	147440000	9	9	35.9	744440000	8	8	31.2	656950000	9
Q16L90	>tr|Q16L90|Q16L90_AEDAE AAEL012727-PA OS=Aedes aegypti GN=AaeL_AAEL012727 PE=4 SV=1	96.291	0	8.8266	2	2	2.3	120820	2	2	2.3	88366	0	0	0	0	0	0	0	0	0	0	0	0	0	0	0	0	1	1	3.4	267900	1	1	3.4	27400	0	0	0	0	0	0	0	0	2	2	4.6	372360	1
Q16L96	>tr|Q16L96|Q16L96_AEDAE AAEL012723-PA OS=Aedes aegypti GN=AaeL_AAEL012723 PE=3 SV=1	45.198	0	65.966	7	7	21.3	8673800	7	7	21.3	5361400	7	7	21.3	3429100	7	7	22.3	8487300	7	7	22.3	2650900	6	6	20	2647700	5	5	12.6	6833200	6	6	15.3	4594700	5	5	11.9	1092400	5	5	13.4	5018500	6	6	18.6	5651700	6
Q16LA4;Q16LA5	>tr|Q16LA4|Q16LA4_AEDAE AAEL012710-PB OS=Aedes aegypti GN=AAEL012710 PE=4 SV=1;>tr|Q16LA5|Q16LA5_AEDAE AAEL012710-PA OS=Aedes aegypti GN=AaeL_AAEL012710 PE=4 SV=1	16.572	0.0029218	2.0243	0	0	0	0	0	0	0	0	0	0	0	0	0	0	0	0	0	0	0	0	0	0	0	0	1	1	13.5	2042400	0	0	0	0	0	0	0	0	0	0	0	0	0	0	0	0	1
Q16LB4	>tr|Q16LB4|Q16LB4_AEDAE AAEL012698-PA (Fragment) OS=Aedes aegypti GN=AaeL_AAEL012698 PE=4 SV=1	185.59	0	15.9	2	1	1.5	47840	2	1	1.6	144990	3	2	2.5	69404	1	0	0.5	0	1	0	0.5	0	1	0	0.5	0	2	1	1.3	329590	3	2	2.1	162740	3	2	2.4	17399	3	2	1.8	132850	4	3	3.2	339490	4
Q16LB5	>tr|Q16LB5|Q16LB5_AEDAE AAEL012701-PA OS=Aedes aegypti GN=AaeL_AAEL012701 PE=4 SV=1	182.47	0	97.95	10	1	7.4	655400	17	1	12.9	2197700	16	1	12.3	1695100	5	0	4	256350	3	0	2.3	71324	8	1	6	549020	17	2	11.8	5297100	8	0	5.2	294200	16	2	11.2	880690	17	1	11.4	4154500	19	4	13.5	5143200	21
Q16LB7;Q16LB6	>tr|Q16LB7|Q16LB7_AEDAE AAEL012702-PA OS=Aedes aegypti GN=AAEL012702 PE=4 SV=1;>tr|Q16LB6|Q16LB6_AEDAE AAEL012700-PA OS=Aedes aegypti GN=AaeL_AAEL012700 PE=4 SV=1	186.85	0	323.31	31	30	21.2	9733000	35	34	25.4	12009000	40	39	28.8	6817100	24	23	17.3	10070000	23	22	15.9	3319200	27	26	19.7	5519500	34	33	23.7	20404000	27	26	20.3	5009100	27	26	19.3	2791500	28	27	20	12152000	30	29	20.9	14273000	27
Q16LC3	>tr|Q16LC3|Q16LC3_AEDAE AAEL012704-PA OS=Aedes aegypti GN=AaeL_AAEL012704 PE=1 SV=1	13.594	0	28.861	3	3	17.5	22979000	4	4	32.5	30534000	4	4	32.5	9174200	3	3	25	33781000	4	4	25	5490900	4	4	40	20885000	2	2	16.7	8821200	2	2	15.8	15609000	1	1	7.5	263210	4	4	30.8	13800000	4	4	40	41660000	5
Q16LC6	>tr|Q16LC6|Q16LC6_AEDAE AAEL012690-PA OS=Aedes aegypti GN=AaeL_AAEL012690 PE=4 SV=1	86.846	0	25.361	3	3	8.6	753880	5	5	11.9	1363600	5	5	11.9	745920	2	2	4.4	697180	1	1	2.9	113610	0	0	0	0	7	7	13.9	2907100	3	3	4.8	366320	5	5	10.4	385040	9	9	14.1	2474600	4	4	7	1184400	5
Q16LD2	>tr|Q16LD2|Q16LD2_AEDAE AAEL012687-PA OS=Aedes aegypti GN=AaeL_AAEL012687 PE=4 SV=1	50.983	0.0033654	1.8687	1	1	2.7	167160	1	1	2.7	109600	1	1	2.7	69632	1	1	2.7	164210	1	1	2.7	42889	1	1	2.7	50208	1	1	2.7	342570	1	1	2.7	115570	1	1	2.7	31283	2	2	4.9	405670	2	2	4.9	431560	1
Q16LD5	>tr|Q16LD5|Q16LD5_AEDAE AAEL012685-PA OS=Aedes aegypti GN=AaeL_AAEL012685 PE=4 SV=1	49.429	0.00028653	4.89	4	4	9.9	1414000	4	4	9.9	982730	4	4	9.9	710970	2	2	5	498440	2	2	5	169370	1	1	2	181360	3	3	7.2	1834900	3	3	7.2	656660	2	2	5.2	141900	3	3	7.2	1269700	2	2	4.3	879510	2
Q16LE3	>tr|Q16LE3|Q16LE3_AEDAE AAEL012681-PA OS=Aedes aegypti GN=AaeL_AAEL012681 PE=4 SV=1	23.126	0	17.359	2	2	13	1794800	3	3	18.7	6131400	4	4	24.9	5331500	2	2	7.8	2663800	2	2	13.5	3946600	2	2	13.5	3017300	2	2	13	12730000	3	3	18.7	9229400	2	2	13.5	2478600	2	2	13	2233000	3	3	18.7	9713400	4
Q16YK0;Q16LE7	>tr|Q16YK0|Q16YK0_AEDAE AAEL008512-PA OS=Aedes aegypti GN=AaeL_AAEL008512 PE=4 SV=1;>tr|Q16LE7|Q16LE7_AEDAE AAEL012674-PA OS=Aedes aegypti GN=AaeL_AAEL012674 PE=4 SV=1	37.038	0	26.367	4	4	18.6	3471800	4	4	18.6	3154900	4	4	18.6	660780	3	3	14.4	2324600	2	2	10.5	585090	2	2	10.5	131500	3	3	15.3	5846000	2	2	11.4	1052100	3	3	15.3	494980	3	3	14.4	5136500	2	2	10.5	3511900	3
Q1HQT8;Q16LF6	>tr|Q1HQT8|Q1HQT8_AEDAE AAEL007549-PA OS=Aedes aegypti GN=AaeL_AAEL007549 PE=2 SV=1;>tr|Q16LF6|Q16LF6_AEDAE AAEL012666-PA OS=Aedes aegypti GN=AaeL_AAEL012666 PE=4 SV=1	23.213	0	323.31	13	13	73	436520000	13	13	73	263510000	13	13	73	228630000	10	10	59.2	488010000	9	9	59.2	167080000	9	9	59.2	210450000	11	11	67.8	517200000	8	8	55.9	248120000	11	11	67.8	93080000	8	8	59.2	502980000	8	8	47.9	396820000	11
Q16LF9	>tr|Q16LF9|Q16LF9_AEDAE AAEL012658-PA OS=Aedes aegypti GN=AaeL_AAEL012658 PE=4 SV=1	27.085	0	148.25	4	4	24.2	51281000	4	4	24.2	49185000	4	4	24.2	8688400	7	7	35.1	55159000	8	8	38.7	29523000	6	6	30.6	9596600	3	3	16.9	51738000	5	5	24.2	16610000	6	6	32.3	8649300	5	5	24.2	44138000	5	5	27.8	56097000	5
Q16LG6;Q16LG5;Q16LG4;Q174L8;Q16LG3	>tr|Q16LG6|Q16LG6_AEDAE AAEL012656-PB OS=Aedes aegypti GN=AaeL_AAEL012656 PE=4 SV=1;>tr|Q16LG5|Q16LG5_AEDAE AAEL012656-PC OS=Aedes aegypti GN=AaeL_AAEL012656 PE=4 SV=1;>tr|Q16LG4|Q16LG4_AEDAE AAEL012656-PA OS=Aedes aegypti GN=AaeL_AAEL012656 PE=4 SV=1;>tr|	27.579	0	86.522	4	4	27.6	9292600	3	3	23.4	3787400	4	4	27.6	2224200	2	2	17.6	2466600	4	4	27.6	2212200	3	3	23.4	1573600	4	4	27.6	11841000	2	2	7.9	5872400	4	4	27.6	2155300	3	3	13.8	7765700	4	4	27.6	9448600	4
Q16LI7	>tr|Q16LI7|Q16LI7_AEDAE AAEL012635-PA OS=Aedes aegypti GN=AAEL012635 PE=4 SV=1	34.524	0.00028694	4.9122	1	1	5.2	1175500	1	1	5.2	1093000	1	1	5.2	205560	0	0	0	0	0	0	0	0	0	0	0	0	1	1	5.2	2054900	1	1	5.2	976420	1	1	5.2	159580	1	1	5.8	422550	1	1	5.8	485930	0
Q16LJ3	>tr|Q16LJ3|Q16LJ3_AEDAE AAEL012631-PA OS=Aedes aegypti GN=AaeL_AAEL012631 PE=3 SV=1	116.2	0	323.31	49	49	51	99367000	49	49	55.1	72492000	52	52	59.3	59254000	42	42	46.1	72568000	43	43	46.8	27537000	40	40	41.7	33375000	48	48	53	173660000	44	44	45.1	66716000	45	45	50.5	26019000	43	43	42.7	115290000	43	43	43.2	119560000	46
Q16LJ7	>tr|Q16LJ7|Q16LJ7_AEDAE AAEL012624-PA OS=Aedes aegypti GN=AaeL_AAEL012624 PE=4 SV=1	27.271	0.0002891	5.0978	1	1	5.3	0	0	0	0	0	0	0	0	0	1	1	5.3	0	0	0	0	0	0	0	0	0	1	1	5.3	922870	0	0	0	0	0	0	0	0	0	0	0	0	1	1	5.3	560450	1
Q16LJ8	>tr|Q16LJ8|Q16LJ8_AEDAE AAEL012621-PA OS=Aedes aegypti GN=AaeL_AAEL012621 PE=4 SV=1	39.659	0	43.442	9	9	24	60480000	9	9	24	34082000	8	8	21.3	28067000	8	8	24.9	57120000	9	9	24	18549000	8	8	22.2	9556000	9	9	24	73984000	10	10	26	50143000	9	9	24	12053000	9	9	24	55117000	9	9	24	53203000	8
Q16LK4;Q16LK5	>tr|Q16LK4|Q16LK4_AEDAE AAEL012612-PA OS=Aedes aegypti GN=AaeL_AAEL012612 PE=4 SV=1;>tr|Q16LK5|Q16LK5_AEDAE AAEL012612-PB OS=Aedes aegypti GN=AaeL_AAEL012612 PE=4 SV=1	125.05	0	8.3626	5	5	4.9	425370	2	2	1.9	73074	1	1	1.1	10928	2	2	2.5	0	0	0	0	0	0	0	0	0	1	1	1.2	0	1	1	1.2	80385	1	1	1.2	8242.6	1	1	1.2	0	0	0	0	0	0
Q16LK7;Q16LK6	>tr|Q16LK7|Q16LK7_AEDAE AAEL012618-PA OS=Aedes aegypti GN=AaeL_AAEL012618 PE=4 SV=1;>tr|Q16LK6|Q16LK6_AEDAE AAEL012618-PB OS=Aedes aegypti GN=AaeL_AAEL012618 PE=4 SV=1	61.94	0	67.41	8	8	16	123810000	8	8	16.2	60895000	5	5	10.1	31061000	10	10	18.9	129180000	10	10	18.9	32827000	10	10	19.4	17064000	8	8	16.5	186440000	7	7	13.8	3488300	7	7	13.8	22196000	12	12	20.5	135120000	10	10	19.7	9269900	11
Q16LK8	>tr|Q16LK8|Q16LK8_AEDAE AAEL012614-PA OS=Aedes aegypti GN=AaeL_AAEL012614 PE=4 SV=1	36.979	0	205.35	16	12	51.1	108960000	16	12	51.1	84221000	17	13	56.3	90707000	13	10	41.2	106210000	12	9	39.6	36989000	14	11	41.2	62543000	15	11	45.8	170700000	16	12	45.8	86937000	16	12	45.8	35080000	16	12	45.8	202380000	17	13	45.8	152570000	16
Q16LL0	>tr|Q16LL0|Q16LL0_AEDAE AAEL012616-PA OS=Aedes aegypti GN=AaeL_AAEL012616 PE=4 SV=1	111.78	0	128.47	6	6	8.6	1211600	12	12	15.7	4567900	14	14	17.7	2711200	6	6	7.6	1682400	8	8	11.1	1158300	10	10	13	1761900	12	12	16.1	12400000	10	10	13.3	2896000	15	15	21	3356700	11	11	14.8	4364500	11	11	14.7	5230000	13
Q16LL4	>tr|Q16LL4|Q16LL4_AEDAE AAEL012611-PA OS=Aedes aegypti GN=AAEL012611 PE=4 SV=1	33.083	0.0005123	2.6744	0	0	0	0	1	1	5.9	137580	1	1	5.9	163710	0	0	0	0	1	1	5.9	15731	1	1	5.9	120590	0	0	0	0	0	0	0	0	1	1	5.9	252120	0	0	0	0	0	0	0	0	0
Q16LL6	>tr|Q16LL6|Q16LL6_AEDAE AAEL012608-PA OS=Aedes aegypti GN=AaeL_AAEL012608 PE=4 SV=1	81.701	0.00026817	3.4406	1	1	1.7	19510	1	1	1.7	28775	1	1	1.7	18065	0	0	0	0	0	0	0	0	0	0	0	0	1	1	1.7	14980	0	0	0	0	1	1	1.7	23475	0	0	0	0	0	0	0	0	0
Q16LL8;Q16EU1	>tr|Q16LL8|Q16LL8_AEDAE AAEL012607-PA OS=Aedes aegypti GN=AAEL012607 PE=4 SV=1;>tr|Q16EU1|Q16EU1_AEDAE AAEL015015-PA OS=Aedes aegypti GN=AAEL015015 PE=4 SV=1	271.02	0	14.288	1	1	0.5	25452	1	1	0.5	26740	0	0	0	0	0	0	0	0	0	0	0	0	0	0	0	0	4	4	2.1	187830	2	2	1.1	39888	2	2	1	27486	3	3	1.6	66568	4	4	2.1	855530	2
Q16LM7	>tr|Q16LM7|Q16LM7_AEDAE AAEL012594-PA (Fragment) OS=Aedes aegypti GN=AaeL_AAEL012594 PE=4 SV=1	70.416	0	17.224	2	2	3.6	767010	4	4	6.8	869490	3	3	5.3	192970	1	1	1.5	525460	1	1	1.7	99538	2	2	3.1	115680	2	2	4.6	924480	4	4	7.9	1207400	3	3	5.3	277340	4	4	7.1	1157200	5	5	8.1	1461500	4
Q16LM8	>tr|Q16LM8|Q16LM8_AEDAE AAEL012593-PA (Fragment) OS=Aedes aegypti GN=AAEL012593 PE=4 SV=1	57.756	0.0002733	3.8559	1	1	4	141490	1	1	4	301000	1	1	4	161660	0	0	0	0	1	1	2.7	348970	0	0	0	0	1	1	2.3	415320	0	0	0	0	0	0	0	0	0	0	0	0	0	0	0	0	0
Q16LN3	>tr|Q16LN3|Q16LN3_AEDAE Aspartate aminotransferase OS=Aedes aegypti GN=AaeL_AAEL012579 PE=4 SV=1	45.363	0	277.55	25	25	57.6	128630000	26	26	73	108790000	29	29	74.8	73816000	22	22	47.5	106180000	21	21	45.3	51470000	21	21	45.8	41914000	26	26	62.3	267560000	24	24	52.5	108410000	24	24	60.5	28452000	19	19	46.6	64345000	19	19	47.1	76092000	21
Q16LN5	>tr|Q16LN5|Q16LN5_AEDAE AAEL012568-PA OS=Aedes aegypti GN=AAEL012568 PE=4 SV=1	107.78	0	44.879	1	1	1.3	158460	1	1	1.3	91291	1	1	1.3	35471	1	1	1.7	0	0	0	0	0	0	0	0	0	5	5	6.9	1919700	3	3	3.9	521060	3	3	4.1	93456	2	2	2.2	664780	3	3	3.9	495670	2
Q16LN6	>tr|Q16LN6|Q16LN6_AEDAE AAEL012569-PA OS=Aedes aegypti GN=AAEL012569 PE=4 SV=1	38.856	0	20.649	1	1	6.2	205350	0	0	0	0	1	1	6.2	188080	2	2	10.1	724380	1	1	3.9	183720	2	2	8.1	453620	4	4	19.7	2467600	2	2	10.4	546160	2	2	11.5	242680	1	1	3.9	686320	0	0	0	0	0
Q16LN7	>tr|Q16LN7|Q16LN7_AEDAE AAEL012583-PA (Fragment) OS=Aedes aegypti GN=AAEL012583 PE=4 SV=1	212.98	0.0047699	1.756	1	1	0.6	46850	1	1	0.6	27283	1	1	0.6	3745.5	0	0	0	0	0	0	0	0	0	0	0	0	1	1	0.6	89872	1	1	0.6	36135	1	1	0.6	7287.5	1	1	0.6	56957	1	1	0.6	32875	1
Q16LP6	>tr|Q16LP6|Q16LP6_AEDAE AAEL012581-PA OS=Aedes aegypti GN=AaeL_AAEL012581 PE=4 SV=1	27.621	0	24.071	3	3	16.2	2394000	3	3	12.9	6077700	4	4	19.2	3221000	1	1	6.2	948600	2	2	10	1604500	2	2	10	473780	5	5	19.6	21701000	3	3	13.3	5626400	3	3	15.4	1225600	0	0	0	0	4	4	13.3	14419000	3
Q16LP7	>tr|Q16LP7|Q16LP7_AEDAE Phosphoserine aminotransferase OS=Aedes aegypti GN=AaeL_AAEL012578 PE=3 SV=1	39.584	0	323.31	20	20	54.1	674580000	22	22	57.7	476330000	22	22	57.7	323650000	22	22	57.5	1059900000	22	22	57.5	354900000	22	22	57.5	315240000	21	21	54.1	1171600000	20	20	54.1	534550000	20	20	51.7	157650000	20	20	54.1	327340000	21	21	54.1	384540000	21
Q16LQ3	>tr|Q16LQ3|Q16LQ3_AEDAE AAEL012561-PA OS=Aedes aegypti GN=AaeL_AAEL015593 PE=4 SV=1	101.08	0	30.757	4	4	6.3	1222200	3	3	4.5	548760	4	4	6.3	538750	3	3	4.6	942520	3	3	4.6	400950	2	2	3.4	380310	3	3	4.6	1372400	2	2	2.9	687800	3	3	4.6	653850	3	3	4.6	720500	3	3	4.6	1182000	3
Q16LR5	>tr|Q16LR5|Q16LR5_AEDAE AAEL012552-PA OS=Aedes aegypti GN=AaeL_AAEL012552 PE=3 SV=1	79.199	0	323.31	36	36	47	140170000	37	37	51.1	125860000	38	38	56.8	92203000	32	32	42.2	142010000	32	32	41.9	57911000	32	32	41.9	46951000	36	36	51	259150000	37	37	51.1	107130000	36	36	52.1	42242000	32	32	42.6	177600000	33	33	43.7	200130000	33
Q16LR7	>tr|Q16LR7|Q16LR7_AEDAE Phospholipid-transporting ATPase (Fragment) OS=Aedes aegypti GN=AAEL012549 PE=3 SV=1	149.14	0	125.4	11	11	11.1	3445800	14	14	16.2	2039600	14	14	15.5	1392100	7	7	7.9	1699700	6	6	6.1	517590	9	9	9.3	799190	9	9	8.8	3422900	9	9	8.9	1288000	12	12	12.8	614370	9	9	8.8	2211400	8	8	7.9	1999600	9
Q16LT1	>tr|Q16LT1|Q16LT1_AEDAE AAEL012536-PA OS=Aedes aegypti GN=AaeL_AAEL012536 PE=4 SV=1	182.99	0	7.1088	1	1	1.1	152660	4	4	3.9	415950	4	4	3.7	94164	1	1	0.9	53201	0	0	0	0	0	0	0	0	0	0	0	0	0	0	0	0	0	0	0	0	0	0	0	0	0	0	0	0	0
Q16LT3	>tr|Q16LT3|Q16LT3_AEDAE Tetraspanin OS=Aedes aegypti GN=AaeL_AAEL012532 PE=3 SV=1	32.448	0	9.2827	1	1	6.2	585750	2	2	12.4	1958700	1	1	6.2	369670	0	0	0	0	0	0	0	0	0	0	0	0	2	2	14.1	2715600	1	1	7.9	182220	0	0	0	0	1	1	6.2	1423500	2	2	10.7	2044000	1
Q16LU3	>tr|Q16LU3|Q16LU3_AEDAE AAEL012522-PA OS=Aedes aegypti GN=AAEL012522 PE=4 SV=1	60.185	0.00027632	4.0262	0	0	0	0	0	0	0	0	0	0	0	0	0	0	0	0	0	0	0	0	0	0	0	0	1	1	1.4	1075300	1	1	1.4	1416100	1	1	1.4	213810	0	0	0	0	1	1	3.4	401220	1
Q16LU4	>tr|Q16LU4|Q16LU4_AEDAE AAEL012520-PA OS=Aedes aegypti GN=AaeL_AAEL012520 PE=3 SV=1	56.432	0.0054156	1.6174	0	0	0	0	1	1	2.2	111070	1	1	2.2	22583	0	0	0	0	0	0	0	0	0	0	0	0	2	2	4.3	384870	1	1	2.2	122430	1	1	2.2	18083	1	1	2.2	245960	1	1	2.2	271110	1
Q16LU9	>tr|Q16LU9|Q16LU9_AEDAE AAEL012519-PA OS=Aedes aegypti GN=AaeL_AAEL012519 PE=4 SV=1	68.865	0	31.302	3	3	8.7	832170	3	3	8.7	674450	2	2	6.9	133990	2	2	6.7	904240	1	1	4.8	167430	2	2	6.7	459180	3	3	8.8	1081000	3	3	8.8	444860	2	2	4	116020	2	2	6.7	843660	2	2	6.7	1068600	2
Q16LV3	>tr|Q16LV3|Q16LV3_AEDAE AAEL012513-PA OS=Aedes aegypti GN=AaeL_AAEL012513 PE=4 SV=1	20.514	0	100.37	3	3	27.1	9153800	4	4	36.5	10058000	4	4	36.5	3594800	3	3	27.1	7116800	3	3	27.1	5793900	3	3	27.1	2244200	4	4	32	15968000	4	4	32	5129800	4	4	32	3143800	3	3	18.8	5742200	4	4	32	12139000	4
Q16LV4	>tr|Q16LV4|Q16LV4_AEDAE AAEL012506-PA OS=Aedes aegypti GN=AAEL012506 PE=4 SV=1	42.437	0	29.255	2	2	6.4	1404600	3	3	14.2	2799400	0	0	0	0	0	0	0	0	0	0	0	0	0	0	0	0	3	3	14.2	6124900	1	1	3.9	925080	2	2	11.7	775750	0	0	0	0	0	0	0	0	0
Q16LV5	>tr|Q16LV5|Q16LV5_AEDAE AAEL012505-PA OS=Aedes aegypti GN=AAEL012505 PE=4 SV=1	195.06	0	323.31	27	27	20.3	5043700	40	40	30.8	7390000	37	37	27.8	4199300	0	0	0	0	0	0	0	0	0	0	0	0	30	30	22.2	8663800	26	26	18.3	3034600	26	26	19.4	1604300	16	16	10.3	2957600	19	19	14.4	3366100	16
Q16LV6	>tr|Q16LV6|Q16LV6_AEDAE Carboxylic ester hydrolase (Fragment) OS=Aedes aegypti GN=AaeL_AAEL012509 PE=3 SV=1	63.701	0	21.163	4	4	12.5	1807100	5	5	14.5	3051900	3	3	9.4	433100	0	0	0	0	0	0	0	0	0	0	0	0	0	0	0	0	0	0	0	0	0	0	0	0	0	0	0	0	0	0	0	0	0
Q16LW0	>tr|Q16LW0|Q16LW0_AEDAE AAEL012515-PA OS=Aedes aegypti GN=AAEL012515 PE=4 SV=1	44.34	0	18.792	5	5	14.5	3430400	6	6	19.1	3354700	4	4	13.5	1274200	5	5	10.7	3793200	4	4	10.7	1628200	3	3	8.2	487360	5	5	15.1	4553600	5	5	14.3	3508300	5	5	15.1	721070	2	2	6.1	2477300	3	3	9.2	4143500	4
Q16LW1	>tr|Q16LW1|Q16LW1_AEDAE AAEL012514-PA OS=Aedes aegypti GN=AaeL_AAEL012514 PE=3 SV=1	85.75	0	16.495	2	2	2.1	340760	4	4	5.9	1116700	6	6	8.2	1866100	3	3	6.5	916950	3	3	6.5	447330	4	4	7.6	522520	5	5	8.9	1956700	2	2	4.3	454880	3	3	5.7	168960	4	4	6.2	2059000	4	4	5.2	1678800	4
Q16LW2	>sp|Q16LW2|PYM_AEDAE Partner of Y14 and mago OS=Aedes aegypti GN=Pym PE=3 SV=1	29.14	0	9.0228	2	2	10.7	2433900	1	1	4.7	1329900	1	1	4.7	579130	2	2	7.5	2947300	2	2	7.5	1251100	2	2	7.5	511540	2	2	5.1	3915400	2	2	5.1	2224300	1	1	4.7	345020	2	2	10.7	3450300	1	1	4.7	2050300	2
Q16LW3	>tr|Q16LW3|Q16LW3_AEDAE AAEL012510-PA OS=Aedes aegypti GN=IKK2 PE=4 SV=1	55.226	0	11.445	4	4	10.2	1177000	4	4	10.2	649900	4	4	10.2	449510	2	2	5.1	647290	2	2	5.1	232170	1	1	2.6	33935	4	4	9.3	1519800	2	2	5.1	414270	2	2	4.3	100860	1	1	2.4	363390	2	2	5.1	665850	2
Q16LW5	>tr|Q16LW5|Q16LW5_AEDAE AAEL012512-PA OS=Aedes aegypti GN=IAP9 PE=4 SV=1	17.496	0.0047619	1.7342	1	1	7.3	946170	1	1	7.3	1023000	1	1	7.3	1179100	0	0	0	0	0	0	0	0	0	0	0	0	1	1	7.3	2127500	1	1	7.3	817740	0	0	0	0	0	0	0	0	0	0	0	0	0
Q16LW8	>tr|Q16LW8|Q16LW8_AEDAE AAEL012502-PA OS=Aedes aegypti GN=AaeL_AAEL012502 PE=4 SV=1	35.414	0.0017123	2.0932	0	0	0	0	1	1	3.1	1455400	0	0	0	0	0	0	0	0	0	0	0	0	0	0	0	0	1	1	3.1	4173700	0	0	0	0	0	0	0	0	0	0	0	0	1	1	3.1	0	0
Q16LX1	>tr|Q16LX1|Q16LX1_AEDAE AAEL012500-PA OS=Aedes aegypti GN=AAEL012500 PE=4 SV=1	120.38	0.00028385	4.6396	0	0	0	0	0	0	0	0	0	0	0	0	0	0	0	0	0	0	0	0	0	0	0	0	2	2	3	293630	1	1	1.7	92521	0	0	0	0	0	0	0	0	0	0	0	0	0
Q172L7;Q16LX4	>tr|Q172L7|Q172L7_AEDAE AAEL007335-PA OS=Aedes aegypti GN=AaeL_AAEL007335 PE=4 SV=1;>tr|Q16LX4|Q16LX4_AEDAE AAEL012486-PA OS=Aedes aegypti GN=AaeL_AAEL012486 PE=4 SV=1	47.067	0	9.9339	4	4	13.7	3418100	0	0	0	0	1	1	3.1	10866	0	0	0	0	0	0	0	0	0	0	0	0	0	0	0	0	3	3	9.8	3878400	2	2	5.5	181750	0	0	0	0	0	0	0	0	0
Q16LY2	>tr|Q16LY2|Q16LY2_AEDAE AAEL012489-PA OS=Aedes aegypti GN=AaeL_AAEL012489 PE=4 SV=1	133.59	0	93.882	10	10	11.4	1898600	11	11	13.1	1497300	9	9	10.7	642030	8	8	9.6	1380700	9	9	11.1	1062000	8	8	10.2	364940	10	10	10.9	2742500	10	10	10.9	1022300	7	7	7.9	228100	4	4	5.1	672420	7	7	9.4	1596600	7
Q16LY9	>tr|Q16LY9|Q16LY9_AEDAE AAEL012492-PA OS=Aedes aegypti GN=CYP6AA5 PE=3 SV=1	58.11	0	31.237	4	0	9.3	0	6	0	14.5	0	4	0	9.1	0	6	1	17.1	163880	4	0	8.1	0	8	0	21	0	9	1	21.8	235570	7	1	16.3	71447	9	1	21.8	74890	9	0	19.4	0	12	1	29.4	331730	10
Q16LZ0;Q16LZ1	>tr|Q16LZ0|Q16LZ0_AEDAE AAEL012475-PB (Fragment) OS=Aedes aegypti GN=AaeL_AAEL012475 PE=4 SV=1;>tr|Q16LZ1|Q16LZ1_AEDAE AAEL012475-PA (Fragment) OS=Aedes aegypti GN=AaeL_AAEL012475 PE=4 SV=1	124.71	0	8.4374	1	1	0.8	583750	1	1	0.8	272950	1	1	0.8	5753.9	2	2	2	0	1	1	0.8	363440	2	2	1.9	43441	4	4	4.6	499220	3	3	3.1	725300	2	2	1.6	263290	2	2	1.6	200860	2	2	1.6	957870	1
Q16LZ3	>tr|Q16LZ3|Q16LZ3_AEDAE AAEL012472-PA OS=Aedes aegypti GN=AaeL_AAEL012472 PE=4 SV=1	58.288	0	226.49	18	18	43.2	7221700	20	20	46	6139200	17	17	48.1	4021800	12	12	26.2	7246900	12	12	28.6	3273500	11	11	27.6	2015700	16	16	44.6	13085000	14	14	37.4	5114600	14	14	37.4	2160100	8	8	22.7	4696000	14	14	39.3	7389700	13
Q16LZ4	>tr|Q16LZ4|Q16LZ4_AEDAE AAEL012479-PA OS=Aedes aegypti GN=AAEL012479 PE=4 SV=1	84.443	0	65.228	8	8	13.8	1143900	10	10	16.6	3063800	10	10	16.6	1959300	7	7	12.9	1094200	7	7	13.1	653250	8	8	13.9	1473000	12	12	20.6	7853200	10	10	16.5	1554600	11	11	19	1415800	12	12	20.5	5183700	11	11	18.3	5503100	10
Q16M00	>tr|Q16M00|Q16M00_AEDAE AAEL012476-PA OS=Aedes aegypti GN=AaeL_AAEL012476 PE=4 SV=1	32.924	0.0099124	1.367	0	0	0	0	0	0	0	0	0	0	0	0	0	0	0	0	0	0	0	0	0	0	0	0	1	1	2.8	774700	1	1	2.8	504880	1	1	2.8	70251	2	2	5.9	1212100	2	2	5.9	1194300	1
Q16M01	>tr|Q16M01|Q16M01_AEDAE Integrin beta OS=Aedes aegypti GN=AAEL012466 PE=3 SV=1	91.656	0	231.93	11	11	15.2	3644400	19	19	31.5	10368000	19	19	32.7	8246800	13	13	17.7	5339800	14	14	19.3	2988500	16	16	21	7804200	21	21	31	33797000	14	14	18.8	3986400	17	17	24.3	5681500	15	15	24.9	19355000	21	21	30.1	30892000	18
Q16M06	>tr|Q16M06|Q16M06_AEDAE AAEL012455-PA OS=Aedes aegypti GN=AAEL012455 PE=4 SV=1	37.973	0	193.13	8	8	31.5	14109000	10	10	42.5	17824000	11	11	45.4	12049000	5	5	20.5	6415400	5	5	19.4	3654100	6	6	26	2515300	9	9	36.4	26026000	7	7	31.5	5478600	6	6	26.6	4610600	7	7	26.3	9401600	7	7	26.3	7565400	7
Q16M07	>tr|Q16M07|Q16M07_AEDAE AAEL012457-PA OS=Aedes aegypti GN=AaeL_AAEL012457 PE=4 SV=1	36.51	0	323.31	14	14	52.3	146540000	16	16	57.1	184500000	18	18	59.2	128390000	14	14	52.6	166350000	13	13	48.6	73898000	13	13	48.6	66273000	15	15	53.2	295410000	14	14	52.6	93961000	15	15	53.2	44703000	10	10	35.6	39988000	9	9	32.9	42482000	11
Q16M10	>tr|Q16M10|Q16M10_AEDAE AAEL012456-PA OS=Aedes aegypti GN=AAEL012456 PE=4 SV=1	67.85	0	46.425	5	3	12.5	1906900	3	2	8.5	873800	5	3	12.5	572340	4	2	9.4	1816300	3	1	7.1	443560	3	1	7.1	209370	4	3	10.3	2136100	4	3	10.3	1991100	4	2	10.2	803290	3	2	8.5	1811500	3	2	8.5	1656400	3
Q16M15	>tr|Q16M15|Q16M15_AEDAE AAEL012460-PA OS=Aedes aegypti GN=AaeL_AAEL012460 PE=4 SV=1	57.088	0	57.399	4	4	11	1424800	6	6	17.9	3074800	8	8	23.4	2160700	6	6	15.5	4382400	5	5	10.8	1882400	6	6	15.5	1019800	4	4	10.4	3292300	2	2	3.9	337240	2	2	7.3	342850	7	7	18.9	4629300	7	7	18.9	4505700	5
Q16M23;Q16M24	>tr|Q16M23|Q16M23_AEDAE AAEL012437-PB (Fragment) OS=Aedes aegypti GN=AaeL_AAEL012437 PE=4 SV=1;>tr|Q16M24|Q16M24_AEDAE AAEL012437-PA (Fragment) OS=Aedes aegypti GN=AaeL_AAEL012437 PE=4 SV=1	16.203	0	7.9596	1	1	12.9	622360	2	2	23.1	1092400	2	2	23.1	461750	1	1	12.9	781360	1	1	12.9	217890	0	0	0	0	3	3	29.3	5416600	3	3	29.3	2983000	1	1	12.9	205400	1	1	12.9	474650	2	2	19.7	3518600	2
Q16M26	>tr|Q16M26|Q16M26_AEDAE AAEL012441-PA OS=Aedes aegypti GN=AaeL_AAEL012441 PE=4 SV=1	53.023	0	35.397	8	8	20.4	5335400	8	8	20.4	3328900	8	8	20.4	2561800	4	4	11.9	2204800	5	5	14.7	1554800	6	6	14.7	1414300	9	9	24.7	7007500	9	9	22.6	2433200	8	8	22.6	947380	4	4	14.5	3489700	6	6	17.2	3820300	8
Q16M29	>tr|Q16M29|Q16M29_AEDAE AAEL012443-PA OS=Aedes aegypti GN=AaeL_AAEL012443 PE=4 SV=1	64.421	0.0012297	2.1466	0	0	0	0	0	0	0	0	0	0	0	0	0	0	0	0	0	0	0	0	0	0	0	0	1	1	2.4	454260	1	1	2.4	21279	1	1	2.4	20246	1	1	2.4	390380	2	2	4.5	890030	2
Q16M31	>tr|Q16M31|Q16M31_AEDAE AAEL012439-PA OS=Aedes aegypti GN=AaeL_AAEL012439 PE=4 SV=1	35.166	0	125.74	16	16	50.8	23857000	15	15	45.1	24895000	16	16	50.8	20025000	13	13	40.1	30055000	15	15	44.5	15987000	13	13	40.1	16486000	13	13	41.6	44874000	14	14	43.8	20247000	14	14	43.8	7966200	15	15	47.6	52910000	14	14	42.9	46057000	15
Q16M32	>tr|Q16M32|Q16M32_AEDAE AAEL012440-PA OS=Aedes aegypti GN=AaeL_AAEL012440 PE=4 SV=1	50.869	0	79.914	1	1	3.9	486390	1	1	3.9	973970	1	1	3.9	551260	0	0	0	0	0	0	0	0	0	0	0	0	3	3	6.5	3288200	1	1	3.9	479760	3	3	6.5	352340	1	1	3.9	772310	1	1	3.9	1744600	1
Q16M33	>tr|Q16M33|Q16M33_AEDAE AAEL012448-PA OS=Aedes aegypti GN=AaeL_AAEL012448 PE=4 SV=1	33.865	0.00028752	4.9632	3	3	8.8	2565300	3	3	8.8	1196300	3	3	8.8	649660	3	3	12.2	3101700	3	3	12.2	1327300	3	3	12.2	1347100	0	0	0	0	1	1	5.1	357840	1	1	5.1	97740	1	1	3.4	1237500	1	1	3.4	1676300	1
Q16M36	>tr|Q16M36|Q16M36_AEDAE AAEL012446-PA OS=Aedes aegypti GN=IAP6 PE=3 SV=2	532.47	0	25.833	4	4	1.3	94414	4	4	1.3	70960	5	5	1.6	60417	4	4	1.3	95520	3	3	0.8	27175	3	3	0.9	19854	6	6	1.8	234510	3	3	0.8	50968	3	3	0.9	19098	7	7	1.8	187560	4	4	1.3	131510	5
Q16M45	>tr|Q16M45|Q16M45_AEDAE AAEL012429-PA (Fragment) OS=Aedes aegypti GN=AaeL_AAEL012429 PE=4 SV=1	29.552	0	7.1463	1	1	5.3	292250	1	1	6.1	529790	1	1	6.1	97192	2	2	15.6	979620	3	3	21.8	489050	2	2	16.4	418310	1	1	5.3	420380	0	0	0	0	1	1	6.1	262860	1	1	5.3	0	1	1	6.1	674440	1
Q16M46	>tr|Q16M46|Q16M46_AEDAE AAEL012426-PA OS=Aedes aegypti GN=AaeL_AAEL012426 PE=4 SV=1	47.815	0	16.033	1	1	2.6	225580	1	1	3.3	365550	3	3	9.2	506750	0	0	0	0	1	1	2.6	86996	1	1	2.6	340430	4	4	9.4	4691600	1	1	2.6	181670	3	3	9.4	685380	1	1	2.6	359830	1	1	2.6	267560	1
Q16M47	>tr|Q16M47|Q16M47_AEDAE AAEL012427-PA OS=Aedes aegypti GN=AaeL_AAEL012427 PE=4 SV=1	50.341	0	87.974	12	12	25	25276000	12	12	25	22699000	10	10	23	10879000	12	12	24.6	28750000	12	12	24.6	12193000	11	11	21.2	8234200	12	12	27.2	44362000	11	11	24.8	17519000	11	11	24.8	5807900	12	12	25	38984000	11	11	23.9	37204000	12
Q16M52;Q16HX2	>tr|Q16M52|Q16M52_AEDAE AAEL012421-PA (Fragment) OS=Aedes aegypti GN=AaeL_AAEL012421 PE=4 SV=1;>tr|Q16HX2|Q16HX2_AEDAE AAEL013873-PA OS=Aedes aegypti GN=AaeL_AAEL013873 PE=4 SV=1	159.11	0	126.72	8	8	6.6	1653700	9	9	7.5	1350400	10	10	8.6	978630	10	10	9.2	1795600	8	8	7.3	788450	6	6	5.3	574330	9	9	8.6	1854700	6	6	5.6	673760	8	8	7.5	295880	14	14	13	3963500	14	14	11.3	4917600	17
Q16M53	>tr|Q16M53|Q16M53_AEDAE AAEL012420-PA OS=Aedes aegypti GN=AaeL_AAEL012420 PE=4 SV=1	84.03	0.0063202	1.523	0	0	0	0	0	0	0	0	0	0	0	0	2	2	2.5	351850	2	2	2.5	183520	1	1	1.3	16557	1	1	1.3	0	0	0	0	0	0	0	0	0	1	1	1	312510	0	0	0	0	0
Q16M56	>tr|Q16M56|Q16M56_AEDAE AAEL012419-PA OS=Aedes aegypti GN=AaeL_AAEL012419 PE=4 SV=1	46.779	0	193.78	16	16	43	34039000	19	19	48.6	26629000	19	19	51	15632000	16	16	38.5	31449000	16	16	35.8	16668000	16	16	37.5	11971000	17	17	43.8	58559000	16	16	37.5	23023000	16	16	41.1	9090600	14	14	37.5	38881000	11	11	28.6	31385000	13
Q16M60	>tr|Q16M60|Q16M60_AEDAE AAEL012417-PA OS=Aedes aegypti GN=AaeL_AAEL012417 PE=4 SV=1	37.7	0	5.2617	0	0	0	0	1	1	3.6	0	1	1	3.6	569080	0	0	0	0	0	0	0	0	0	0	0	0	0	0	0	0	0	0	0	0	1	1	4.3	324620	1	1	4.3	470440	2	2	7.9	1271700	2
Q16M62;Q16EE2	>tr|Q16M62|Q16M62_AEDAE AAEL012410-PA (Fragment) OS=Aedes aegypti GN=AGO1a_b PE=3 SV=1;>tr|Q16EE2|Q16EE2_AEDAE AAEL015246-PA OS=Aedes aegypti GN=AGO1a_a PE=3 SV=1	106.45	0	126.94	12	12	20.5	5174300	11	11	19.5	3123500	11	11	18.8	3369400	10	10	17.5	4539900	8	8	13.9	1310600	8	8	13.2	2274900	9	9	16.3	6894100	10	10	17.5	2549800	9	9	15.5	2824500	12	12	19.5	5540700	12	12	21	5476200	11
Q16M65	>tr|Q16M65|Q16M65_AEDAE AAEL012409-PA OS=Aedes aegypti GN=AaeL_AAEL012409 PE=4 SV=1	40.912	0	166.39	8	8	29.3	9579500	9	9	30.9	10338000	9	9	30.1	6595000	5	5	16.8	11616000	5	5	20.1	5184700	5	5	20.1	4752800	5	5	21.7	13607000	4	4	14.4	4337000	5	5	21.7	1856500	6	6	17.3	15746000	8	8	27.9	21446000	8
Q16M72	>tr|Q16M72|Q16M72_AEDAE AAEL012400-PA OS=Aedes aegypti GN=AaeL_AAEL012400 PE=4 SV=1	33.605	0.00027863	4.2717	1	1	3.6	414210	0	0	0	0	1	1	3.6	94385	1	1	4.3	233690	1	1	4.3	96681	0	0	0	0	1	1	3.6	468940	0	0	0	0	0	0	0	0	2	2	8.6	1793200	2	2	8.6	1225000	1
Q16M75	>tr|Q16M75|Q16M75_AEDAE AAEL012397-PA OS=Aedes aegypti GN=AaeL_AAEL012397 PE=4 SV=1	30.228	0.0017127	2.0981	0	0	0	0	0	0	0	0	0	0	0	0	0	0	0	0	0	0	0	0	0	0	0	0	1	1	5.6	1674600	0	0	0	0	0	0	0	0	0	0	0	0	1	1	4.1	599200	1
Q16M77	>tr|Q16M77|Q16M77_AEDAE AAEL012390-PA OS=Aedes aegypti GN=AaeL_AAEL012390 PE=4 SV=1	51.389	0.00028106	4.4251	0	0	0	0	0	0	0	0	0	0	0	0	0	0	0	0	0	0	0	0	0	0	0	0	1	1	2.4	1360300	0	0	0	0	1	1	2.4	102930	1	1	2.4	377830	0	0	0	0	0
Q16M78	>tr|Q16M78|Q16M78_AEDAE AAEL012387-PA OS=Aedes aegypti GN=AaeL_AAEL012387 PE=4 SV=1	32.942	0	10.746	2	2	6.3	1764900	3	3	15	2087300	4	4	21.3	997070	1	1	2.7	656740	1	1	2.7	256360	1	1	2.7	651650	2	2	6.3	3339900	2	2	6.3	1675000	2	2	6.3	430230	1	1	2.7	1105000	1	1	2.7	738300	0
Q16M80	>tr|Q16M80|Q16M80_AEDAE AAEL012394-PA OS=Aedes aegypti GN=AAEL012394 PE=4 SV=1	63.038	0	310.56	16	16	38.4	37111000	18	18	40.6	33139000	17	17	40.6	18210000	14	14	34.2	37651000	15	15	36.1	14129000	13	13	32.2	13223000	16	16	39.9	69161000	16	16	39.9	29163000	15	15	39.9	10970000	16	16	41.3	44601000	18	18	41.3	54613000	16
Q16M97	>tr|Q16M97|Q16M97_AEDAE AAEL012378-PA OS=Aedes aegypti GN=AaeL_AAEL012378 PE=4 SV=1	110.7	0	6.2132	1	1	0.7	4379700	1	1	0.7	5949600	1	1	0.7	470690	0	0	0	0	0	0	0	0	0	0	0	0	0	0	0	0	0	0	0	0	0	0	0	0	1	1	1.3	593420	2	2	3.2	382070	1
Q16MA4;Q16SG8	>tr|Q16MA4|Q16MA4_AEDAE AAEL012366-PA (Fragment) OS=Aedes aegypti GN=AaeL_AAEL012366 PE=4 SV=1;>tr|Q16SG8|Q16SG8_AEDAE AAEL010589-PA OS=Aedes aegypti GN=AaeL_AAEL010589 PE=4 SV=1	33.155	0	92.671	8	8	35.5	19918000	10	10	37.8	9992500	8	8	32.9	4890700	9	9	37.2	18956000	10	10	41.4	5954000	9	9	38.8	5818500	8	8	34.5	21642000	8	8	34.5	14061000	8	8	35.5	3120200	6	6	25.3	11797000	6	6	25.3	11875000	5
Q16MA8	>tr|Q16MA8|Q16MA8_AEDAE AAEL012368-PA OS=Aedes aegypti GN=AAEL012368 PE=4 SV=1	26.631	0.00052604	3.0843	3	0	21.8	0	3	0	21.8	0	3	0	21.8	0	4	1	29.2	1770500	3	1	16	134350	2	0	8.6	0	2	0	16.9	0	3	0	21.8	0	3	0	21.8	0	2	0	7	0	3	0	20.2	0	3
Q16MB4	>tr|Q16MB4|Q16MB4_AEDAE Nucleoside diphosphate kinase OS=Aedes aegypti GN=AaeL_AAEL012359 PE=3 SV=1	18.455	0	323.31	8	8	42.3	982910000	10	10	58.3	626510000	10	10	58.3	410570000	7	7	37.5	903590000	7	7	37.5	327480000	7	7	37.5	235460000	9	9	58.3	1508600000	8	8	42.3	604190000	10	10	58.3	181190000	8	8	42.3	1236000000	8	8	42.3	1116900000	8
Q16MB5	>tr|Q16MB5|Q16MB5_AEDAE AAEL012365-PA (Fragment) OS=Aedes aegypti GN=AAEL012365 PE=4 SV=1	32.004	0	8.7177	3	3	15.1	1622500	3	3	15.1	1191000	2	2	11.2	339700	0	0	0	0	0	0	0	0	0	0	0	0	2	2	11.2	87836	1	1	4.2	439480	2	2	11.2	379310	1	1	4.2	365550	1	1	4.2	789910	1
Q16MB9	>tr|Q16MB9|Q16MB9_AEDAE AAEL012354-PA OS=Aedes aegypti GN=AAEL012354 PE=4 SV=1	49.64	0	6.2378	2	2	2.7	574710	2	2	2.7	404930	2	2	2.7	236150	1	1	1.8	226410	1	1	1.8	220230	1	1	1.8	57213	2	2	4.7	1317500	2	2	4.7	952100	2	2	4.7	245420	2	2	2.7	1410800	2	2	2.7	757200	1
Q16MC5	>tr|Q16MC5|Q16MC5_AEDAE AAEL012347-PA OS=Aedes aegypti GN=AaeL_AAEL012347 PE=4 SV=1	147.29	0	7.797	3	3	2.7	280030	3	3	2.7	190720	3	3	2.7	46645	5	5	4.8	828830	4	4	4.2	239970	5	5	4.8	121540	5	5	4.5	931000	3	3	2.5	221800	3	3	2.7	56624	2	2	2.2	430100	4	4	4.4	748040	4
Q16MC7	>tr|Q16MC7|Q16MC7_AEDAE AAEL012341-PA OS=Aedes aegypti GN=AaeL_AAEL012341 PE=4 SV=1	55.728	0	176.05	10	10	28	20624000	11	11	28	39039000	11	11	31	24440000	7	7	19.7	11458000	6	6	17.1	2459100	6	6	17.7	5564200	8	8	21.9	56558000	8	8	21.9	22105000	8	8	21.9	4872900	5	5	17.7	2798000	5	5	17.7	5674100	6
Q16ME7	>tr|Q16ME7|Q16ME7_AEDAE AAEL012325-PA OS=Aedes aegypti GN=AaeL_AAEL012325 PE=4 SV=1	207.9	0	68.407	12	12	7.2	1351100	15	15	10.9	873080	17	17	11.2	650600	8	8	5	462100	5	5	3.2	107800	6	6	4.2	162800	6	6	3.8	898620	6	6	3.8	316690	5	5	3.9	158070	9	9	5.6	725660	9	9	5.2	577300	9
Q16ME8	>tr|Q16ME8|Q16ME8_AEDAE AAEL012329-PA (Fragment) OS=Aedes aegypti GN=AaeL_AAEL012329 PE=3 SV=1	59.423	0	6.0552	2	2	4.9	400830	3	3	8.4	522820	2	2	4.9	82075	4	4	7	772050	4	4	7	383750	3	3	6.8	190890	2	2	4.9	910110	2	2	4.9	233570	1	1	2.9	68820	2	2	4.4	541220	2	2	4.4	469860	2
Q16ME9	>tr|Q16ME9|Q16ME9_AEDAE AAEL012327-PA OS=Aedes aegypti GN=AaeL_AAEL012327 PE=4 SV=1	9.599	0.00028885	5.0871	4	4	45.1	26720000	3	3	36.6	6211900	4	4	45.1	4983500	2	2	28	9589500	2	2	28	3225900	2	2	28	2608500	2	2	28	14288000	2	2	28	8992000	2	2	28	2222700	3	3	36.6	36279000	3	3	36.6	39179000	3
Q16MG4	>tr|Q16MG4|Q16MG4_AEDAE AAEL012306-PA OS=Aedes aegypti GN=AaeL_AAEL012306 PE=4 SV=1	49.706	0	39.917	4	4	11.3	3265100	5	5	13.6	3506000	5	5	13.6	2130300	6	6	15.3	4521600	6	6	14.9	1986600	5	5	12.4	1234800	4	4	11.6	7310700	4	4	11.3	2172200	3	3	8.7	539300	5	5	14.2	4408400	4	4	11.3	4950100	4
Q16MG5	>tr|Q16MG5|Q16MG5_AEDAE AAEL012312-PA OS=Aedes aegypti GN=AaeL_AAEL012312 PE=4 SV=1	47.986	0	323.31	23	23	52.8	154580000	25	25	62.1	121150000	28	28	66.1	79193000	22	22	44.2	175620000	23	23	47.6	69220000	21	21	45.8	45539000	27	27	58.9	310900000	21	21	39.1	110050000	24	24	51.7	34169000	20	20	43.6	175380000	20	20	41.8	202210000	25
Q16MG7	>tr|Q16MG7|Q16MG7_AEDAE AAEL012310-PA OS=Aedes aegypti GN=AaeL_AAEL012310 PE=3 SV=1	47.023	0	323.31	19	19	52.6	60171000	20	20	56.9	44630000	22	22	66.5	37259000	14	14	37.6	56346000	17	17	45.5	26501000	16	16	45.5	20327000	17	17	48.6	83160000	14	14	35.9	42596000	18	18	53.8	17783000	14	14	31.3	55175000	13	13	31.3	51962000	18
Q16MG8	>tr|Q16MG8|Q16MG8_AEDAE AAEL012307-PA OS=Aedes aegypti GN=AaeL_AAEL012307 PE=4 SV=1	79.517	0	12.867	2	2	2.5	628820	3	3	5.9	461090	3	3	5.9	219170	3	3	6.5	694490	3	3	6.5	356510	2	2	3.1	359760	1	1	1.4	701510	3	3	6.8	639440	2	2	3.4	91794	1	1	1.1	509990	2	2	4.5	612620	2
Q16MG9	>sp|Q16MG9|ASNA_AEDAE ATPase ASNA1 homolog OS=Aedes aegypti GN=AAEL011136 PE=3 SV=1	38.192	0	68.024	6	6	24.3	8435500	6	6	24.3	5596300	6	6	24.3	4945500	3	3	12.6	3213700	4	4	15.5	2326700	3	3	12	3393100	6	6	24.3	10263000	5	5	17.6	6302100	5	5	17.6	1670800	3	3	12.9	5725400	4	4	15.5	6498600	4
Q16MI0	>tr|Q16MI0|Q16MI0_AEDAE AAEL010350-PA OS=Aedes aegypti GN=AaeL_AAEL010363 PE=4 SV=1	10.47	0.00028098	4.4178	2	2	23.1	2500600	3	3	36.3	4669100	3	3	36.3	2242600	1	1	13.2	3166700	1	1	13.2	1234000	1	1	13.2	433420	2	2	26.4	6989300	2	2	26.4	4653200	2	2	26.4	1461400	1	1	13.2	7105900	1	1	13.2	1196600	1
Q16MI7	>tr|Q16MI7|Q16MI7_AEDAE AAEL012286-PA OS=Aedes aegypti GN=AaeL_AAEL012286 PE=4 SV=1	61.439	0	90.042	12	7	25	7658300	12	8	25.1	3576600	14	8	31.1	4153700	13	8	25.3	8030400	12	7	26	3291200	13	7	28	2859300	9	5	21.9	8163900	10	5	20.8	4542200	7	3	15.4	1338600	9	4	19.4	6893100	12	6	24.8	7999800	9
Q16MJ2;Q16HQ0;Q16MJ0	>tr|Q16MJ2|Q16MJ2_AEDAE AAEL012282-PC OS=Aedes aegypti GN=AaeL_AAEL013952 PE=4 SV=1;>tr|Q16HQ0|Q16HQ0_AEDAE AAEL012282-PA OS=Aedes aegypti GN=AaeL_AAEL013952 PE=4 SV=1;>tr|Q16MJ0|Q16MJ0_AEDAE AAEL012282-PB OS=Aedes aegypti GN=AaeL_AAEL013952 PE=4 SV=1	38.8	0	323.31	20	20	59	244760000	21	21	61.3	182430000	22	22	67.8	94962000	21	21	62.4	221090000	18	18	52.5	71884000	19	19	56.8	71854000	19	19	56.8	384510000	19	19	56.8	156170000	20	20	59.3	74439000	20	20	55.1	319870000	21	21	59.3	316370000	21
Q16MJ7	>tr|Q16MJ7|Q16MJ7_AEDAE AAEL012277-PA (Fragment) OS=Aedes aegypti GN=AAEL012277 PE=4 SV=1	30.988	0.00051626	2.8024	0	0	0	0	1	1	4.7	0	0	0	0	0	0	0	0	0	0	0	0	0	0	0	0	0	1	1	4.7	0	0	0	0	0	0	0	0	0	1	1	4.7	0	0	0	0	0	0
Q16MJ9	>tr|Q16MJ9|Q16MJ9_AEDAE AAEL012280-PA OS=Aedes aegypti GN=AaeL_AAEL012280 PE=4 SV=1	23.38	0	90.82	4	4	30	22377000	4	4	30	17488000	4	4	30	18435000	4	4	30	24750000	4	4	30	11433000	3	3	23.2	9244100	5	5	30	41124000	5	5	30	15448000	4	4	23.2	6478900	6	6	39.6	25849000	5	5	33.8	29976000	6
Q16MK2	>sp|Q16MK2|EIF3J_AEDAE Eukaryotic translation initiation factor 3 subunit J OS=Aedes aegypti GN=AAEL012279 PE=3 SV=1	28.171	0	244.76	13	13	61.4	82014000	12	12	51.9	46046000	14	14	61.4	27799000	12	12	51.9	77086000	13	13	51.9	36906000	13	13	51.9	22679000	12	12	51.9	106510000	12	12	51.9	56643000	12	12	51.9	19123000	9	9	38.2	69157000	13	13	51.9	79632000	12
Q16MK3	>tr|Q16MK3|Q16MK3_AEDAE AAEL012278-PA OS=Aedes aegypti GN=AaeL_AAEL012278 PE=4 SV=1	115.38	0	263.01	24	7	31.8	10615000	22	5	28.8	5978000	18	5	24	3562500	31	11	36.5	18644000	27	11	30.3	6082000	28	12	34.3	6387100	30	9	36.6	15880000	33	9	39.4	11405000	31	9	39.1	4166800	27	7	33.4	15808000	33	10	41	22710000	32
Q16MK4	>tr|Q16MK4|Q16MK4_AEDAE AAEL012273-PA OS=Aedes aegypti GN=AaeL_AAEL012273 PE=4 SV=1	52.163	0	14.981	3	3	9	1750700	3	3	9	1019500	3	3	9	401280	0	0	0	0	1	1	3	71420	1	1	3	88971	5	5	14.2	2793900	4	4	11.2	1661600	3	3	9.5	342430	3	3	7.3	1793600	4	4	11.6	2186100	4
Q16MK5;Q16MK6;Q16F16	>tr|Q16MK5|Q16MK5_AEDAE Peptidylprolyl isomerase OS=Aedes aegypti GN=AaeL_AAEL012272 PE=4 SV=1;>tr|Q16MK6|Q16MK6_AEDAE Peptidylprolyl isomerase OS=Aedes aegypti GN=AaeL_AAEL012272 PE=4 SV=1;>tr|Q16F16|Q16F16_AEDAE Peptidylprolyl isomerase (Fragment) OS=Aed	43.633	0	176.81	11	11	29.8	6317100	14	14	37.3	10433000	15	15	37.3	6639200	9	9	29.3	5829100	8	8	26.7	1969400	8	8	26.7	4184900	11	11	35.5	27548000	13	13	37.3	4945000	11	11	31.9	4096400	11	11	32.9	18459000	12	12	32.9	22254000	12
Q16ML2	>sp|Q16ML2|NARF_AEDAE Probable cytosolic Fe-S cluster assembly factor AAEL012261 OS=Aedes aegypti GN=AAEL012261 PE=3 SV=1	53.901	0	16.185	3	3	6.1	1796400	3	3	6.5	2053900	3	3	6.5	2073400	3	3	6.1	3158400	4	4	8.4	1646500	2	2	4	875770	5	5	10	6049200	5	5	10	2576800	2	2	4.8	716170	2	2	4.4	5305300	1	1	1.9	4029800	2
Q16ML4	>tr|Q16ML4|Q16ML4_AEDAE AAEL012264-PA OS=Aedes aegypti GN=AaeL_AAEL012264 PE=3 SV=1	29.298	0	14.313	6	6	24.7	10373000	5	5	19.9	5546900	6	6	24.7	3325000	4	4	15.9	2294000	3	3	11.2	1013800	4	4	15.9	2543300	8	8	33.1	16130000	8	8	32.3	7941100	8	8	32.7	2317300	5	5	21.1	5736900	6	6	25.1	10037000	5
Q16ML5	>tr|Q16ML5|Q16ML5_AEDAE AAEL012267-PA OS=Aedes aegypti GN=AaeL_AAEL012267 PE=4 SV=1	206.08	0.00076046	2.5039	1	1	0.7	325940	1	1	0.7	72459	1	1	0.7	4077.8	1	1	0.7	3359700	1	1	0.7	705540	1	1	0.7	251710	0	0	0	0	0	0	0	0	0	0	0	0	2	2	1.3	5482200	1	1	0.6	3306500	1
Q16ML7;Q16ML6	>tr|Q16ML7|Q16ML7_AEDAE AAEL012262-PC OS=Aedes aegypti GN=AaeL_AAEL012262 PE=4 SV=1;>tr|Q16ML6|Q16ML6_AEDAE AAEL012262-PA OS=Aedes aegypti GN=AaeL_AAEL012262 PE=4 SV=1	30.733	0	30.993	4	4	14.5	3710300	5	5	20.7	6065800	6	6	24.6	6862600	3	3	11.6	4479800	4	4	16.7	1869000	4	4	16.7	3412000	8	8	28.6	38136000	6	6	24.6	6864400	6	6	23.6	5013000	5	5	19.6	14185000	6	6	23.6	23463000	6
Q16ML8	>tr|Q16ML8|Q16ML8_AEDAE AAEL012266-PA OS=Aedes aegypti GN=CYP4C38 PE=3 SV=1	59.192	0	126.7	13	13	33.6	11946000	13	13	32.6	11333000	14	14	35.4	10159000	11	11	25	9730600	9	9	20.4	3596900	10	10	23	14805000	16	16	37.9	48171000	14	14	34.8	8449800	17	17	38.3	9434900	10	10	23.4	11807000	9	9	21.2	9842500	10
Q16MM0	>tr|Q16MM0|Q16MM0_AEDAE AAEL012257-PA (Fragment) OS=Aedes aegypti GN=AAEL012257 PE=4 SV=1	25.5	0	6.886	1	1	8.1	121160	1	1	8.1	362290	1	1	8.1	179840	0	0	0	0	0	0	0	0	0	0	0	0	0	0	0	0	0	0	0	0	0	0	0	0	0	0	0	0	2	2	17.6	1502300	2
Q16MM2	>tr|Q16MM2|Q16MM2_AEDAE AAEL012260-PA OS=Aedes aegypti GN=AAEL012260 PE=4 SV=1	50.797	0	30.067	5	5	17.1	2617500	5	5	17.1	1918800	4	4	14.9	781160	3	3	12.6	2101200	5	5	20.2	1561700	4	4	18	1569200	5	5	18.2	4471500	4	4	12.9	2114600	3	3	10.2	334660	2	2	4.7	1651100	2	2	4.9	1374500	3
Q16MM3	>tr|Q16MM3|Q16MM3_AEDAE AAEL012258-PA OS=Aedes aegypti GN=AaeL_AAEL012258 PE=4 SV=1	25.664	0	5.247	2	2	9.3	1183600	3	3	15.6	3645500	2	2	11.6	1330300	2	2	9.3	973190	1	1	4	385300	0	0	0	0	2	2	9.3	6105400	1	1	5.3	2333000	1	1	5.3	934360	0	0	0	0	1	1	5.3	2701600	1
Q16MM7	>tr|Q16MM7|Q16MM7_AEDAE AAEL012252-PA OS=Aedes aegypti GN=AAEL012252 PE=4 SV=1	24.613	0	17.458	0	0	0	0	0	0	0	0	0	0	0	0	0	0	0	0	0	0	0	0	0	0	0	0	1	1	7.7	539380	1	1	7.7	401340	0	0	0	0	2	2	15	3049300	1	1	7.7	1846700	2
Q16MM8	>tr|Q16MM8|Q16MM8_AEDAE AAEL012250-PA OS=Aedes aegypti GN=AaeL_AAEL012250 PE=4 SV=1	40.85	0	56.116	7	7	23.1	7333600	7	7	21.5	4780100	7	7	24	3464000	5	5	16.3	5981800	5	5	16.3	2501900	6	6	20.7	2304300	7	7	21.8	15702000	8	8	26.4	5494400	8	8	26.4	3329300	6	6	19.6	9110900	6	6	21.5	9155300	7
Q16MN4	>tr|Q16MN4|Q16MN4_AEDAE AAEL012234-PA OS=Aedes aegypti GN=AaeL_AAEL012234 PE=4 SV=1	72.1	0	71.329	7	7	12.6	7303800	7	7	12.6	4775200	7	7	12.6	3665700	7	7	16.9	7368900	7	7	16.9	2765500	6	6	15.5	2907700	8	8	18.6	12401000	7	7	14.4	4622100	6	6	14.6	1534500	5	5	8.8	7671800	7	7	12.2	7791400	7
Q16MN6	>tr|Q16MN6|Q16MN6_AEDAE AAEL012246-PA OS=Aedes aegypti GN=AaeL_AAEL012246 PE=4 SV=1	75.056	0	268.65	17	17	30.9	10057000	18	18	36.9	8482500	21	21	43.6	6470100	13	13	26.4	9629500	13	13	26.6	3896000	12	12	25.1	2519900	15	15	29.7	14807000	14	14	28.5	6032300	15	15	28.2	2000100	14	14	28.5	7888300	12	12	25.2	7276200	13
Q16MP0;Q16MN9	>tr|Q16MP0|Q16MP0_AEDAE AAEL012243-PA OS=Aedes aegypti GN=AaeL_AAEL012243 PE=4 SV=1;>tr|Q16MN9|Q16MN9_AEDAE AAEL012243-PB OS=Aedes aegypti GN=AaeL_AAEL012243 PE=4 SV=1	83.371	0	323.31	40	40	62.4	101690000	40	40	62.4	64491000	42	42	63.6	36470000	36	36	56.2	92254000	36	36	56.2	37637000	33	33	52.8	25015000	39	39	60.4	153400000	40	40	62.6	83312000	38	38	61.5	21305000	35	35	55.9	85843000	39	39	58.1	106010000	40
Q16MP1	>tr|Q16MP1|Q16MP1_AEDAE AAEL012240-PA (Fragment) OS=Aedes aegypti GN=AaeL_AAEL012240 PE=4 SV=1	39.581	0	206	9	9	26	98219000	10	10	30.2	74231000	11	11	39	53287000	9	9	28.5	107580000	9	9	28.5	44457000	8	8	25.4	22243000	9	9	28.5	173960000	9	9	28.5	76720000	7	7	26	19534000	10	10	29.9	90980000	10	10	28.5	117190000	11
Q16MP9	>tr|Q16MP9|Q16MP9_AEDAE AAEL012227-PA OS=Aedes aegypti GN=AaeL_AAEL012227 PE=4 SV=1	25.427	0	323.31	17	17	73.6	66468000	18	18	74	46754000	16	16	73.6	31224000	14	14	67.2	61308000	13	13	66.8	24201000	13	13	66.8	14853000	16	16	73.6	104260000	16	16	74	49472000	16	16	73.6	13603000	12	12	54	44513000	14	14	73.6	69911000	14
Q16MR0	>tr|Q16MR0|Q16MR0_AEDAE AAEL012215-PA OS=Aedes aegypti GN=AaeL_AAEL012215 PE=4 SV=1	23.269	0.00075624	2.4626	0	0	0	0	1	1	5.5	560940	1	1	5.5	179540	0	0	0	0	0	0	0	0	0	0	0	0	1	1	5.5	1239400	0	0	0	0	1	1	5.5	172330	0	0	0	0	1	1	5.5	1282900	1
Q16MR3	>tr|Q16MR3|Q16MR3_AEDAE AAEL012218-PA OS=Aedes aegypti GN=AaeL_AAEL012218 PE=4 SV=1	14.984	0	154.22	4	4	29.1	10591000	6	6	48.5	10368000	4	4	32.1	3720400	4	4	32.1	14315000	4	4	32.1	4788200	2	2	11.9	1514000	5	5	41	30729000	5	5	41	12072000	4	4	29.1	3912100	4	4	32.8	23463000	5	5	41	22732000	5
Q16MS4	>tr|Q16MS4|Q16MS4_AEDAE AAEL012207-PA OS=Aedes aegypti GN=AaeL_AAEL012207 PE=4 SV=1	18.137	0	159.86	10	5	62.9	368760000	10	5	58.5	230060000	11	5	65.4	149560000	9	5	54.7	260420000	8	5	42.8	124860000	8	5	47.8	92890000	9	3	65.4	390340000	7	3	56	205560000	9	3	65.4	72428000	8	2	65.4	217800000	10	5	57.2	343060000	10
Q16MS5	>tr|Q16MS5|Q16MS5_AEDAE AAEL012207-PE OS=Aedes aegypti GN=AaeL_AAEL012207 PE=4 SV=1	17.93	0	9.9617	5	0	43.9	0	5	0	39.5	0	6	0	46.5	0	4	0	35.7	0	3	0	23.6	0	3	0	28.7	0	6	0	46.5	0	4	0	36.9	0	6	0	46.5	0	6	0	46.5	0	5	0	38.2	0	5
Q16MS6;Q1DGQ0	>tr|Q16MS6|Q16MS6_AEDAE Microtubule-associated protein OS=Aedes aegypti GN=AAEL012206 PE=4 SV=1;>tr|Q1DGQ0|Q1DGQ0_AEDAE Microtubule-associated protein (Fragment) OS=Aedes aegypti GN=AaeL_AAEL015538 PE=4 SV=1	31.723	0	7.1679	2	2	6.5	606540	2	2	6.5	551190	2	2	6.5	332860	1	1	3.8	226430	1	1	3.8	136690	1	1	3.8	54010	1	1	3.8	452920	1	1	3.8	120880	1	1	3.8	79219	1	1	3.4	403460	1	1	3.4	715460	1
Q16MT2;Q16MT3	>tr|Q16MT2|Q16MT2_AEDAE AAEL012195-PA OS=Aedes aegypti GN=AaeL_AAEL012195 PE=4 SV=1;>tr|Q16MT3|Q16MT3_AEDAE AAEL012195-PB OS=Aedes aegypti GN=AaeL_AAEL012195 PE=4 SV=1	25.516	0	27.941	1	1	8.2	173330	1	1	8.2	88880	0	0	0	0	1	1	4.8	627000	1	1	4.8	239200	1	1	4.8	37277	2	2	14.7	1672000	2	2	14.7	841080	2	2	14.7	256500	1	1	10	812620	1	1	10	1250600	1
Q16MT6	>tr|Q16MT6|Q16MT6_AEDAE AAEL000348-PA OS=Aedes aegypti GN=AaeL_AAEL012196 PE=4 SV=1	16.133	0	10.759	0	0	0	0	1	1	9.5	533190	0	0	0	0	1	1	6.8	752420	0	0	0	0	0	0	0	0	0	0	0	0	0	0	0	0	0	0	0	0	4	4	33.3	14990000	4	4	33.3	25053000	4
Q16MV6	>tr|Q16MV6|Q16MV6_AEDAE AAEL012161-PA OS=Aedes aegypti GN=AaeL_AAEL012161 PE=4 SV=1	21.946	0	11.564	6	4	23	8069100	5	3	22.5	9664300	5	3	22.5	6851300	6	4	21.5	6616200	6	4	21.5	2838100	5	3	21	3973000	5	3	14	21726000	5	3	21	5151500	6	4	21.5	2849900	7	5	27	28267000	7	5	27	38157000	7
Q16MV7	>tr|Q16MV7|Q16MV7_AEDAE AAEL012165-PA (Fragment) OS=Aedes aegypti GN=AAEL012165 PE=3 SV=2	27.291	0	323.31	8	7	38.7	12255000	10	9	45.7	22397000	10	9	45.7	12336000	6	5	29.2	11864000	6	5	27.6	4956100	7	6	35.8	9684600	7	7	36.6	39232000	8	7	39.9	8056400	7	6	31.7	6955900	10	9	50.6	29296000	10	9	50.6	34506000	10
Q16MW3	>tr|Q16MW3|Q16MW3_AEDAE AAEL012171-PA OS=Aedes aegypti GN=AaeL_AAEL012171 PE=4 SV=1	74.752	0	120.93	15	15	24.4	15743000	17	17	30.8	12294000	15	15	31.5	10362000	14	14	25.9	15580000	16	16	30	6533800	17	17	28.7	6236100	12	12	23.8	20163000	14	14	23.7	12314000	14	14	27.8	2367600	13	13	21	19644000	13	13	21	18476000	14
Q16MW4	>tr|Q16MW4|Q16MW4_AEDAE AAEL012167-PA OS=Aedes aegypti GN=AaeL_AAEL012167 PE=4 SV=1	49.383	0	19.803	4	4	12.4	1274200	2	2	5.8	353070	3	3	8.8	653250	2	2	7.3	330490	2	2	7.3	81272	1	1	4.2	18631	4	3	10.8	1428000	4	3	10.8	460970	4	3	10.8	391540	4	4	11.1	1867700	4	4	11.1	1732800	4
Q16MW6	>sp|Q16MW6|MTAP_AEDAE S-methyl-5-thioadenosine phosphorylase OS=Aedes aegypti GN=AAEL012172 PE=3 SV=1	30.396	0	209.96	10	10	40.9	65936000	12	12	51.3	54826000	12	12	51.3	47676000	12	12	47.7	68317000	11	11	47	34589000	12	12	51.3	27830000	13	13	62.4	108800000	11	11	48.7	51798000	10	10	50.2	13969000	12	12	53.8	84479000	11	11	47	77237000	11
Q16MY0	>sp|Q16MY0|WDR48_AEDAE WD repeat-containing protein 48 homolog OS=Aedes aegypti GN=AAEL012158 PE=3 SV=1	73.705	0	18.438	2	2	3.3	318190	1	1	1.2	79033	1	1	1.2	50061	2	2	3.6	387290	2	2	3.6	145440	1	1	1.5	18040	5	5	10.2	2337000	4	4	8	1480000	3	3	6.2	265520	3	3	6.2	1510100	4	4	8.3	2334000	4
Q16MY2	>tr|Q16MY2|Q16MY2_AEDAE AAEL012157-PA (Fragment) OS=Aedes aegypti GN=AaeL_AAEL012157 PE=4 SV=1	98.383	0.00028289	4.5579	0	0	0	0	0	0	0	0	0	0	0	0	0	0	0	0	0	0	0	0	0	0	0	0	0	0	0	0	0	0	0	0	0	0	0	0	2	2	3.6	1133400	1	1	2.2	768150	2
Q16MY6	>tr|Q16MY6|Q16MY6_AEDAE AAEL012147-PA OS=Aedes aegypti GN=AaeL_AAEL012147 PE=4 SV=1	308.9	0.00026603	3.2814	2	2	0.9	312280	2	2	0.9	176680	2	2	0.9	99280	0	0	0	0	0	0	0	0	0	0	0	0	4	4	1.7	622130	2	2	0.9	160800	3	3	1.3	62188	2	2	0.9	417020	3	3	1.3	224910	1
Q16MZ1	>tr|Q16MZ1|Q16MZ1_AEDAE AAEL012143-PA (Fragment) OS=Aedes aegypti GN=CASPS7 PE=3 SV=2	20.527	0	10.698	3	3	24.4	1306700	3	3	24.4	3428500	3	3	24.4	1348400	0	0	0	0	1	1	10.6	310820	1	1	10.6	510860	4	4	33.9	6892100	2	2	20	1799200	3	3	27.2	911080	2	2	16.1	2651300	3	3	26.7	3206500	3
Q16MZ6	>tr|Q16MZ6|Q16MZ6_AEDAE AAEL012140-PA OS=Aedes aegypti GN=AaeL_AAEL012140 PE=4 SV=1	51.852	0.0029098	1.9597	0	0	0	0	0	0	0	0	0	0	0	0	1	1	3	104170	1	1	3	36248	0	0	0	0	0	0	0	0	0	0	0	0	0	0	0	0	0	0	0	0	0	0	0	0	0
Q16MZ7	>tr|Q16MZ7|Q16MZ7_AEDAE Galectin OS=Aedes aegypti GN=GALE2 PE=4 SV=1	36.496	0	285.95	16	16	55.1	87303000	16	16	55.1	78780000	16	16	55.1	38466000	15	15	48.9	93606000	16	16	53	45075000	13	13	44.5	33093000	14	14	48.3	120360000	13	13	46.1	56613000	14	14	47.4	21109000	13	13	48.9	105100000	14	14	48.9	91780000	15
Q16N01	>tr|Q16N01|Q16N01_AEDAE AAEL012131-PA OS=Aedes aegypti GN=Slif PE=2 SV=1	67.422	0	196.51	7	7	11.8	13616000	7	7	9.7	12000000	8	8	13.9	9250700	7	7	11.2	10684000	7	7	11.8	4511000	8	8	13.3	10740000	8	8	11.8	55104000	6	6	9.7	7805600	7	7	11.8	6485900	6	6	9.7	24512000	7	7	11.8	29842000	7
Q16N04;Q16W17	>tr|Q16N04|Q16N04_AEDAE AAEL012133-PA OS=Aedes aegypti GN=AaeL_AAEL012133 PE=4 SV=1;>tr|Q16W17|Q16W17_AEDAE AAEL009362-PA OS=Aedes aegypti GN=AaeL_AAEL009362 PE=4 SV=1	29.925	0	7.4946	0	0	0	0	0	0	0	0	0	0	0	0	0	0	0	0	0	0	0	0	0	0	0	0	1	1	5.1	1341600	1	1	5.1	257320	1	1	5.1	174500	1	1	5.1	982330	1	1	5.1	1207700	1
Q16N05;Q16W18	>tr|Q16N05|Q16N05_AEDAE AAEL012134-PA OS=Aedes aegypti GN=AaeL_AAEL012134 PE=4 SV=1;>tr|Q16W18|Q16W18_AEDAE AAEL009370-PA OS=Aedes aegypti GN=AaeL_AAEL009370 PE=4 SV=1	30.997	0	323.31	12	12	58	49193000	14	14	58	38005000	15	15	60.6	19823000	11	11	47.8	33989000	11	11	47.8	13592000	10	10	44.2	8302900	12	12	56.6	65735000	14	14	60.6	33655000	14	14	56.9	11897000	7	7	32.5	38959000	11	11	46.7	50295000	12
Q16N14	>tr|Q16N14|Q16N14_AEDAE AAEL012122-PA OS=Aedes aegypti GN=AaeL_AAEL012122 PE=4 SV=1	56.337	0	184.49	21	21	51.1	25787000	23	23	52.3	18627000	21	21	49.3	17115000	19	19	40.4	17896000	20	20	40.6	7181700	20	20	38.1	12297000	21	21	46.9	35173000	17	17	40.4	12594000	20	20	44.8	7993000	16	16	33.3	26657000	17	17	36.7	22948000	15
Q16N17	>tr|Q16N17|Q16N17_AEDAE AAEL012119-PA OS=Aedes aegypti GN=AaeL_AAEL012119 PE=4 SV=1	27.17	0	10.961	2	2	9.6	12061000	2	2	9.6	7589400	2	2	9.6	15064000	1	1	3.8	14339000	1	1	3.8	3738500	1	1	3.8	17729000	2	2	9.6	28822000	1	1	3.8	8279400	2	2	9.6	3765300	1	1	3.8	4876300	2	2	8.4	10043000	2
Q16N28	>tr|Q16N28|Q16N28_AEDAE AAEL012094-PA OS=Aedes aegypti GN=AaeL_AAEL012094 PE=3 SV=1	40.561	0	235.68	13	13	54.4	64948000	15	15	56.7	42392000	15	15	53.5	34417000	14	14	55.6	52329000	14	14	55.6	20847000	15	15	58.2	25711000	15	15	53.8	109920000	14	14	51.5	41460000	16	16	60.2	18832000	13	13	47.4	66490000	11	11	44.7	63457000	10
Q16N32	>tr|Q16N32|Q16N32_AEDAE AAEL012108-PA OS=Aedes aegypti GN=AaeL_AAEL012108 PE=4 SV=1	13.377	0	12.725	2	2	18.1	3583700	4	4	39.7	9277800	4	4	39.7	6548200	3	3	30.2	16062000	3	3	30.2	7351900	3	3	30.2	7724100	4	4	39.7	30893000	4	4	39.7	11661000	4	4	39.7	4484800	3	3	31	18981000	3	3	31	13509000	3
Q16N38	>sp|Q16N38|ZFPL1_AEDAE Zinc finger protein-like 1 homolog OS=Aedes aegypti GN=AAEL012105 PE=3 SV=1	32.597	0.00028249	4.5275	1	1	3.4	368950	1	1	3.4	572090	1	1	3.4	346440	2	2	6.2	1163300	2	2	6.2	320930	2	2	6.2	1064000	3	3	11	6412600	2	2	6.2	477430	3	3	11	1836700	2	2	8.3	1987100	2	2	8.3	2536100	2
Q16N40	>tr|Q16N40|Q16N40_AEDAE AAEL012099-PA OS=Aedes aegypti GN=AaeL_AAEL012099 PE=4 SV=1	103.21	0	173.06	13	13	18.6	4777600	16	16	27.8	8040500	16	16	26.8	4037600	8	8	11.9	4087100	7	7	10.1	1153100	8	8	11.9	1492300	19	19	27.7	15362000	14	14	18.8	3791400	14	14	21.6	1313800	8	8	11.9	5632300	9	9	14.4	6509600	10
Q16N41	>tr|Q16N41|Q16N41_AEDAE AAEL012100-PA OS=Aedes aegypti GN=AaeL_AAEL012100 PE=4 SV=1	48.437	0	36.912	3	3	7.4	8505600	5	5	14.7	4445200	4	4	11.3	2199200	4	4	9.2	4669000	3	3	6.9	1528300	4	4	9.2	2743900	5	5	19.1	9247700	2	2	5.1	2468500	3	3	12.9	1690900	2	2	5.1	7625400	2	2	5.1	5662600	3
Q16N44	>tr|Q16N44|Q16N44_AEDAE AAEL012093-PA OS=Aedes aegypti GN=AaeL_AAEL012093 PE=4 SV=1	105.16	0	75.141	7	7	12.7	2323900	8	8	14.1	3596400	7	7	11.5	2516200	6	6	11.1	2891700	5	5	8.5	745980	6	6	11.1	1495600	11	11	15.5	7993100	8	8	11.9	1445000	10	10	15.5	2555900	5	5	8.4	2427100	11	11	18.1	9759100	11
Q16N45	>tr|Q16N45|Q16N45_AEDAE AAEL012092-PA OS=Aedes aegypti GN=AaeL_AAEL012092 PE=4 SV=1	75.693	0	108.57	13	13	17.2	12849000	12	12	14.8	19776000	13	13	17.1	7835300	10	10	13	8453100	9	9	13.2	1744400	12	12	15.8	8069100	15	15	17.7	49309000	13	13	15.2	6502600	15	15	20.1	9112800	12	12	18	31078000	16	16	22.6	56918000	14
Q16N51	>tr|Q16N51|Q16N51_AEDAE AAEL012086-PA OS=Aedes aegypti GN=AaeL_AAEL012086 PE=4 SV=1	56.554	0	101.2	8	8	19.1	5765900	7	7	14.5	2198600	9	9	22.3	16154000	9	9	24.7	5941800	8	8	21.9	10085000	7	7	22.7	1518800	9	9	24.3	7831500	7	7	17.7	3613800	7	7	22.1	823210	9	9	23.9	7997300	10	10	26.5	9324700	11
Q16N54	>tr|Q16N54|Q16N54_AEDAE Glutathione peroxidase OS=Aedes aegypti GN=GPXH1 PE=3 SV=2	18.99	0	142.45	13	13	79.5	149680000	13	13	79.5	168420000	13	13	79.5	102490000	12	12	70.2	203610000	11	11	63.2	88500000	11	11	64.9	63279000	13	13	73.7	337370000	13	13	73.7	108260000	11	11	68.4	39492000	14	14	73.7	214090000	14	14	73.7	220520000	13
Q17EE9;Q17ER7;Q16N56	>tr|Q17EE9|Q17EE9_AEDAE Histone H3 OS=Aedes aegypti GN=AaeL_AAEL003827 PE=3 SV=1;>tr|Q17ER7|Q17ER7_AEDAE Histone H3 (Fragment) OS=Aedes aegypti GN=AAEL003685 PE=3 SV=1;>tr|Q16N56|Q16N56_AEDAE Histone H3 OS=Aedes aegypti GN=AaeL_AAEL003856 PE=3 SV=1	15.118	0.00052715	3.1136	6	1	29.9	30598000	6	1	29.9	30273000	7	2	53.7	15214000	6	1	29.9	32875000	6	1	29.9	29214000	6	1	29.9	5968800	6	1	29.9	65305000	6	1	29.9	47778000	6	1	29.9	6513100	6	1	29.9	18266000	6	1	29.9	123960000	6
Q16N58	>tr|Q16N58|Q16N58_AEDAE AAEL012071-PA OS=Aedes aegypti GN=AaeL_AAEL012071 PE=4 SV=1	21.614	0	23.124	3	3	16.8	5128500	5	5	37.4	10597000	6	6	43.7	10174000	3	3	18.9	3694800	2	2	12.1	1220100	4	4	25.8	5082100	5	5	25.8	20695000	3	3	12.6	2705500	5	5	25.8	4807200	4	4	18.9	17147000	4	4	18.9	19552000	6
Q16N61	>tr|Q16N61|Q16N61_AEDAE AAEL012084-PA OS=Aedes aegypti GN=AaeL_AAEL012084 PE=4 SV=1	42.066	0	8.2907	1	1	2.6	1142100	3	3	15.8	890370	1	1	2.6	97742	0	0	0	0	0	0	0	0	0	0	0	0	1	1	6.8	321310	0	0	0	0	0	0	0	0	0	0	0	0	0	0	0	0	0
Q16N71	>tr|Q16N71|Q16N71_AEDAE AAEL012074-PA OS=Aedes aegypti GN=AaeL_AAEL012074 PE=4 SV=1	17.873	0	46.591	4	4	34.7	23112000	4	4	34.7	6395500	4	4	34.7	3630200	4	4	33.3	9424100	3	3	21.8	4372000	3	3	28.6	2349100	6	6	38.8	36602000	5	5	38.8	10507000	5	5	32.7	3252300	5	5	34	29010000	6	6	38.8	32133000	5
Q16N74;Q16N76;Q16N75	>tr|Q16N74|Q16N74_AEDAE Sodium/potassium-transporting ATPase subunit alpha OS=Aedes aegypti GN=AAEL012062 PE=3 SV=1;>tr|Q16N76|Q16N76_AEDAE Sodium/potassium-transporting ATPase subunit alpha OS=Aedes aegypti GN=AAEL012062 PE=3 SV=1;>tr|Q16N75|Q16N75_AEDAE	110.96	0	323.31	55	55	55.4	220430000	60	60	57.8	687440000	60	60	57.8	556470000	49	49	48.6	194910000	49	49	51	73619000	56	56	53.5	475040000	61	61	57.8	2066800000	55	55	52.6	191910000	62	62	57.8	361980000	56	56	51.3	912240000	56	56	54.5	1686800000	62
Q16N86	>tr|Q16N86|Q16N86_AEDAE AAEL012045-PA (Fragment) OS=Aedes aegypti GN=AAEL012045 PE=4 SV=1	110.38	0.0029233	2.028	0	0	0	0	0	0	0	0	0	0	0	0	0	0	0	0	0	0	0	0	0	0	0	0	1	1	1.3	147150	0	0	0	0	1	1	1.3	14669	0	0	0	0	0	0	0	0	0
Q16N96	>tr|Q16N96|Q16N96_AEDAE Sulfhydryl oxidase OS=Aedes aegypti GN=AAEL012054 PE=4 SV=1	74.046	0	8.0383	0	0	0	0	1	1	1.8	158670	1	1	1.8	36018	0	0	0	0	0	0	0	0	0	0	0	0	1	1	1.8	525120	1	1	1.8	126490	1	1	1.8	31193	3	3	5.4	713460	5	5	10	1121500	5
Q16NB4	>tr|Q16NB4|Q16NB4_AEDAE AAEL012025-PA OS=Aedes aegypti GN=AaeL_AAEL012025 PE=4 SV=1	38.846	0	29.879	3	3	9.6	4117100	3	3	9.6	1394300	3	3	9.6	324370	4	4	12.3	4909200	6	6	18.3	2447200	6	6	17.7	1990000	6	6	18	12163000	6	6	18	6289200	3	3	9.3	869910	4	4	11.7	7579300	5	5	15	11057000	4
Q16NB8	>tr|Q16NB8|Q16NB8_AEDAE AAEL012034-PA OS=Aedes aegypti GN=AaeL_AAEL012034 PE=4 SV=1	47.426	0	71.507	4	4	16.1	7249600	5	5	19	8076500	5	5	19	4938500	4	4	16.1	5882900	5	5	21.4	3170900	5	5	21.4	6303900	8	8	27.2	12021000	6	6	17.1	3504900	7	7	22.2	2129600	7	7	20.7	11702000	8	8	25.8	17308000	9
Q16NC0	>tr|Q16NC0|Q16NC0_AEDAE AAEL012023-PA OS=Aedes aegypti GN=AaeL_AAEL012023 PE=4 SV=1	11.759	0	11.93	1	1	20.8	6188200	1	1	20.8	5519900	1	1	20.8	2956200	2	2	27.7	9526100	2	2	27.7	5203100	2	2	27.7	6394100	3	3	47.5	15501000	3	3	47.5	9252700	4	4	61.4	4045200	2	2	27.7	7325000	2	2	27.7	8479400	2
Q16NC1;Q16MI3	>tr|Q16NC1|Q16NC1_AEDAE AAEL012012-PA OS=Aedes aegypti GN=AaeL_AAEL012012 PE=4 SV=1;>tr|Q16MI3|Q16MI3_AEDAE AAEL012295-PA OS=Aedes aegypti GN=AaeL_AAEL012295 PE=4 SV=1	24.459	0	19.425	6	6	34.6	19719000	7	7	40.6	13875000	7	7	40.6	6658000	5	5	30.9	25331000	5	5	30.9	5202000	5	5	30.9	3201600	5	5	30.9	21560000	4	4	27.2	9236200	4	4	27.2	2657800	5	5	30	15052000	5	5	30.4	26332000	6
Q16ND1	>tr|Q16ND1|Q16ND1_AEDAE L-lactate dehydrogenase OS=Aedes aegypti GN=AaeL_AAEL012014 PE=3 SV=1	35.549	0	59.175	9	9	32.3	36930000	9	9	32.3	34790000	7	7	26	26278000	5	5	17.8	26243000	4	4	14.2	7100500	5	5	17.8	5966900	8	8	29.3	55302000	8	8	27.2	36303000	7	7	24.2	9125600	5	5	16.3	21341000	6	6	20.5	19433000	7
Q16ND5	>tr|Q16ND5|Q16ND5_AEDAE Galectin OS=Aedes aegypti GN=GALE8B_b PE=4 SV=1	16.223	0	229.9	8	8	48.3	357440000	8	8	48.3	257700000	8	8	48.3	201330000	7	7	48.3	307530000	7	7	48.3	92671000	7	7	48.3	117940000	8	8	48.3	646050000	8	8	48.3	198560000	8	8	48.3	128310000	6	6	43.4	456180000	6	6	43.4	413140000	6
Q16ND9	>tr|Q16ND9|Q16ND9_AEDAE AAEL012010-PA OS=Aedes aegypti GN=AaeL_AAEL012010 PE=4 SV=1	16.475	0	50.65	2	2	13.3	23302000	3	3	25.3	88857000	3	3	25.3	22377000	2	2	13.3	17210000	2	2	13.3	6195200	2	2	13.3	33712000	3	3	19.3	153540000	2	2	13.3	15752000	3	3	19.3	28458000	3	3	19.3	160920000	3	3	19.3	159370000	3
Q16NE5	>tr|Q16NE5|Q16NE5_AEDAE AAEL012004-PA OS=Aedes aegypti GN=AaeL_AAEL012004 PE=3 SV=1	46.111	0	22.851	10	2	32.5	2435500	12	2	40.6	1490300	12	2	40.6	1879000	9	2	26.6	3199800	9	2	26.6	1131000	9	2	26.6	1247300	9	2	30.6	4811800	9	2	24.7	2059200	9	2	24.7	645520	10	2	29	3919000	10	2	26.6	2981500	11
Q16NE6	>tr|Q16NE6|Q16NE6_AEDAE AAEL011998-PA OS=Aedes aegypti GN=AaeL_AAEL011998 PE=4 SV=1	56.784	0	117.33	8	8	19.4	12322000	8	8	19.4	7618800	7	7	14.1	4213900	6	6	17.7	10454000	6	6	17.7	5299100	6	6	17.7	5005500	7	7	19.2	12961000	6	6	14.1	7361200	7	7	19.2	1784700	6	6	17.7	8285900	5	5	12.4	8601000	6
Q16NF2;Q16NF3	>tr|Q16NF2|Q16NF2_AEDAE AAEL011989-PB OS=Aedes aegypti GN=AaeL_AAEL011989 PE=4 SV=1;>tr|Q16NF3|Q16NF3_AEDAE AAEL011989-PA OS=Aedes aegypti GN=AaeL_AAEL011989 PE=4 SV=1	44.39	0	59.057	3	3	7.8	6493700	3	3	7.8	23424000	4	4	11.8	8945300	2	2	6	2334600	2	2	6	1029200	2	2	6	10092000	3	3	10	31394000	3	3	10	2793700	3	3	10	9887000	3	3	10	40203000	3	3	10	73471000	3
Q16NF4	>tr|Q16NF4|Q16NF4_AEDAE AAEL011995-PA OS=Aedes aegypti GN=AaeL_AAEL011995 PE=4 SV=1	31.775	0	9.3427	3	3	10.9	3617100	3	3	10.9	6171100	4	4	14.2	8576300	3	3	10.9	3165300	3	3	10.9	1120800	3	3	10.9	6639500	6	6	21.8	29128000	3	3	10.9	2852200	5	5	18.5	8882600	3	3	10.9	6164200	3	3	10.9	7591300	2
Q16NF8	>tr|Q16NF8|Q16NF8_AEDAE AAEL011988-PA OS=Aedes aegypti GN=AaeL_AAEL011988 PE=4 SV=1	35.684	0.0061076	1.5652	0	0	0	0	0	0	0	0	0	0	0	0	2	2	7.2	2380100	2	2	7.2	568030	0	0	0	0	0	0	0	0	0	0	0	0	0	0	0	0	1	1	2.8	1747600	1	1	2.8	1230700	1
Q16NG1	>tr|Q16NG1|Q16NG1_AEDAE AAEL011973-PA OS=Aedes aegypti GN=AaeL_AAEL011973 PE=4 SV=1	46.008	0	8.8034	4	4	12.8	1419500	5	5	15.7	2926700	5	5	15.7	4760900	1	1	2.2	56370	1	1	2.2	112330	1	1	2.2	59704	2	2	6.7	2743400	2	2	6.7	861640	1	1	3.9	69994	0	0	0	0	0	0	0	0	0
Q16NG2	>tr|Q16NG2|Q16NG2_AEDAE Alpha-mannosidase OS=Aedes aegypti GN=AaeL_AAEL011978 PE=3 SV=1	130.23	0.00099256	2.234	0	0	0	0	0	0	0	0	1	1	1.1	32634	0	0	0	0	1	1	1.3	25818	1	1	1.3	48886	1	1	1.3	129590	1	1	1.3	99660	1	1	1.3	51266	0	0	0	0	0	0	0	0	0
Q16NG7	>tr|Q16NG7|Q16NG7_AEDAE AAEL011984-PA OS=Aedes aegypti GN=AaeL_AAEL011984 PE=4 SV=1	91.291	0.00076084	2.5059	5	0	6.3	0	6	0	7.7	0	7	0	10.7	0	7	1	11.1	330740	7	1	11.1	89466	6	0	9.2	0	6	0	7.2	0	6	0	7.2	0	6	0	7.3	0	2	0	2.3	0	4	0	4.6	0	3
Q16NG8	>tr|Q16NG8|Q16NG8_AEDAE AAEL011980-PA OS=Aedes aegypti GN=AaeL_AAEL011980 PE=4 SV=1	15.373	0.00099354	2.2363	1	0	8.1	0	1	0	8.1	0	1	0	8.1	0	2	1	21.3	881840	1	0	8.1	0	1	0	8.1	0	1	0	8.1	0	1	0	8.1	0	0	0	0	0	1	0	8.1	0	1	0	8.1	0	1
Q16NH0	>tr|Q16NH0|Q16NH0_AEDAE AAEL011979-PA OS=Aedes aegypti GN=AaeL_AAEL011979 PE=4 SV=1	17.21	0	34.111	7	7	61.1	32580000	6	6	50.3	23839000	6	6	50.3	12331000	5	5	39.6	37351000	5	5	39.6	16740000	4	4	32.2	4757800	5	5	39.6	41965000	5	5	39.6	24789000	5	5	39.6	8147200	3	3	27.5	21398000	4	4	34.9	30166000	4
Q16NH3	>tr|Q16NH3|Q16NH3_AEDAE AAEL011985-PA OS=Aedes aegypti GN=AaeL_AAEL011985 PE=4 SV=1	52.233	0.00051935	2.8929	2	2	5.5	107860	0	0	0	0	0	0	0	0	0	0	0	0	0	0	0	0	0	0	0	0	1	1	3.3	101010	1	1	3.3	119480	0	0	0	0	0	0	0	0	0	0	0	0	0
Q16NH4	>tr|Q16NH4|Q16NH4_AEDAE AAEL011972-PA OS=Aedes aegypti GN=AaeL_AAEL011972 PE=4 SV=1	26.526	0.0007515	2.3649	0	0	0	0	0	0	0	0	0	0	0	0	0	0	0	0	0	0	0	0	1	1	4.2	381030	0	0	0	0	0	0	0	0	0	0	0	0	0	0	0	0	0	0	0	0	0
Q16NH5	>tr|Q16NH5|Q16NH5_AEDAE AAEL011982-PA OS=Aedes aegypti GN=AaeL_AAEL011982 PE=4 SV=1	57.714	0	101.33	17	17	31.9	51661000	18	18	36.1	35420000	17	17	36.1	13275000	13	13	24.8	37199000	12	12	24.6	16676000	12	12	24.6	7946000	18	18	31.9	83395000	18	18	31.9	37139000	18	18	31.9	9731400	13	13	26.7	42573000	14	14	30.1	38243000	15
Q16NH9	>tr|Q16NH9|Q16NH9_AEDAE AAEL011959-PA OS=Aedes aegypti GN=AaeL_AAEL011959 PE=4 SV=1	15.016	0.00051059	2.6208	1	1	8.3	4994500	1	1	8.3	3690000	1	1	8.3	116910	1	1	8.3	4499900	1	1	8.3	2963100	1	1	8.3	3158600	1	1	8.3	7351100	1	1	8.3	3209000	1	1	8.3	186000	1	1	8.3	5903000	1	1	8.3	6085700	1
Q16NI5;Q16NI3	>tr|Q16NI5|Q16NI5_AEDAE AAEL011963-PA OS=Aedes aegypti GN=AAEL011963 PE=4 SV=1;>tr|Q16NI3|Q16NI3_AEDAE AAEL011961-PA OS=Aedes aegypti GN=AAEL011961 PE=4 SV=1	102.23	0	24.827	5	5	7.5	1088600	5	5	8.6	811620	5	5	7.9	942590	9	9	13.1	1770900	10	10	13.4	1011700	8	8	11.4	1051900	7	7	9.8	1518800	5	5	7.7	932970	7	7	9.8	533980	3	3	5.1	692940	4	4	5.6	714990	5
Q16NI6	>tr|Q16NI6|Q16NI6_AEDAE AAEL011958-PA OS=Aedes aegypti GN=AaeL_AAEL011958 PE=4 SV=1	51.879	0.00052994	3.231	0	0	0	0	0	0	0	0	0	0	0	0	0	0	0	0	0	0	0	0	0	0	0	0	0	0	0	0	0	0	0	0	0	0	0	0	1	1	2	282530	1	1	2	493780	0
Q16NI7	>tr|Q16NI7|Q16NI7_AEDAE AAEL011960-PA OS=Aedes aegypti GN=AaeL_AAEL011960 PE=4 SV=1	154.56	0	92.864	14	14	15.2	1955700	13	13	13.6	1113300	15	15	16.9	976020	11	11	10.9	1626800	8	8	7.9	631500	12	12	11.4	515550	16	16	15.6	4248400	15	15	14.8	1715200	15	15	15.7	629610	12	12	11	2041000	12	12	11.5	2333800	12
Q16NI8	>tr|Q16NI8|Q16NI8_AEDAE AAEL011962-PA OS=Aedes aegypti GN=AaeL_AAEL011962 PE=4 SV=1	31.198	0	9.081	4	4	17	3604800	4	4	17	4251600	2	2	9.9	647420	3	3	11.3	2376100	3	3	11.3	1291700	2	2	8.5	835910	3	3	11.3	5230500	3	3	11.3	2241700	2	2	7.1	651950	2	2	9.6	1084900	2	2	9.6	1566600	2
Q16NJ5	>tr|Q16NJ5|Q16NJ5_AEDAE Oxysterol-binding protein OS=Aedes aegypti GN=AaeL_AAEL011953 PE=3 SV=1	57.395	0	5.2394	3	3	12.3	1564700	2	2	7.3	513900	1	1	4.4	41252	1	1	3	874110	0	0	0	0	0	0	0	0	1	1	5	682950	0	0	0	0	0	0	0	0	2	2	4.4	827680	2	2	4.4	1095000	2
Q16NK9	>tr|Q16NK9|Q16NK9_AEDAE AAEL001944-PA OS=Aedes aegypti GN=AaeL_AAEL011938 PE=4 SV=1	8.9407	0	67.66	1	1	23.5	2818000	1	1	23.5	20593000	1	1	23.5	14401000	0	0	0	0	0	0	0	0	0	0	0	0	1	1	23.5	21324000	0	0	0	0	1	1	23.5	276910	1	1	9.9	13533000	1	1	9.9	18994000	1
Q16NL2	>tr|Q16NL2|Q16NL2_AEDAE AAEL011937-PA OS=Aedes aegypti GN=AaeL_AAEL011937 PE=3 SV=1	60.509	0	106.24	3	3	9.4	746440	4	4	11.8	2609300	4	4	11.8	1040700	2	2	4.6	418770	2	2	4.6	165500	2	2	4.4	481310	3	3	8.1	4286400	1	1	3	69052	2	2	5.7	639010	2	2	6.7	1129800	2	2	6.7	1718700	1
Q16NL9	>tr|Q16NL9|Q16NL9_AEDAE AAEL011934-PA OS=Aedes aegypti GN=GSTZ1 PE=4 SV=2	26.406	0	26.657	3	3	21.5	16231000	5	5	30.5	8210800	5	5	21.5	4202600	2	2	12	11025000	3	3	15.9	4923300	3	3	15.9	1865800	4	4	21.5	14298000	5	5	24.9	9693500	4	4	19.3	3148100	3	3	12	8094800	3	3	14.2	5248700	3
Q16NM9	>tr|Q16NM9|Q16NM9_AEDAE Lipase maturation factor OS=Aedes aegypti GN=AAEL011928 PE=3 SV=1	68.676	0	5.7892	0	0	0	0	1	1	2.5	396090	1	1	2.5	67536	0	0	0	0	0	0	0	0	0	0	0	0	1	1	2.5	504500	0	0	0	0	1	1	2.5	26089	1	1	2.2	0	0	0	0	0	1
Q16NN5	>tr|Q16NN5|Q16NN5_AEDAE AAEL011925-PA OS=Aedes aegypti GN=AaeL_AAEL011925 PE=4 SV=1	42.838	0	131.3	11	11	37.7	11615000	12	12	43.5	10170000	12	12	43.5	4582000	12	12	38.7	13487000	10	10	32.5	5767100	12	12	38.7	4192800	11	11	38.7	20968000	13	13	43.7	11000000	12	12	40.1	3095900	9	9	30.6	12539000	10	10	30.6	16534000	8
Q16NP1	>tr|Q16NP1|Q16NP1_AEDAE AAEL011908-PA OS=Aedes aegypti GN=AaeL_AAEL011908 PE=3 SV=1	21.672	0	48.334	7	7	40.6	23922000	6	6	33.9	16409000	6	6	40.6	5709000	6	6	33.9	19624000	6	6	29.2	7457400	4	4	22.4	5037800	5	5	36.5	35819000	4	4	25	13809000	5	5	36.5	3184000	6	6	29.2	32707000	5	5	29.2	29652000	6
Q16NP2	>tr|Q16NP2|Q16NP2_AEDAE AAEL011906-PA OS=Aedes aegypti GN=AaeL_AAEL011906 PE=3 SV=1	20.621	0	5.6236	1	0	4.5	0	1	0	4.5	0	1	0	4.5	0	1	0	4.5	0	1	0	4.5	0	1	0	4.5	0	1	0	4.5	0	1	0	4.5	0	1	0	4.5	0	2	1	9.5	349960	2	1	9.5	1651100	2
Q16NP7	>tr|Q16NP7|Q16NP7_AEDAE AAEL011905-PA OS=Aedes aegypti GN=AAEL011905 PE=3 SV=1	118.66	0	323.31	69	69	63.8	379040000	70	70	68.6	257250000	76	76	73.5	186410000	67	67	62.6	321920000	66	66	61.8	125790000	65	65	62.7	122900000	67	67	64.2	612060000	66	66	60.8	244690000	63	63	61.9	96254000	67	67	60.7	377840000	67	67	61.1	418330000	70
Q16NQ4	>tr|Q16NQ4|Q16NQ4_AEDAE AAEL011901-PA OS=Aedes aegypti GN=AaeL_AAEL011901 PE=4 SV=1	31.734	0.00051269	2.6966	1	1	3.2	391050	3	3	9.3	3439300	3	3	9.3	2095400	0	0	0	0	0	0	0	0	0	0	0	0	2	2	5.7	2975700	1	1	3.2	299170	2	2	5.7	484200	0	0	0	0	1	1	3.2	2008100	1
Q16NQ5	>tr|Q16NQ5|Q16NQ5_AEDAE 1-acyl-sn-glycerol-3-phosphate acyltransferase OS=Aedes aegypti GN=AaeL_AAEL011898 PE=3 SV=1	30.779	0	8.5289	0	0	0	0	3	3	11.4	4133400	3	3	11.4	2705000	0	0	0	0	0	0	0	0	0	0	0	0	2	2	9.5	5396800	0	0	0	0	1	1	7	16778	1	1	7	2080500	1	1	7	2263200	1
Q16NQ9	>tr|Q16NQ9|Q16NQ9_AEDAE AAEL011892-PA OS=Aedes aegypti GN=AaeL_AAEL011892 PE=4 SV=1	35.527	0	11.16	0	0	0	0	0	0	0	0	0	0	0	0	1	1	5.7	718050	1	1	5.7	192910	0	0	0	0	1	1	5.3	667600	1	1	5.7	273870	0	0	0	0	2	2	9.4	2317300	0	0	0	0	1
Q16NR0	>tr|Q16NR0|Q16NR0_AEDAE AAEL011881-PA OS=Aedes aegypti GN=AaeL_AAEL011881 PE=4 SV=1	42.545	0	221.44	6	6	14.7	40665000	8	8	21.6	49373000	8	8	21.6	30940000	8	8	21.6	62707000	8	8	21.6	32332000	8	8	21.6	19112000	9	9	37.3	117930000	8	8	18.8	54988000	8	8	18.8	13135000	10	10	25.9	102730000	10	10	25.9	100620000	10
Q16NS4	>tr|Q16NS4|Q16NS4_AEDAE AAEL011870-PA OS=Aedes aegypti GN=AaeL_AAEL011870 PE=4 SV=1	55.935	0	292.94	11	11	31	24127000	10	10	27.6	15104000	11	11	31	9259800	11	11	31	22437000	11	11	31	10427000	11	11	31	6526700	11	11	29.6	27015000	12	12	32.9	15593000	11	11	30.4	4314400	9	9	26.2	20368000	8	8	26	23054000	10
Q16NS5	>tr|Q16NS5|Q16NS5_AEDAE AAEL011871-PA OS=Aedes aegypti GN=AaeL_AAEL011871 PE=4 SV=1	33.19	0	316.07	7	7	33.3	85967000	8	8	41.2	152490000	8	8	41.2	90764000	7	7	33.3	73232000	7	7	33.3	25089000	7	7	33.3	77427000	7	7	33.3	351470000	7	7	33.3	49850000	7	7	33.3	66173000	7	7	33.3	226420000	7	7	33.3	285010000	7
Q16WB4;Q16NS8	>tr|Q16WB4|Q16WB4_AEDAE AAEL009281-PA OS=Aedes aegypti GN=AaeL_AAEL009281 PE=3 SV=1;>sp|Q16NS8|ANM7_AEDAE Protein arginine N-methyltransferase 7 OS=Aedes aegypti GN=Art7 PE=3 SV=1	57.652	0.0081206	1.4429	0	0	0	0	0	0	0	0	0	0	0	0	1	1	2.2	129110	1	1	2.2	68673	1	1	2.2	46680	0	0	0	0	0	0	0	0	0	0	0	0	0	0	0	0	0	0	0	0	0
Q16NS9;Q16EH0	>tr|Q16NS9|Q16NS9_AEDAE AAEL011876-PA OS=Aedes aegypti GN=AAEL011876 PE=4 SV=1;>tr|Q16EH0|Q16EH0_AEDAE AAEL015182-PA OS=Aedes aegypti GN=AaeL_AAEL015182 PE=4 SV=1	125.15	0	95.46	17	17	18.6	5096300	19	19	20.9	4422700	21	21	22.8	4862300	21	21	22.2	6412000	19	19	19.9	2749300	20	20	20.1	3162400	16	16	18.2	7416800	15	15	17.3	3716600	15	15	17.6	1399600	14	14	16.2	5637300	15	15	17.2	5745500	15
Q16NT9	>tr|Q16NT9|Q16NT9_AEDAE Serine/threonine-protein kinase RIO1 OS=Aedes aegypti GN=AaeL_AAEL011857 PE=3 SV=1	65.444	0	6.3324	2	2	5.1	367130	2	2	5.1	266970	0	0	0	0	3	3	8.1	695190	1	1	3	118720	2	2	6.3	201670	2	2	5.1	462280	1	1	1.8	236600	1	1	1.8	105040	1	1	3.3	193480	1	1	1.8	0	0
Q16NU4	>tr|Q16NU4|Q16NU4_AEDAE AAEL011865-PA (Fragment) OS=Aedes aegypti GN=AaeL_AAEL011865 PE=3 SV=1	41.537	0.0007551	2.4422	1	1	2.7	435140	2	2	5.9	467500	2	2	5.9	669600	0	0	0	0	0	0	0	0	0	0	0	0	1	1	3.2	408400	0	0	0	0	1	1	3.2	56469	2	2	6.2	318840	1	1	3.2	340920	1
Q16NV1	>tr|Q16NV1|Q16NV1_AEDAE AAEL011850-PA OS=Aedes aegypti GN=CYP315A1 PE=4 SV=2	54.266	0	7.4651	1	1	3.8	109350	3	3	7.8	567680	2	2	4	128980	0	0	0	0	0	0	0	0	1	1	1.7	170760	2	2	5.9	1014600	4	4	10.6	455510	4	4	10.6	341580	2	2	4.2	534650	1	1	2.1	449580	1
Q16NV2	>tr|Q16NV2|Q16NV2_AEDAE AAEL011848-PA OS=Aedes aegypti GN=AaeL_AAEL011848 PE=4 SV=1	44.239	0	117.93	2	2	5.6	411990	4	4	15.6	2616200	4	4	15.6	827810	1	1	2.7	1028100	1	1	2.7	259460	1	1	2.7	522190	5	5	13.4	14158000	4	4	13.4	1419300	5	5	13.4	2160700	1	1	3.5	634370	2	2	6.2	4841900	1
Q16NW0	>tr|Q16NW0|Q16NW0_AEDAE AAEL011842-PA OS=Aedes aegypti GN=AaeL_AAEL011842 PE=3 SV=1	35.591	0	11.208	0	0	0	0	2	2	12.2	659630	4	4	19.2	801870	0	0	0	0	0	0	0	0	1	1	2.7	59813	1	1	5.8	1756400	0	0	0	0	1	1	5.8	210840	1	1	6.1	347620	1	1	6.1	0	1
Q16NW6	>tr|Q16NW6|Q16NW6_AEDAE AAEL011841-PA OS=Aedes aegypti GN=AaeL_AAEL011841 PE=3 SV=1	41.436	0	11.073	0	0	0	0	0	0	0	0	0	0	0	0	0	0	0	0	0	0	0	0	0	0	0	0	1	1	5.7	911500	0	0	0	0	0	0	0	0	1	1	5.7	735800	1	1	5.7	624320	1
Q16NX0;J9EB46	>sp|Q16NX0|MTNB_AEDAE Probable methylthioribulose-1-phosphate dehydratase OS=Aedes aegypti GN=AAEL011830 PE=3 SV=1;>tr|J9EB46|J9EB46_AEDAE AAEL011830-PG OS=Aedes aegypti GN=MTNB_AEDAE PE=4 SV=1	28.074	0	18.696	4	4	18.1	13027000	6	6	28	8959700	5	5	23	5268100	5	5	20.6	14277000	5	5	20.6	5174100	5	5	20.6	7694800	5	5	25.1	18396000	3	3	13.6	7317900	3	3	13.6	2235100	4	4	18.1	14776000	4	4	18.1	16102000	3
Q16NX6	>tr|Q16NX6|Q16NX6_AEDAE AAEL011832-PA OS=Aedes aegypti GN=AaeL_AAEL011832 PE=4 SV=1	22.879	0	12.057	3	3	18.2	5241600	2	2	11.3	3744300	3	3	18.2	1679800	2	2	11.3	1841900	1	1	7.4	782920	2	2	11.3	815430	3	3	18.2	7144200	1	1	3.4	0	1	1	7.4	591770	2	2	7.9	3746600	2	2	7.9	3748200	3
Q16NX8	>tr|Q16NX8|Q16NX8_AEDAE AAEL011827-PA OS=Aedes aegypti GN=AaeL_AAEL011827 PE=4 SV=1	91.085	0	6.1947	1	1	1.4	422380	2	2	2.9	498280	2	2	2.9	542220	1	1	1.4	331990	1	1	1.4	188160	1	1	1.4	484200	2	2	2.9	1099100	1	1	1.4	368360	2	2	2.9	234160	1	1	1.4	898680	2	2	3.5	798860	2
Q16NY9	>tr|Q16NY9|Q16NY9_AEDAE AAEL011813-PA OS=Aedes aegypti GN=AaeL_AAEL011813 PE=4 SV=1	34.61	0	151.88	13	13	52.1	27193000	12	12	49.8	21814000	12	12	49.8	15216000	11	11	46.9	21927000	12	12	49.8	11742000	11	11	47.2	14046000	11	11	43.9	36304000	13	13	52.5	20978000	11	11	47.2	7595500	12	12	44.6	22109000	12	12	44.6	30930000	11
Q16NZ4	>tr|Q16NZ4|Q16NZ4_AEDAE Poly [ADP-ribose] polymerase OS=Aedes aegypti GN=AaeL_AAEL011815 PE=4 SV=1	113.47	0	139.42	17	17	23.4	2997200	16	16	24.4	2555600	16	16	24.8	1642900	14	14	19.8	3823100	13	13	19.2	1326400	15	15	21.1	1541500	18	18	27.1	7709500	16	16	24.2	1952300	13	13	20	809250	11	11	17.6	2180400	12	12	18.9	3471400	12
Q16NZ5	>tr|Q16NZ5|Q16NZ5_AEDAE AAEL011817-PA OS=Aedes aegypti GN=AaeL_AAEL011817 PE=4 SV=1	125.19	0	35.586	8	8	9	1050500	7	7	8.1	506800	6	6	6.6	435130	6	6	6.8	820870	5	5	5.2	313270	6	6	6.8	552170	6	6	6.2	988710	7	7	7.5	761960	8	8	8.9	356310	8	8	8.6	1589600	11	11	12.1	1672600	9
Q16NZ6	>tr|Q16NZ6|Q16NZ6_AEDAE AAEL011814-PA OS=Aedes aegypti GN=AaeL_AAEL011814 PE=4 SV=1	65.429	0	63.75	12	12	26.2	8281000	11	11	21.4	5220600	11	11	22.4	1514200	9	9	18.5	7230600	8	8	15.6	2105700	8	8	16	1908900	11	11	24.8	15409000	13	13	28.5	7409800	11	11	24.1	1470900	15	15	31.6	9106700	13	13	28.4	11145000	11
Q16P12	>tr|Q16P12|Q16P12_AEDAE AAEL011803-PA OS=Aedes aegypti GN=AaeL_AAEL011803 PE=4 SV=1	34.49	0	323.31	13	13	53.1	78731000	14	14	63.8	69399000	14	14	63.8	90386000	10	10	41.5	67879000	10	10	43.4	14248000	10	10	43.4	23517000	13	13	57.9	144660000	11	11	48.4	45546000	12	12	52.5	17326000	10	10	39.3	54632000	10	10	39.3	44224000	10
Q17GM9;Q16P18	>tr|Q17GM9|Q17GM9_AEDAE AAEL002970-PA OS=Aedes aegypti GN=AaeL_AAEL002970 PE=4 SV=1;>tr|Q16P18|Q16P18_AEDAE AAEL011790-PA OS=Aedes aegypti GN=AaeL_AAEL011790 PE=4 SV=1	19.884	0.0012261	2.1176	2	2	9.2	5292900	2	2	9.2	2280500	2	2	9.2	1608400	2	2	9.8	5809000	1	1	4.6	1952400	3	3	14.5	1726700	2	2	9.2	6710000	2	2	9.2	3491400	2	2	9.2	826120	1	1	4.6	3872000	1	1	4.6	2368600	1
Q17GM7;Q16P20	>sp|Q17GM7|CISY1_AEDAE Probable citrate synthase 1, mitochondrial OS=Aedes aegypti GN=AAEL002956 PE=3 SV=1;>sp|Q16P20|CISY2_AEDAE Probable citrate synthase 2, mitochondrial OS=Aedes aegypti GN=AAEL011789 PE=3 SV=1	51.656	0	323.31	26	26	57	507840000	28	28	64.9	618800000	29	29	64.9	416570000	26	26	52.5	627500000	25	25	52.5	281530000	26	26	52.2	192260000	27	27	61	1304900000	24	24	53.3	375640000	26	26	53.3	141450000	26	26	49.5	892630000	28	28	62.3	910360000	27
Q16P21	>tr|Q16P21|Q16P21_AEDAE AAEL002976-PA OS=Aedes aegypti GN=AaeL_AAEL002976 PE=4 SV=1	39.801	0	6.0658	2	2	11.3	807020	1	1	5.5	172940	1	1	5.5	50391	1	1	3.2	594110	1	1	3.2	276760	0	0	0	0	1	1	5.5	591850	1	1	5.5	300980	0	0	0	0	0	0	0	0	0	0	0	0	0
Q16P29	>tr|Q16P29|Q16P29_AEDAE AAEL011778-PA OS=Aedes aegypti GN=AaeL_AAEL011778 PE=4 SV=1	65.798	0	323.31	25	25	60.1	76492000	26	26	62.7	61180000	28	28	67.2	59304000	22	22	50.8	80992000	21	21	47.8	42364000	18	18	40.7	25723000	25	25	58.3	128630000	22	22	50.5	50623000	24	24	53.3	19736000	23	23	50.5	96926000	21	21	45.4	86067000	24
Q16P32	>tr|Q16P32|Q16P32_AEDAE AAEL011781-PA OS=Aedes aegypti GN=AaeL_AAEL011781 PE=4 SV=1	41.933	0	8.5055	0	0	0	0	2	2	8.6	492770	2	2	8.6	513520	0	0	0	0	0	0	0	0	1	1	4	337800	2	2	6.7	1362500	0	0	0	0	2	2	6.7	181470	0	0	0	0	1	1	4.6	289610	1
Q16P33	>tr|Q16P33|Q16P33_AEDAE AAEL011776-PA OS=Aedes aegypti GN=AaeL_AAEL011776 PE=4 SV=1	33.058	0	258.74	16	16	65.2	28305000	17	17	71.7	27871000	17	17	71.7	23125000	15	15	59.7	19484000	13	13	51.2	9130000	12	12	47.8	8665400	16	16	60.8	47113000	14	14	52.9	18914000	14	14	57.3	7889800	16	16	65.2	28342000	14	14	57.7	24675000	16
Q16P42	>tr|Q16P42|Q16P42_AEDAE AAEL011762-PA OS=Aedes aegypti GN=AaeL_AAEL011762 PE=4 SV=1	40.192	0	23.527	2	2	7.2	1325800	1	1	3.6	413580	3	3	11.1	765020	3	3	14.2	2109900	3	3	14.2	703180	2	2	9.5	354760	3	3	11.1	2803100	3	3	11.1	1534700	2	2	7.5	296810	3	3	14.2	1353600	3	3	14.2	1116800	3
Q16P43	>tr|Q16P43|Q16P43_AEDAE AAEL011767-PA OS=Aedes aegypti GN=AaeL_AAEL011767 PE=4 SV=1	17.044	0.00099182	2.2279	0	0	0	0	0	0	0	0	0	0	0	0	0	0	0	0	0	0	0	0	0	0	0	0	1	1	10.8	1119100	0	0	0	0	0	0	0	0	0	0	0	0	0	0	0	0	0
Q16P44	>tr|Q16P44|Q16P44_AEDAE AAEL011765-PA OS=Aedes aegypti GN=AaeL_AAEL011765 PE=4 SV=1	34.916	0.0083391	1.4234	0	0	0	0	0	0	0	0	0	0	0	0	1	1	3.5	415040	1	1	3.5	158010	0	0	0	0	2	2	6.3	2745800	1	1	3.5	491070	2	2	6.3	274340	1	1	3.5	926200	2	2	7	1389400	2
Q16P45	>tr|Q16P45|Q16P45_AEDAE AAEL011764-PA OS=Aedes aegypti GN=PPO10 PE=4 SV=1	78.312	0.00051921	2.8924	2	2	4.9	1661600	2	2	4.9	981230	1	1	3.9	233110	0	0	0	0	0	0	0	0	0	0	0	0	0	0	0	0	0	0	0	0	0	0	0	0	0	0	0	0	1	1	3	111920	1
Q16P46	>tr|Q16P46|Q16P46_AEDAE AAEL011763-PA OS=Aedes aegypti GN=PPO3 PE=4 SV=1	78.738	0	30.305	7	7	15	2022000	8	8	17.3	1373500	8	8	17.3	647340	7	7	17.7	2418000	6	6	15.1	525280	3	3	8.1	193490	8	8	17	3456500	10	10	21.2	3591900	4	4	10.6	229750	6	6	14	1761200	7	7	15.4	2443400	4
Q16P51	>tr|Q16P51|Q16P51_AEDAE AAEL011755-PA OS=Aedes aegypti GN=AaeL_AAEL011755 PE=3 SV=1	25.068	0	28.798	3	3	13.7	12985000	4	4	30.1	18979000	4	4	30.1	9190100	3	3	13.7	10144000	3	3	13.7	3758300	3	3	13.7	2131000	3	3	13.7	32393000	3	3	13.7	8817800	2	2	10	1369500	1	1	4.1	3997400	4	4	18.7	19780000	2
Q16P52	>tr|Q16P52|Q16P52_AEDAE AAEL011754-PA OS=Aedes aegypti GN=AaeL_AAEL011754 PE=4 SV=1	29.788	0.004067	1.8055	1	1	3.7	11733000	1	1	3.7	2855000	1	1	3.7	8279700	1	1	3.7	13134000	1	1	3.7	391170	1	1	3.7	6481900	1	1	3.7	14118000	1	1	3.7	9008100	1	1	3.7	2021100	1	1	3.7	2921200	1	1	3.7	5884000	1
Q16P53	>tr|Q16P53|Q16P53_AEDAE AAEL011752-PA OS=Aedes aegypti GN=GSTI1 PE=3 SV=2	26.194	0	28.069	3	3	16.9	25055000	3	3	16.9	19650000	3	3	16.9	20459000	3	3	16.9	32521000	3	3	16.9	8495000	3	3	16.9	3097000	3	3	16.9	37942000	3	3	16.9	20023000	3	3	16.9	6651600	3	3	16.9	24017000	3	3	16.9	16696000	3
Q16P54;Q1HQH3	>tr|Q16P54|Q16P54_AEDAE AAEL011748-PB OS=Aedes aegypti GN=AaeL_AAEL011748 PE=4 SV=1;>tr|Q1HQH3|Q1HQH3_AEDAE AAEL011748-PA OS=Aedes aegypti GN=AaeL_AAEL011748 PE=2 SV=1	26.353	0	14.579	1	1	3.5	302030	1	1	3.5	471680	1	1	3.5	210040	0	0	0	0	0	0	0	0	1	1	3.5	216010	5	5	31.3	7627300	3	3	18.9	1233800	5	5	31.3	1517200	0	0	0	0	2	2	9.3	1373400	2
Q16P57	>tr|Q16P57|Q16P57_AEDAE AAEL011756-PA OS=Aedes aegypti GN=AaeL_AAEL011756 PE=3 SV=1	58.293	0	323.31	27	27	52.5	614250000	32	32	57.3	651970000	29	29	57.3	405840000	29	29	53.6	783220000	29	29	53.6	273680000	30	30	57.5	274570000	29	29	54.9	1262700000	28	28	53.1	488270000	28	28	57.5	157930000	28	28	50.3	1115600000	29	29	54.9	958140000	30
Q16P59	>tr|Q16P59|Q16P59_AEDAE Peptidyl-prolyl cis-trans isomerase OS=Aedes aegypti GN=AaeL_AAEL011758 PE=3 SV=1	22.311	0	323.31	13	12	61.7	1114900000	13	12	61.7	695860000	13	12	61.7	582270000	12	11	54.9	1049900000	13	12	61.7	473150000	11	11	58.3	328660000	13	12	61.7	1564900000	13	12	61.7	794510000	12	11	58.7	227050000	12	12	58.3	733560000	12	12	58.3	823210000	11
Q16P60	>tr|Q16P60|Q16P60_AEDAE AAEL011751-PA OS=Aedes aegypti GN=AaeL_AAEL011751 PE=4 SV=1	75.047	0	174.42	8	8	17.8	6499400	13	13	34.9	5356600	11	11	26.2	3777300	12	12	23.3	7799400	11	11	19.7	2812400	10	10	17.9	2982700	14	14	38.4	13534000	10	10	21.2	5119500	10	10	22.4	1218100	6	6	11.1	11337000	8	8	19.1	5786600	8
Q16P61	>tr|Q16P61|Q16P61_AEDAE AAEL011753-PA OS=Aedes aegypti GN=AaeL_AAEL011753 PE=4 SV=1	36.125	0	125.23	5	5	23.3	6560100	4	4	16.4	3414600	5	5	25.8	2914900	4	4	16	7035500	7	7	25.5	3387600	4	4	15.1	1722300	6	6	26.4	10720000	4	4	19.5	4616500	5	5	22.6	1048400	4	4	15.7	7797200	4	4	19.5	6191200	5
Q16P62	>tr|Q16P62|Q16P62_AEDAE AAEL011759-PA (Fragment) OS=Aedes aegypti GN=AAEL011759 PE=4 SV=1	63.268	0	7.259	2	2	5	479650	2	2	5	507240	1	1	3.1	114630	2	2	5	567210	2	2	5	315090	0	0	0	0	1	1	2.2	361920	1	1	3.2	180290	1	1	2.2	26064	0	0	0	0	1	1	2	197030	1
Q16P63	>tr|Q16P63|Q16P63_AEDAE AAEL011750-PA OS=Aedes aegypti GN=AaeL_AAEL011750 PE=3 SV=1	44.723	0	139.73	17	17	48.4	75358000	18	18	51.4	102030000	19	19	51.4	43677000	16	16	49.1	82293000	16	16	49.1	30930000	15	15	43	28655000	15	15	43.3	110210000	13	13	36.5	53205000	15	15	43.3	18563000	14	14	38.7	127390000	15	15	38.7	153760000	16
Q16P65	>tr|Q16P65|Q16P65_AEDAE AAEL011738-PA OS=Aedes aegypti GN=AaeL_AAEL011738 PE=4 SV=1	40.477	0	9.6033	3	3	11.5	1772400	3	3	11.5	967260	3	3	11.5	721920	3	3	11.5	1604100	3	3	11.5	450380	3	3	11.5	576400	2	2	8.1	1201000	2	2	8.4	884630	2	2	8.4	300050	2	2	8.4	2512800	3	3	12	2072100	2
Q16P69	>tr|Q16P69|Q16P69_AEDAE AAEL011745-PA OS=Aedes aegypti GN=AaeL_AAEL011745 PE=4 SV=1	75.645	0	5.2021	2	2	3	280510	1	1	1.1	89084	2	2	3	86092	0	0	0	0	0	0	0	0	0	0	0	0	3	3	7.3	1408900	0	0	0	0	3	3	7.3	83863	0	0	0	0	0	0	0	0	0
Q16P70	>tr|Q16P70|Q16P70_AEDAE AAEL011742-PA OS=Aedes aegypti GN=AaeL_AAEL011742 PE=4 SV=1	49.162	0	323.31	13	13	43.8	40518000	15	15	51.8	36541000	15	15	51.8	29707000	12	12	32.4	44944000	13	13	37	16892000	13	13	37	19031000	15	15	46.6	58283000	10	10	24.9	27725000	14	14	44.3	14684000	9	9	24.9	49107000	10	10	29.7	45305000	12
Q16P73;Q16F53	>tr|Q16P73|Q16P73_AEDAE AAEL011731-PA OS=Aedes aegypti GN=AaeL_AAEL011731 PE=3 SV=1;>tr|Q16F53|Q16F53_AEDAE AAEL014897-PA OS=Aedes aegypti GN=AaeL_AAEL014897 PE=3 SV=1	114.49	0	20.271	4	4	5.5	475520	6	6	8.4	640570	7	7	11	749670	3	3	4.1	364820	2	2	2.7	105280	2	2	2.8	112690	3	3	4.2	523200	2	2	2.5	166350	1	1	1.7	47636	5	5	7.3	788560	4	4	5.7	795620	4
Q16P79	>tr|Q16P79|Q16P79_AEDAE AAEL011741-PA OS=Aedes aegypti GN=GSTS1 PE=4 SV=2	23.263	0	323.31	11	8	58.6	638360000	12	9	50.7	499010000	12	9	50.7	425180000	13	10	58.6	1056700000	13	10	58.6	448070000	12	9	58.6	331600000	12	9	58.6	1206200000	12	9	58.6	703700000	11	9	55.2	176600000	12	9	58.6	735870000	12	9	58.6	584170000	12
Q16P81	>tr|Q16P81|Q16P81_AEDAE AAEL011736-PA OS=Aedes aegypti GN=AaeL_AAEL011736 PE=4 SV=1	30.051	0	17.183	5	5	21.3	3639600	5	5	18.4	2485700	6	6	25.3	3454100	3	3	13.7	3301000	3	3	13.7	1266400	2	2	6.9	1510400	2	2	7.6	2184900	2	2	9.7	698140	3	3	14.4	530970	2	2	7.2	1417100	2	2	7.2	1236300	3
Q16P82	>tr|Q16P82|Q16P82_AEDAE Succinate--CoA ligase [ADP-forming] subunit beta, mitochondrial OS=Aedes aegypti GN=AAEL011746 PE=3 SV=1	48.803	0	323.31	17	1	45.9	178510000	16	0	45	170430000	18	1	53.9	60269000	13	0	29.6	151960000	14	0	33.9	65430000	14	0	33.9	27894000	17	0	46.5	359270000	16	0	37.9	138560000	20	2	55.7	55250000	13	0	29.2	254280000	15	0	36.3	269310000	15
Q16P83	>tr|Q16P83|Q16P83_AEDAE Succinate--CoA ligase [ADP-forming] subunit beta, mitochondrial OS=Aedes aegypti GN=AaeL_AAEL011746 PE=3 SV=1	48.501	0	18.304	16	0	40.1	0	17	1	50.7	246840	18	1	53.6	162630	13	0	29.8	0	14	0	34.1	0	14	0	34.1	0	17	0	46.9	0	16	0	38.1	0	19	1	55.2	154990	13	0	29.4	0	15	0	36.5	0	15
Q16P84	>tr|Q16P84|Q16P84_AEDAE AAEL011733-PA OS=Aedes aegypti GN=AaeL_AAEL011733 PE=4 SV=1	119.28	0.00075339	2.4045	1	1	1.6	175630	1	1	1.6	120940	1	1	1.6	189580	0	0	0	0	0	0	0	0	0	0	0	0	1	1	1.1	153940	0	0	0	0	0	0	0	0	0	0	0	0	1	1	1.2	92785	0
Q16P90;Q16GH0	>sp|Q16P90|MOCO3_AEDAE Molybdenum cofactor sulfurase 3 OS=Aedes aegypti GN=mal3 PE=3 SV=1;>sp|Q16GH0|MOCO1_AEDAE Molybdenum cofactor sulfurase 1 OS=Aedes aegypti GN=mal1 PE=3 SV=1	86.652	0.00074794	2.3069	2	2	2.9	106180	1	1	1.6	68865	1	1	1.6	199520	1	1	1.6	100190	0	0	0	0	1	1	1.6	113820	1	1	2.4	276450	1	1	2.4	40275	1	1	2.4	20355	1	1	1.6	96530	0	0	0	0	0
Q16PA5;Q0IEK4	>tr|Q16PA5|Q16PA5_AEDAE AAEL011711-PA OS=Aedes aegypti GN=AaeL_AAEL011711 PE=4 SV=1;>tr|Q0IEK4|Q0IEK4_AEDAE AAEL009651-PA OS=Aedes aegypti GN=AaeL_AAEL009651 PE=4 SV=1	23.249	0	323.31	8	8	61.6	296400000	8	8	61.6	296120000	9	9	61.6	213430000	7	7	47.9	278510000	6	6	47.9	70426000	7	7	47.9	68475000	8	8	61.6	572840000	7	7	47.9	158660000	8	8	61.6	102370000	6	6	30.1	190720000	7	7	47.9	244740000	8
Q16PA6	>tr|Q16PA6|Q16PA6_AEDAE NAD kinase 2, mitochondrial OS=Aedes aegypti GN=AaeL_AAEL011703 PE=3 SV=1	46.07	0	90.311	12	12	38.2	9148700	12	12	42.6	9898500	11	11	35	8365900	9	9	32.8	9929900	9	9	32.8	4203000	8	8	27.7	4514400	9	9	29.7	20359000	10	10	30.2	11757000	8	8	27.5	1833400	10	10	31.1	19029000	11	11	36.3	16150000	11
Q16PB6	>tr|Q16PB6|Q16PB6_AEDAE AAEL011693-PA OS=Aedes aegypti GN=AaeL_AAEL011693 PE=3 SV=1	108.81	0	59.198	6	6	8	1256000	7	7	9.4	706960	6	6	8.1	615890	5	5	7	941070	5	5	7	248700	4	4	5.7	557390	6	6	9.9	2395200	5	5	7	719460	4	4	5.7	219440	9	9	12.2	2060600	6	6	8.5	1573600	9
Q16PB8	>tr|Q16PB8|Q16PB8_AEDAE Nuclear pore protein OS=Aedes aegypti GN=AaeL_AAEL011682 PE=3 SV=1	93.378	0	101.3	13	13	20.1	5186400	16	16	25.2	3054700	16	16	26	3044400	13	13	21.9	3251200	11	11	17.4	1273000	10	10	14.7	846040	14	14	23.3	6052300	11	11	19.1	3338300	8	8	13.2	562680	10	10	14.5	3387400	11	11	15.7	3354200	13
Q16PB9	>tr|Q16PB9|Q16PB9_AEDAE mRNA cap guanine-N7 methyltransferase OS=Aedes aegypti GN=AaeL_AAEL011698 PE=3 SV=1	48.155	0	64.109	4	4	14.3	5320000	5	5	19.6	3909300	3	3	10.7	2503500	4	4	14.1	6014400	3	3	10	1858500	4	4	14.1	2640300	4	4	16.5	6931300	5	5	19.3	5619400	5	5	21	1178700	3	3	13.1	4808300	5	5	19.6	5417200	4
Q16PC0	>tr|Q16PC0|Q16PC0_AEDAE AAEL011684-PA OS=Aedes aegypti GN=AaeL_AAEL011684 PE=4 SV=1	32.401	0.00026631	3.309	1	1	2.4	91443	1	1	2.4	418660	1	1	2.4	25958	0	0	0	0	0	0	0	0	0	0	0	0	1	1	4.2	702350	0	0	0	0	0	0	0	0	0	0	0	0	0	0	0	0	0
Q16PC7	>tr|Q16PC7|Q16PC7_AEDAE AAEL011686-PA OS=Aedes aegypti GN=AaeL_AAEL011686 PE=4 SV=1	79.589	0	29.086	22	1	40.1	732620	25	1	46.8	2123800	25	1	48	2470400	14	1	24.4	2082500	16	1	26.9	893690	14	1	23.8	1729300	18	1	31.6	5955900	14	1	24.7	1054500	18	1	35.4	278510	12	0	19.2	0	11	0	17.8	0	11
Q16PC9	>tr|Q16PC9|Q16PC9_AEDAE Acyl carrier protein OS=Aedes aegypti GN=AaeL_AAEL011689 PE=3 SV=1	17.855	0	44.701	5	2	23.1	54847000	5	2	23.1	75022000	5	2	23.1	118900000	4	2	23.1	40196000	4	2	23.1	9106500	4	2	23.1	6920400	5	2	23.1	214460000	4	2	23.1	24282000	5	2	23.1	15416000	4	2	23.1	55706000	4	2	23.1	38196000	4
Q16SE0;Q16PD2	>tr|Q16SE0|Q16SE0_AEDAE DNA-directed RNA polymerase subunit OS=Aedes aegypti GN=5575217 PE=3 SV=1;>tr|Q16PD2|Q16PD2_AEDAE DNA-directed RNA polymerase subunit OS=Aedes aegypti GN=AAEL011692 PE=3 SV=1	144.24	0.00051086	2.6321	2	2	1.6	213950	2	2	1.6	112270	2	2	1.6	29483	1	1	0.7	205300	1	1	0.7	43334	1	1	0.7	39600	2	2	1.6	370320	2	2	1.6	155580	2	2	1.6	111280	1	1	0.9	24987	1	1	0.9	45498	1
Q16PD8	>tr|Q16PD8|Q16PD8_AEDAE AAEL011677-PA OS=Aedes aegypti GN=AaeL_AAEL011677 PE=4 SV=1	64.129	0	53.666	10	4	24.6	7184700	13	4	31.3	7077100	14	4	32.9	5008300	11	4	26.3	8527600	8	2	19	3384800	10	4	24.6	3178100	9	3	20.4	12622000	8	3	18.7	4533900	8	3	18.7	1825900	6	3	14	3014900	4	2	8.1	2680700	5
Q16PD9;Q16FR6	>tr|Q16PD9|Q16PD9_AEDAE AAEL011676-PA OS=Aedes aegypti GN=AAEL011676 PE=4 SV=1;>tr|Q16FR6|Q16FR6_AEDAE AAEL014664-PA OS=Aedes aegypti GN=AaeL_AAEL014664 PE=4 SV=1	113.11	0	8.3541	3	2	4	365580	5	4	7	505810	4	3	5.6	266720	2	1	2.4	0	2	1	2.4	149560	2	1	2.4	53069	5	4	5.9	1631000	4	3	4.6	441230	5	4	5.9	293760	2	1	2.4	334310	1	1	1	140190	1
Q16PE9	>tr|Q16PE9|Q16PE9_AEDAE AAEL011651-PA OS=Aedes aegypti GN=AAEL011651 PE=4 SV=1	66.628	0	19.454	1	1	2.2	143750	1	1	2.2	343450	1	1	2.2	246140	2	2	4.8	626780	1	1	2.2	56629	1	1	2.6	35264	1	1	2.6	836560	0	0	0	0	1	1	2.6	48790	2	2	5.3	651820	1	1	2.6	515140	0
Q16PF1	>tr|Q16PF1|Q16PF1_AEDAE AAEL011658-PA OS=Aedes aegypti GN=AAEL011658 PE=4 SV=1	58.132	0	39.348	3	3	8.1	4090800	4	4	13.9	1099600	5	5	17.3	1908100	4	4	9.6	5354600	5	5	11.1	2513100	5	5	11.1	1991200	3	3	6.8	3139200	5	5	13	3133900	3	3	8.7	417030	1	1	1.9	502040	1	1	1.9	390950	1
Q16PF3	>tr|Q16PF3|Q16PF3_AEDAE AP complex subunit beta OS=Aedes aegypti GN=AaeL_AAEL011650 PE=3 SV=1	101.81	0	235.1	16	16	19.9	14766000	17	17	22.1	11648000	18	18	28.2	7940500	16	16	19.5	15070000	15	15	18.4	5815900	16	16	19.5	4914200	22	22	29.5	30733000	21	21	25	11769000	22	22	31.6	4185500	18	18	22.1	16875000	18	18	22	15452000	19
Q16PF7	>tr|Q16PF7|Q16PF7_AEDAE AAEL011656-PA OS=Aedes aegypti GN=AaeL_AAEL011656 PE=3 SV=1	17.034	0	323.31	10	10	67.1	792090000	10	10	67.1	476270000	11	11	75.8	371520000	8	8	49	728290000	7	7	49	202380000	7	7	49	127750000	9	9	67.1	1189800000	8	8	49	678510000	9	9	67.1	138450000	9	9	49	1026800000	9	9	49	909140000	10
Q16PF9	>tr|Q16PF9|Q16PF9_AEDAE Importin subunit alpha OS=Aedes aegypti GN=AaeL_AAEL011657 PE=3 SV=1	57.449	0	184.18	14	14	31	16424000	15	15	41.2	13094000	16	16	41.2	14220000	9	9	23.1	11761000	8	8	21.6	5019500	8	8	18.7	7007000	12	12	29.1	23101000	11	11	25.8	15920000	12	12	34.1	4736400	8	8	17.9	17681000	11	11	28.9	19210000	11
Q16PG0	>tr|Q16PG0|Q16PG0_AEDAE AAEL011655-PA OS=Aedes aegypti GN=AaeL_AAEL011655 PE=4 SV=1	54.907	0	15.321	1	1	3.1	972570	2	2	5	7278200	2	2	5	1204900	2	2	6	1085100	3	3	9.2	854180	3	3	9.2	1152200	2	2	3.8	1208200	2	2	3.8	655220	1	1	1.7	35260	1	1	3.1	1704500	1	1	3.1	1145700	1
Q16PG1	>tr|Q16PG1|Q16PG1_AEDAE AAEL011666-PA OS=Aedes aegypti GN=AaeL_AAEL011666 PE=4 SV=1	18.024	0	38.162	5	5	32.3	24206000	5	5	41.8	9661100	5	5	41.8	6612700	3	3	27.2	10377000	1	1	5.7	1290200	2	2	14.6	3662900	4	4	36.7	20871000	3	3	22.8	13130000	3	3	27.8	1975300	3	3	18.4	16012000	5	5	38.6	15462000	6
Q16PH2	>tr|Q16PH2|Q16PH2_AEDAE AAEL011639-PA OS=Aedes aegypti GN=AaeL_AAEL011639 PE=4 SV=1	11.813	0.004065	1.7973	0	0	0	0	0	0	0	0	0	0	0	0	0	0	0	0	0	0	0	0	0	0	0	0	0	0	0	0	0	0	0	0	0	0	0	0	0	0	0	0	1	1	17.4	0	0
Q16PH4	>tr|Q16PH4|Q16PH4_AEDAE AAEL011638-PA (Fragment) OS=Aedes aegypti GN=AAEL011638 PE=4 SV=1	104.46	0.0049575	1.6564	3	3	2.8	6617100	2	2	1.7	1140200	1	1	0.9	110780	1	1	0.8	1240300	1	1	0.8	683600	1	1	0.8	217830	2	2	1.7	2068400	0	0	0	0	2	2	1.7	563180	0	0	0	0	0	0	0	0	0
Q16PH6	>tr|Q16PH6|Q16PH6_AEDAE Peptidylprolyl isomerase OS=Aedes aegypti GN=AaeL_AAEL011632 PE=4 SV=1	51.039	0	6.0507	1	1	2.5	464030	2	2	5.9	277590	0	0	0	0	1	1	2.5	598280	1	1	2.5	300050	1	1	2.5	58499	0	0	0	0	0	0	0	0	0	0	0	0	1	1	2.3	474110	3	3	7.9	1040100	2
Q16PH8	>tr|Q16PH8|Q16PH8_AEDAE AAEL011630-PA OS=Aedes aegypti GN=AaeL_AAEL011630 PE=4 SV=1	25.103	0.0045346	1.7683	2	2	7.6	1683000	2	2	7.6	943300	2	2	7.6	635140	1	1	4.3	763670	2	2	8.1	299240	1	1	4.3	496820	1	1	4.3	890610	1	1	4.3	321540	1	1	4.3	64215	2	2	8.1	1099900	2	2	8.1	1294400	3
Q171I0;Q16PH9	>tr|Q171I0|Q171I0_AEDAE AAEL007635-PA OS=Aedes aegypti GN=AaeL_AAEL007635 PE=4 SV=1;>tr|Q16PH9|Q16PH9_AEDAE AAEL011635-PA OS=Aedes aegypti GN=AaeL_AAEL011635 PE=4 SV=1	22.842	0	6.6405	2	2	14.1	2759400	2	2	14.1	4522100	2	2	14.1	523780	1	1	5.5	1280300	1	1	5.5	564840	1	1	5.5	3023900	2	2	14.1	12646000	2	2	14.1	2112600	2	2	14.1	2415500	2	2	14.1	9307500	2	2	14.1	7580700	1
Q16PI0	>tr|Q16PI0|Q16PI0_AEDAE AAEL011627-PA OS=Aedes aegypti GN=AaeL_AAEL011627 PE=4 SV=1	29.194	0	215.12	8	8	39.1	21763000	10	10	46.1	21737000	9	9	42.4	20569000	9	9	46.1	32162000	9	9	46.1	27943000	7	7	36.2	17395000	7	7	32.1	26612000	6	6	28.8	9506400	6	6	31.4	5659500	5	5	26.2	13609000	6	6	33.2	18933000	6
Q16PI2	>tr|Q16PI2|Q16PI2_AEDAE AAEL011637-PA OS=Aedes aegypti GN=AaeL_AAEL011637 PE=4 SV=1	78.052	0.00051854	2.8674	0	0	0	0	0	0	0	0	0	0	0	0	0	0	0	0	0	0	0	0	0	0	0	0	1	1	2	1017600	1	1	2	412840	1	1	2	13942	1	1	2	694020	1	1	2	1228200	1
Q16PI3	>tr|Q16PI3|Q16PI3_AEDAE AAEL011641-PA OS=Aedes aegypti GN=AaeL_AAEL011641 PE=4 SV=1	85.596	0	323.31	29	29	47	242210000	29	29	48.6	210310000	32	32	57.4	189390000	26	26	42.1	185260000	25	25	39.1	71895000	27	27	43.6	122090000	32	32	52.6	687730000	29	29	45.9	162200000	30	30	50.8	114040000	30	30	49.7	473250000	30	30	50.5	487760000	31
Q16PJ7;Q16PJ8	>tr|Q16PJ7|Q16PJ7_AEDAE AAEL011606-PA (Fragment) OS=Aedes aegypti GN=AAEL011606 PE=4 SV=1;>tr|Q16PJ8|Q16PJ8_AEDAE AAEL011606-PB (Fragment) OS=Aedes aegypti GN=AAEL011606 PE=4 SV=1	22.716	0	42.67	3	3	18.1	1876800	3	3	18.1	2565500	3	3	18.1	1081700	1	1	4.9	678520	1	1	4.9	141040	1	1	4.9	193680	3	3	23	7788500	2	2	14.2	716900	2	2	14.2	1133400	1	1	4.9	1026200	1	1	4.9	1316600	2
Q16PL5	>tr|Q16PL5|Q16PL5_AEDAE AAEL011602-PA OS=Aedes aegypti GN=AaeL_AAEL011602 PE=4 SV=1	41.665	0.00051308	2.7053	1	1	4.3	310930	1	1	4.3	552300	1	1	4.3	338890	0	0	0	0	0	0	0	0	0	0	0	0	0	0	0	0	0	0	0	0	0	0	0	0	1	1	4.3	239580	1	1	4.3	240530	1
Q16PL9	>tr|Q16PL9|Q16PL9_AEDAE AAEL011604-PA OS=Aedes aegypti GN=AAEL011604 PE=4 SV=1	404.94	0	323.31	109	109	39.5	62828000	112	112	40.9	33480000	119	119	44.4	29101000	116	116	40.4	70888000	115	115	41.1	30162000	114	114	41.3	27013000	127	127	45.9	148600000	108	108	37.3	33442000	111	111	38.4	13413000	112	112	40.2	129950000	115	115	39.5	89117000	119
Q16PM0	>tr|Q16PM0|Q16PM0_AEDAE AAEL011600-PA OS=Aedes aegypti GN=AAEL011600 PE=4 SV=1	22.881	0	8.9456	0	0	0	0	1	1	4.9	2134600	1	1	4.9	4849800	1	1	4.9	8182300	1	1	4.9	2586900	1	1	4.9	5015700	1	1	4.9	10769000	1	1	4.9	3165100	1	1	4.9	1164600	1	1	4.9	12089000	2	2	13.3	13528000	1
Q16PM2	>tr|Q16PM2|Q16PM2_AEDAE AAEL011588-PA OS=Aedes aegypti GN=AaeL_AAEL011588 PE=4 SV=1	19.607	0	34.517	1	1	10.3	1186700	2	2	17.4	4218200	2	2	17.4	1100000	2	2	20.1	1427300	1	1	10.3	729000	1	1	10.3	1240500	2	2	20.1	6465200	1	1	10.3	656780	1	1	10.3	903440	1	1	10.3	799770	2	2	17.4	4576200	2
Q16PM9	>tr|Q16PM9|Q16PM9_AEDAE AAEL011584-PA OS=Aedes aegypti GN=AaeL_AAEL011584 PE=3 SV=1	60.793	0	323.31	39	39	69.7	452020000	43	43	70.9	387700000	42	42	69.7	235150000	37	37	61.3	488530000	38	38	62.5	214130000	36	36	62.4	141190000	39	39	66.6	707480000	37	37	61	318790000	39	39	67.8	154060000	35	35	57	436770000	37	37	61.3	512100000	40
Q16PN5	>tr|Q16PN5|Q16PN5_AEDAE AAEL011578-PA OS=Aedes aegypti GN=AaeL_AAEL011578 PE=4 SV=1	57.821	0	225.71	11	11	26.4	19651000	12	12	30.7	17492000	12	12	30.7	11596000	11	11	26.8	18862000	11	11	26.8	9692300	11	11	26.8	7016300	10	10	25	29334000	10	10	25	13756000	10	10	25	5817300	9	9	22	16239000	10	10	25.8	17187000	10
Q16PN6	>tr|Q16PN6|Q16PN6_AEDAE AAEL011580-PA OS=Aedes aegypti GN=AaeL_AAEL011580 PE=4 SV=1	17.415	0	8.3215	1	1	9.5	2062100	1	1	9.5	512300	1	1	9.5	455510	1	1	9.5	486150	1	1	9.5	273280	0	0	0	0	0	0	0	0	1	1	9.5	2447300	1	1	9.5	530420	0	0	0	0	1	1	9.5	558930	0
Q16PP1	>tr|Q16PP1|Q16PP1_AEDAE AAEL011568-PA OS=Aedes aegypti GN=AaeL_AAEL011568 PE=4 SV=1	59.955	0	16.128	5	5	9.8	3245800	5	5	10.9	2068100	5	5	10.9	1437700	5	5	12.8	4794900	5	5	12.8	1746200	5	5	12.8	1260700	6	6	12.6	7575800	7	7	15.1	3667600	7	7	15.1	1203000	3	3	8	3233300	3	3	8	2706600	3
Q16PP2	>tr|Q16PP2|Q16PP2_AEDAE AAEL011567-PA OS=Aedes aegypti GN=AaeL_AAEL011567 PE=3 SV=1	41.969	0	47.13	7	7	23.9	11941000	6	6	24.7	3786500	5	5	22.6	3257600	6	6	23.2	5669300	5	5	20.8	1268500	4	4	16.6	712930	6	6	25.3	8174400	4	4	17.9	1888500	6	6	25.3	1107300	5	5	19.5	4536800	6	6	25.3	4419300	4
Q16PP3	>tr|Q16PP3|Q16PP3_AEDAE AAEL011566-PA OS=Aedes aegypti GN=AaeL_AAEL011566 PE=4 SV=1	299.24	0.00099527	2.2635	1	1	0.5	39666	2	2	1	75471	1	1	0.5	25958	0	0	0	0	0	0	0	0	0	0	0	0	0	0	0	0	0	0	0	0	0	0	0	0	0	0	0	0	0	0	0	0	0
Q16PP6	>tr|Q16PP6|Q16PP6_AEDAE AAEL011565-PA OS=Aedes aegypti GN=AAEL011565 PE=4 SV=1	270.22	0	59.05	18	12	8.3	941830	20	14	9.9	623350	19	12	9	317580	12	8	6.4	568060	12	7	6.3	239940	13	8	6.9	184710	18	14	9.2	1317600	18	14	9.2	715110	16	11	7.7	187990	13	8	6.5	494200	13	8	6	571120	12
Q16PP7	>tr|Q16PP7|Q16PP7_AEDAE AAEL011577-PA OS=Aedes aegypti GN=AAEL011577 PE=4 SV=1	124.86	0	6.947	4	4	5.1	1764900	2	2	3.8	809220	3	3	5.1	849520	3	3	3.8	1668600	2	2	3.8	503650	2	2	3.8	133160	3	3	8.1	2255200	4	4	8.1	1630600	3	3	8.1	322680	1	1	3	311740	1	1	3	420200	1
Q16PQ7	>tr|Q16PQ7|Q16PQ7_AEDAE AAEL011556-PA OS=Aedes aegypti GN=AaeL_AAEL011556 PE=4 SV=1	43.447	0	10.906	3	3	9.3	1456900	2	2	6.4	668680	3	3	9.3	269470	4	4	12.9	2977800	4	4	12.9	871650	4	4	12.9	283890	4	4	12.9	3240400	3	3	9.3	1174400	3	3	9.3	284670	4	4	12.9	3263900	4	4	12.9	3130300	4
Q16PQ9	>tr|Q16PQ9|Q16PQ9_AEDAE AAEL011560-PA OS=Aedes aegypti GN=AaeL_AAEL011560 PE=4 SV=1	38.756	0.00027533	3.9597	0	0	0	0	1	1	4.7	225380	1	1	4.7	27247	2	1	6.8	637720	2	1	6.8	251760	2	1	6.8	83864	1	1	4.7	0	0	0	0	0	0	0	0	0	0	0	0	0	0	0	0	0	0
Q16PR0	>tr|Q16PR0|Q16PR0_AEDAE AAEL011554-PA OS=Aedes aegypti GN=AaeL_AAEL011554 PE=4 SV=1	46.24	0	299.28	13	13	40.4	20150000	13	13	42.2	19528000	13	13	38.4	15972000	12	12	33.8	22532000	13	13	37.7	13114000	12	12	33.3	13853000	12	12	45.4	24490000	11	11	33.6	11245000	10	10	29.2	4397400	11	11	32	16619000	12	12	35.8	24111000	12
Q16PR4	>tr|Q16PR4|Q16PR4_AEDAE AAEL011551-PA OS=Aedes aegypti GN=AaeL_AAEL011551 PE=4 SV=1	99.11	0	323.31	37	37	43.2	384580000	36	36	43.2	297120000	36	36	45.7	266090000	32	32	38.9	390080000	31	31	38	160230000	31	31	38.1	183250000	34	34	44.5	719410000	30	30	35.7	247290000	32	32	42	130590000	30	30	34.6	382920000	32	32	41.4	554600000	33
Q16PS5	>tr|Q16PS5|Q16PS5_AEDAE Metalloendopeptidase OS=Aedes aegypti GN=AaeL_AAEL011542 PE=3 SV=1	29.151	0	55.809	3	0	21	4173200	3	0	22.2	11350000	2	0	9.7	1488300	1	0	3.5	1041700	0	0	0	0	0	0	0	0	6	1	34.6	29328000	3	1	12.5	2630400	3	1	23.3	1376200	5	1	23.7	12570000	6	1	27.2	62819000	6
Q16PS8	>tr|Q16PS8|Q16PS8_AEDAE AAEL010453-PA OS=Aedes aegypti GN=AaeL_AAEL011544 PE=4 SV=1	17.433	0	39.278	4	4	33.6	14189000	4	4	33.6	6983000	3	3	26.8	4610400	6	6	52.3	14405000	6	6	52.3	10062000	2	2	15.4	4087500	5	5	47.7	25735000	4	4	33.6	11828000	4	4	40.9	3777400	2	2	18.1	9559100	5	5	38.3	19336000	3
Q16PT4	>tr|Q16PT4|Q16PT4_AEDAE AAEL011527-PA OS=Aedes aegypti GN=AaeL_AAEL011527 PE=4 SV=1	36.228	0	323.31	12	12	50.2	72577000	11	11	49.8	42640000	12	12	52.3	37354000	11	11	42.6	64833000	11	11	42.2	20917000	11	11	42.2	34178000	13	13	52.3	100390000	14	14	52.3	49401000	12	12	43.5	20183000	10	10	39.8	66477000	12	12	44.7	76000000	12
Q16PT5	>tr|Q16PT5|Q16PT5_AEDAE AAEL011536-PA OS=Aedes aegypti GN=AaeL_AAEL011536 PE=4 SV=1	60.607	0	215.75	16	16	40.4	17331000	20	20	44.6	17816000	20	20	44.6	8357600	15	15	32.2	17774000	16	16	37	7089700	15	15	33.5	4293900	17	17	39.5	25245000	16	16	33.9	14773000	17	17	38.6	5530700	13	13	29.3	14521000	12	12	27.1	11920000	13
Q16PT8	>tr|Q16PT8|Q16PT8_AEDAE AAEL011534-PA OS=Aedes aegypti GN=AaeL_AAEL011534 PE=4 SV=1	141.83	0.00026504	3.2347	1	1	0.6	5870200	1	1	0.6	2158000	1	1	0.6	888330	1	1	0.6	2435700	1	1	0.6	1314600	1	1	0.6	461990	2	2	1.8	5610200	1	1	0.6	2333400	2	2	1.8	595030	1	1	0.6	3393400	1	1	0.6	3643600	1
Q16PT9	>tr|Q16PT9|Q16PT9_AEDAE AAEL010572-PA OS=Aedes aegypti GN=AaeL_AAEL011529 PE=4 SV=1	13.542	0	5.4414	2	2	19.2	14911000	2	2	19.2	15541000	2	2	19.2	12584000	1	1	8.8	10188000	1	1	8.8	6959300	1	1	8.8	5797200	1	1	8.8	15220000	1	1	8.8	9122900	1	1	8.8	3401500	2	2	19.2	21331000	1	1	8.8	12830000	2
Q16PU5	>tr|Q16PU5|Q16PU5_AEDAE AAEL011524-PA OS=Aedes aegypti GN=AaeL_AAEL011524 PE=4 SV=1	37.364	0.00052507	3.0455	2	2	7.6	13235000	2	2	7.6	5769500	2	2	7.6	2707500	0	0	0	0	0	0	0	0	0	0	0	0	0	0	0	0	0	0	0	0	0	0	0	0	1	1	2.2	6001500	1	1	2.2	3482000	1
Q16PV1	>tr|Q16PV1|Q16PV1_AEDAE AAEL011518-PA OS=Aedes aegypti GN=AaeL_AAEL011518 PE=3 SV=1	59.862	0	12.319	23	1	43.6	1273500	23	1	48.7	790530	23	1	46.6	464150	22	1	42.9	508310	22	1	42.9	210200	22	1	42.9	65086	24	2	47.2	3278500	21	1	40.6	437080	22	2	43.3	1012900	17	1	29.4	715900	20	1	37.8	910090	19
Q16PV9	>tr|Q16PV9|Q16PV9_AEDAE AAEL011510-PA OS=Aedes aegypti GN=AAEL011510 PE=3 SV=1	53.141	0.0033711	1.8852	0	0	0	0	0	0	0	0	0	0	0	0	1	1	2.2	177210	0	0	0	0	1	1	2.2	26342	1	1	5.3	323460	0	0	0	0	1	1	5.3	48488	0	0	0	0	0	0	0	0	0
Q16PW0	>tr|Q16PW0|Q16PW0_AEDAE AAEL011517-PA (Fragment) OS=Aedes aegypti GN=AaeL_AAEL011517 PE=4 SV=1	61.717	0.00028011	4.3876	0	0	0	0	0	0	0	0	0	0	0	0	0	0	0	0	0	0	0	0	0	0	0	0	1	1	1.6	230590	1	1	1.6	178760	0	0	0	0	1	1	1.6	165900	2	2	5.8	1019900	0
Q16PW1	>tr|Q16PW1|Q16PW1_AEDAE AAEL011500-PA OS=Aedes aegypti GN=AaeL_AAEL011500 PE=4 SV=1	21.183	0	148.46	9	9	63.6	32059000	10	10	69	36237000	10	10	69	22261000	7	7	43.3	25921000	7	7	43.3	13454000	6	6	38.5	14753000	9	9	52.9	78916000	8	8	45.5	25275000	7	7	52.9	6915800	8	8	45.5	35056000	8	8	49.7	52150000	8
Q16PW3	>tr|Q16PW3|Q16PW3_AEDAE AAEL011505-PA (Fragment) OS=Aedes aegypti GN=AAEL011505 PE=4 SV=1	210.96	0	180.48	16	16	11.6	1813800	21	21	15.6	2699800	23	23	16.9	2871500	22	22	16.4	3179900	19	19	13.6	1250800	22	22	15.1	2475000	28	28	20	10067000	22	22	15.5	2094700	24	24	16.4	1484800	19	19	13.5	3611400	21	21	15.4	5101800	19
Q16PY6;Q179B3	>tr|Q16PY6|Q16PY6_AEDAE AAEL011496-PA OS=Aedes aegypti GN=AaeL_AAEL011496 PE=4 SV=1;>tr|Q179B3|Q179B3_AEDAE AAEL005684-PA OS=Aedes aegypti GN=AaeL_AAEL005684 PE=4 SV=1	45.287	0	85.933	6	6	21.1	5534100	8	8	32.6	9947000	7	7	30.1	5537200	5	5	16.2	4465700	4	4	13.4	1171200	4	4	13.4	1326100	6	6	22.4	15989000	5	5	18.4	3016600	5	5	19.7	1815800	5	5	16.7	6770900	5	5	16.7	5157800	5
Q16PY9	>tr|Q16PY9|Q16PY9_AEDAE AAEL011480-PA OS=Aedes aegypti GN=AaeL_AAEL011480 PE=4 SV=1	126.85	0	7.9523	3	3	3.2	265350	3	3	2.9	223590	3	3	2.9	248130	2	2	2	173770	2	2	2	55625	1	1	0.9	102940	4	4	4.9	582520	2	2	2	214270	3	3	3.7	62315	3	3	2.9	418480	3	3	2.9	447070	2
Q16PZ2	>tr|Q16PZ2|Q16PZ2_AEDAE AAEL011479-PA OS=Aedes aegypti GN=AaeL_AAEL011479 PE=4 SV=1	274.84	0	49.286	4	4	1.9	2640300	5	5	2.6	2208500	5	5	2.6	131460	1	1	0.3	2665200	1	1	0.3	1139400	1	1	0.3	39631	10	10	5.9	1029100	5	5	2.5	2091100	4	4	2.1	134760	6	6	3.9	310460	6	6	3.5	342690	5
Q16PZ7	>tr|Q16PZ7|Q16PZ7_AEDAE AAEL011478-PA OS=Aedes aegypti GN=AaeL_AAEL011478 PE=4 SV=1	14.723	0	182.18	4	4	35.2	60756000	5	5	41.4	37718000	5	5	41.4	23340000	4	4	35.2	77300000	5	5	41.4	30315000	5	5	41.4	16926000	5	5	41.4	91411000	5	5	41.4	57742000	5	5	41.4	23334000	5	5	41.4	45325000	4	4	35.2	65355000	5
Q16Q00	>tr|Q16Q00|Q16Q00_AEDAE AAEL011468-PA OS=Aedes aegypti GN=AaeL_AAEL011468 PE=4 SV=1	13.914	0	16.947	7	1	66.1	4651900	7	1	66.1	2792000	8	1	81.9	10696000	7	1	66.1	4536400	6	1	52.8	1928200	7	1	66.1	3378800	7	1	66.1	6855200	7	1	66.1	1197200	7	1	66.1	2034400	6	1	52.8	14121000	6	1	52.8	13672000	6
Q16Q18	>tr|Q16Q18|Q16Q18_AEDAE AAEL011447-PA OS=Aedes aegypti GN=AAEL011447 PE=4 SV=1	26.158	0	193.72	11	11	40.2	728300000	11	11	40.2	495430000	11	11	40.2	258360000	10	10	37.1	631150000	10	10	37.1	206260000	10	10	37.1	190170000	10	10	37.1	1022000000	10	10	37.1	546570000	10	10	37.1	184660000	11	11	40.2	934100000	11	11	40.2	827930000	11
Q16Q28	>tr|Q16Q28|Q16Q28_AEDAE AAEL011442-PA OS=Aedes aegypti GN=AaeL_AAEL011442 PE=4 SV=1	50.101	0	15.611	6	6	14.1	3039800	6	6	15	2353000	6	6	15	2896200	5	5	14.8	2781100	4	4	7.7	895520	5	5	11	1977300	8	8	21.4	6701300	6	6	17.8	2544100	6	6	14.8	546620	3	3	7.9	2464200	5	5	10.4	2373900	6
Q16Q31	>tr|Q16Q31|Q16Q31_AEDAE AAEL011433-PA OS=Aedes aegypti GN=AaeL_AAEL011433 PE=4 SV=1	15.354	0	48.392	3	3	26.5	18182000	4	4	40.8	10751000	5	5	45.6	7684200	2	2	12.9	15447000	2	2	12.9	5952400	3	3	17.7	7551300	3	3	17.7	27881000	2	2	12.9	12292000	3	3	26.5	2597700	2	2	12.9	13736000	2	2	12.9	14914000	3
Q16Q50;Q16GR2	>tr|Q16Q50|Q16Q50_AEDAE AAEL011394-PA OS=Aedes aegypti GN=AaeL_AAEL011394 PE=3 SV=1;>tr|Q16GR2|Q16GR2_AEDAE AAEL014294-PA (Fragment) OS=Aedes aegypti GN=AaeL_AAEL014294 PE=3 SV=1	33.748	0	92.642	10	10	39.6	19787000	10	10	38.9	12028000	11	11	39.6	7782100	10	10	43.3	20032000	11	11	43.3	7685800	11	11	43.3	6366200	9	9	39.9	24580000	10	10	45.4	12861000	10	10	45.4	4220400	9	9	37.5	13119000	10	10	43	18070000	9
Q16Q53;Q16Q52	>tr|Q16Q53|Q16Q53_AEDAE AAEL011391-PA OS=Aedes aegypti GN=AaeL_AAEL011391 PE=4 SV=1;>tr|Q16Q52|Q16Q52_AEDAE AAEL011391-PB OS=Aedes aegypti GN=AaeL_AAEL011391 PE=4 SV=1	45.093	0	76.965	7	7	25.9	3990200	7	7	25.9	4168600	5	5	22.1	974690	5	5	18.5	3466900	6	6	24.6	1860200	5	5	15.7	1524300	10	10	33.5	11349000	8	8	26.6	4184100	6	6	21.8	1259100	6	6	20.3	6811500	5	5	18.5	7962900	6
Q16Q55	>tr|Q16Q55|Q16Q55_AEDAE AAEL011395-PA OS=Aedes aegypti GN=AaeL_AAEL011395 PE=3 SV=1	88.102	0	197.67	26	26	41.8	23446000	27	27	42.7	15924000	27	27	42.7	10797000	29	29	44.9	21477000	26	26	41.7	7652800	27	27	41.9	8889000	23	23	36.4	26909000	23	23	34.5	14525000	25	25	39.6	4523700	22	22	33	24522000	24	24	39	21678000	23
Q16Q56	>tr|Q16Q56|Q16Q56_AEDAE AAEL011399-PA OS=Aedes aegypti GN=AaeL_AAEL011399 PE=4 SV=1	41.291	0.00026947	3.5258	1	1	5	519070	1	1	5	356340	1	1	5	121560	1	1	5	526440	1	1	5	153160	1	1	5	67299	0	0	0	0	1	1	5	330920	0	0	0	0	0	0	0	0	0	0	0	0	0
Q16Q61	>tr|Q16Q61|Q16Q61_AEDAE AAEL011380-PA OS=Aedes aegypti GN=AaeL_AAEL011380 PE=4 SV=1	31.581	0	8.2121	4	4	13.7	8182900	3	3	12.9	4729100	3	3	12.9	1128900	4	4	16.2	9879900	4	4	16.2	3928800	4	4	16.2	4986400	5	5	16.5	15864000	4	4	15.8	5885900	4	4	15.8	2166000	3	3	11.2	7922400	3	3	11.2	9075100	3
Q16Q65	>tr|Q16Q65|Q16Q65_AEDAE Vacuolar-sorting protein SNF8 OS=Aedes aegypti GN=AaeL_AAEL011388 PE=3 SV=1	27.951	0.00027747	4.135	1	1	5.6	0	1	1	6	426630	1	1	6	701380	1	1	5.6	668940	1	1	5.6	436470	1	1	3.2	0	0	0	0	0	0	0	0	0	0	0	0	0	1	1	5.6	0	1	1	5.6	783950	1
Q16Q66	>tr|Q16Q66|Q16Q66_AEDAE AAEL011390-PA OS=Aedes aegypti GN=AaeL_AAEL011390 PE=4 SV=1	28.649	0	34.872	9	9	44.8	10178000	9	9	44.8	6852000	9	9	44.4	4812400	7	7	36.9	5470200	7	7	36.9	2118200	6	6	33.7	2123800	8	8	41.3	18943000	8	8	41.3	6677200	8	8	41.3	3358600	9	9	45.6	12254000	9	9	45.6	13687000	9
Q16Q68	>tr|Q16Q68|Q16Q68_AEDAE AAEL011381-PA OS=Aedes aegypti GN=AaeL_AAEL011381 PE=3 SV=1	52.834	0	323.31	17	17	42.1	100980000	18	18	51.7	82209000	18	18	51.7	73679000	14	14	35.5	106920000	14	14	35.5	42136000	13	13	33.8	45167000	17	17	47	175390000	15	15	37	74773000	16	16	45.3	30542000	14	14	35	137560000	14	14	40.2	117910000	14
Q16Q69	>tr|Q16Q69|Q16Q69_AEDAE AAEL011389-PA OS=Aedes aegypti GN=AaeL_AAEL011389 PE=4 SV=1	77.739	0	6.7543	2	2	4	164280	2	2	4	131340	2	2	4	144870	1	1	1.6	162520	1	1	1.6	40132	2	2	2.8	329320	2	2	4	402930	2	2	4	83059	2	2	4	60174	3	3	5	1665800	3	3	5	1525000	3
Q16Q70	>tr|Q16Q70|Q16Q70_AEDAE AAEL011382-PA OS=Aedes aegypti GN=AaeL_AAEL011382 PE=4 SV=1	110.3	0	33.982	7	6	12.5	736250	6	5	11.7	686370	6	5	8.9	457320	7	6	9.8	1182100	7	6	9.8	919170	6	5	7.9	510450	7	6	9.4	1171800	6	5	6.9	560910	7	6	9.4	260700	6	5	6.8	1294500	7	6	8	1074500	7
Q16Q89	>tr|Q16Q89|Q16Q89_AEDAE AAEL011363-PA OS=Aedes aegypti GN=TRAF6 PE=4 SV=2	53.165	0.00052247	2.9836	13	1	34.4	639040	10	1	25.6	580300	11	1	28.9	139010	11	1	31.3	827730	10	1	27.8	418990	8	1	22.2	282740	9	1	22	1164800	9	1	22.2	519710	6	0	14.3	0	9	0	21.4	0	10	0	23.3	0	10
Q16Q91	>tr|Q16Q91|Q16Q91_AEDAE AAEL011357-PA (Fragment) OS=Aedes aegypti GN=AAEL011357 PE=4 SV=1	33.89	0	23.308	2	2	10.2	1623600	1	1	5.6	983200	1	1	5.6	900150	3	3	13	2990000	3	3	13	1535300	2	2	7.4	188330	4	4	18.7	3602800	2	2	9.5	1843700	1	1	5.6	747950	0	0	0	0	2	2	10.2	1361400	1
Q16Q94	>sp|Q16Q94|GATC_AEDAE Glutamyl-tRNA(Gln) amidotransferase subunit C, mitochondrial OS=Aedes aegypti GN=AAEL011360 PE=3 SV=1	20.004	0	13.089	1	1	12.4	956380	0	0	0	0	0	0	0	0	0	0	0	0	0	0	0	0	0	0	0	0	0	0	0	0	0	0	0	0	0	0	0	0	2	2	17.4	986420	3	3	29.8	2865100	2
Q16Q98	>tr|Q16Q98|Q16Q98_AEDAE AAEL011353-PA OS=Aedes aegypti GN=AaeL_AAEL011353 PE=4 SV=1	66.657	0	9.8289	0	0	0	0	1	1	2.9	344280	1	1	2.9	336920	0	0	0	0	0	0	0	0	1	1	2.9	131340	3	3	7.6	1099000	2	2	5.9	206270	2	2	5.9	695230	1	1	2.9	319790	2	2	4.7	520860	1
Q16Q99	>tr|Q16Q99|Q16Q99_AEDAE AAEL011355-PA OS=Aedes aegypti GN=AaeL_AAEL011355 PE=3 SV=1	68.537	0	323.31	23	23	41.4	65761000	27	27	49.7	82969000	27	27	53.9	40333000	19	19	33.4	67622000	17	17	29.3	25241000	20	20	35	23261000	22	22	40.6	126050000	20	20	35.7	47581000	21	21	38.9	22134000	24	24	46.6	91373000	22	22	41.7	88419000	22
Q16U99;Q16QA5	>tr|Q16U99|Q16U99_AEDAE AAEL009968-PA OS=Aedes aegypti GN=AaeL_AAEL009968 PE=4 SV=1;>tr|Q16QA5|Q16QA5_AEDAE AAEL011341-PA OS=Aedes aegypti GN=AaeL_AAEL011341 PE=3 SV=1	24.968	0.00027473	3.9185	1	1	4.4	795650	1	1	4.4	269330	0	0	0	0	0	0	0	0	0	0	0	0	0	0	0	0	2	2	14.2	1288300	2	2	14.2	1433300	2	2	14.2	365490	0	0	0	0	0	0	0	0	0
Q1DGL4;Q16QB0;Q16QA9	>tr|Q1DGL4|Q1DGL4_AEDAE AAEL015585-PA OS=Aedes aegypti GN=AAEL015585 PE=4 SV=1;>tr|Q16QB0|Q16QB0_AEDAE AAEL011340-PA OS=Aedes aegypti GN=5579317 PE=4 SV=1;>tr|Q16QA9|Q16QA9_AEDAE AAEL011340-PB OS=Aedes aegypti GN=5579317 PE=4 SV=1	20.732	0	8.5748	4	4	31.2	5066600	4	4	31.2	3283700	3	3	25	2965500	2	2	15.3	1725800	2	2	15.3	686370	2	2	15.3	2242000	1	1	9.1	1238600	1	1	9.1	729870	1	1	9.1	419820	1	1	9.1	1321500	1	1	9.1	1291100	1
Q16QB2;Q16U57	>tr|Q16QB2|Q16QB2_AEDAE AAEL011347-PA OS=Aedes aegypti GN=AaeL_AAEL011347 PE=4 SV=1;>tr|Q16U57|Q16U57_AEDAE AAEL010009-PA OS=Aedes aegypti GN=AaeL_AAEL010009 PE=4 SV=1	58.096	0	59.117	7	7	23.4	3566800	8	8	22.8	2878100	7	7	18.4	1064100	0	0	0	0	1	1	4.4	71427	0	0	0	0	8	8	20.5	4934600	7	7	17.5	2466000	5	5	13.1	689340	5	5	15	2165600	7	7	21.9	5211500	8
Q16QB3	>tr|Q16QB3|Q16QB3_AEDAE AAEL011343-PA OS=Aedes aegypti GN=AaeL_AAEL011343 PE=4 SV=1	75.254	0	269.78	11	11	21.4	13364000	13	13	25.6	12232000	13	13	29.9	6882500	8	8	13.6	10754000	7	7	11.8	3773400	9	9	14.8	2677800	11	11	21.1	22881000	11	11	19.4	11227000	12	12	20.8	3741300	8	8	12.3	11067000	12	12	21.2	17190000	11
Q16QB4	>tr|Q16QB4|Q16QB4_AEDAE Palmitoyltransferase (Fragment) OS=Aedes aegypti GN=AaeL_AAEL011342 PE=3 SV=1	46.387	0	93.225	1	0	3.7	143700	2	0	9.2	1481400	2	1	8	734410	1	0	5.5	426900	0	0	0	0	1	0	3.7	350180	4	1	14.7	6167800	0	0	0	0	2	1	8	477640	2	1	6.2	1594500	4	1	16.2	5731400	3
Q16QC3	>tr|Q16QC3|Q16QC3_AEDAE AAEL011329-PA (Fragment) OS=Aedes aegypti GN=AaeL_AAEL011329 PE=4 SV=1	108	0.0002809	4.4135	2	2	2.3	240640	2	2	2.3	599220	2	2	2.3	246250	1	1	1.4	0	0	0	0	0	0	0	0	0	1	1	1.4	85410	0	0	0	0	0	0	0	0	1	1	1.4	0	0	0	0	0	0
Q16QC4	>tr|Q16QC4|Q16QC4_AEDAE AAEL011326-PA OS=Aedes aegypti GN=AAEL011326 PE=4 SV=1	42.283	0.00052882	3.1898	2	2	7.8	229260	2	2	7.8	485900	2	2	7.8	254960	1	1	4.5	78879	1	1	4.5	39646	1	1	4.5	64427	2	2	7.8	719300	2	2	7.8	157680	1	1	4.5	182060	0	0	0	0	2	2	7.8	364780	2
Q16QD6	>tr|Q16QD6|Q16QD6_AEDAE Epoxide hydrolase OS=Aedes aegypti GN=AaeL_AAEL011314 PE=2 SV=1	51.88	0	25.709	4	4	11.1	1480700	5	5	16.4	5808100	6	6	21.4	4280900	3	3	8.1	1096100	2	2	5.7	282210	4	4	10.3	2969900	8	8	21.2	20575000	5	5	12.2	1262400	6	6	17	3267900	4	4	9.8	7369900	4	4	9.8	6998000	4
Q16QD7	>tr|Q16QD7|Q16QD7_AEDAE Epoxide hydrolase OS=Aedes aegypti GN=AaeL_AAEL011313 PE=3 SV=1	53.144	0.0002748	3.9186	2	2	4.5	496130	3	3	6.5	1588300	3	3	6.5	574020	0	0	0	0	0	0	0	0	1	1	1.9	502870	2	2	4.3	2356100	0	0	0	0	1	1	2.6	154360	0	0	0	0	0	0	0	0	0
Q16QD8	>tr|Q16QD8|Q16QD8_AEDAE AAEL011317-PA OS=Aedes aegypti GN=AaeL_AAEL011317 PE=3 SV=1	46.599	0	23.768	3	3	7.3	33212000	4	4	10.4	16043000	5	5	17.5	663440	3	3	8.1	2936800	2	2	5.7	519360	3	3	8.1	531800	4	4	14	4615900	3	3	11.6	1847800	3	3	10.9	444020	3	3	8.1	31153000	2	2	5	1160800	3
Q16QD9	>tr|Q16QD9|Q16QD9_AEDAE AAEL011319-PA OS=Aedes aegypti GN=AAEL011319 PE=4 SV=1	10.854	0	30.129	3	3	55.7	17533000	3	3	55.7	12980000	3	3	55.7	4629500	3	3	55.7	9291200	3	3	55.7	4830700	3	3	55.7	2705300	2	2	40.2	21645000	3	3	55.7	7174700	3	3	55.7	938260	3	3	55.7	18743000	2	2	40.2	7700400	3
Q16QE3	>tr|Q16QE3|Q16QE3_AEDAE AAEL011320-PA OS=Aedes aegypti GN=AaeL_AAEL011320 PE=4 SV=1	7.933	0	27.082	1	1	27.1	4696800	2	2	38.6	7926800	2	2	38.6	6993300	1	1	27.1	2615600	1	1	27.1	1208400	1	1	27.1	8366500	1	1	27.1	14065000	1	1	27.1	2328300	2	2	38.6	4685100	1	1	27.1	8367300	1	1	27.1	14862000	1
Q16QF1;Q1HR06;Q16QE9;Q16QE8;Q16QE7	>tr|Q16QF1|Q16QF1_AEDAE Annexin OS=Aedes aegypti GN=AaeL_AAEL011302 PE=3 SV=1;>tr|Q1HR06|Q1HR06_AEDAE Annexin OS=Aedes aegypti GN=AaeL_AAEL011302 PE=2 SV=1;>tr|Q16QE9|Q16QE9_AEDAE Annexin OS=Aedes aegypti GN=AaeL_AAEL011302 PE=3 SV=1;>tr|Q16QE8|Q16QE8_AEDA	35.756	0	323.31	13	12	44.1	200470000	16	15	50	145970000	16	15	50	127480000	13	12	38.3	153780000	13	12	38.3	70378000	12	12	36.1	77409000	14	13	46.6	340280000	12	11	40.7	125640000	14	13	46.6	63100000	13	12	40.4	268060000	13	12	40.4	244750000	14
Q16QF3	>tr|Q16QF3|Q16QF3_AEDAE AAEL011309-PA OS=Aedes aegypti GN=AaeL_AAEL011309 PE=3 SV=1	53.278	0	323.31	17	17	39.4	97291000	21	21	58.9	61178000	21	21	58.9	65655000	17	17	39.2	73374000	18	18	43.7	25931000	18	18	43.7	29512000	20	20	49.9	138420000	17	17	40	67871000	22	22	56.1	27142000	17	17	40	76657000	18	18	43.7	80982000	17
Q16QF5	>tr|Q16QF5|Q16QF5_AEDAE AAEL011308-PA OS=Aedes aegypti GN=AaeL_AAEL011308 PE=4 SV=1	136.99	0.0047416	1.6914	0	0	0	0	0	0	0	0	0	0	0	0	0	0	0	0	0	0	0	0	0	0	0	0	1	1	1.3	75291	0	0	0	0	0	0	0	0	0	0	0	0	0	0	0	0	0
Q16QG9	>tr|Q16QG9|Q16QG9_AEDAE AAEL011289-PA OS=Aedes aegypti GN=AaeL_AAEL011289 PE=4 SV=1	156.7	0	52.397	5	5	5.2	442410	7	7	7.4	529550	7	7	7.4	100350	7	7	8	384260	6	6	6.8	259250	3	3	3.4	55086	5	5	4.9	746400	5	5	4.9	386440	2	2	2.2	35793	6	6	6.9	949410	8	8	8.8	1407800	7
Q16QH0	>tr|Q16QH0|Q16QH0_AEDAE AAEL011288-PA OS=Aedes aegypti GN=AaeL_AAEL011288 PE=4 SV=1	48.939	0	323.31	26	26	58.6	452400000	29	29	58.6	288960000	29	29	58.6	203850000	23	23	50	435150000	24	24	50	186340000	26	26	51.9	181600000	26	26	54.4	582510000	25	25	46.5	332670000	29	29	54.4	106990000	22	22	46.5	462990000	23	23	46.5	480220000	24
Q16QI0	>tr|Q16QI0|Q16QI0_AEDAE AAEL011282-PA OS=Aedes aegypti GN=AaeL_AAEL011282 PE=3 SV=1	91.781	0	101.08	12	12	21.2	8705500	13	13	22.2	7112600	14	14	22.3	4842500	12	12	16.9	9647400	10	10	14.3	3038200	10	10	13.2	4073700	16	16	24.8	17449000	14	14	21.9	7831800	15	15	24.8	2937100	9	9	11.9	10248000	9	9	13.4	7407400	10
Q16QI2	>tr|Q16QI2|Q16QI2_AEDAE AAEL011274-PA OS=Aedes aegypti GN=AaeL_AAEL011274 PE=4 SV=1	194.01	0	7.8774	0	0	0	0	0	0	0	0	0	0	0	0	0	0	0	0	0	0	0	0	0	0	0	0	0	0	0	0	0	0	0	0	0	0	0	0	1	1	0.8	146410	1	1	0.8	84035	1
Q16QI6	>tr|Q16QI6|Q16QI6_AEDAE AAEL011271-PA OS=Aedes aegypti GN=AaeL_AAEL011271 PE=4 SV=1	92.774	0	151.79	17	17	23.7	16483000	18	18	23.7	10820000	17	17	23.7	5523600	15	15	21.8	15709000	17	17	21.9	7613700	17	17	22.6	5729200	16	16	23.4	21762000	16	16	22	10893000	15	15	22.2	3541200	17	17	24.5	22748000	14	14	21.2	16974000	19
Q16QI8	>tr|Q16QI8|Q16QI8_AEDAE AAEL011272-PA (Fragment) OS=Aedes aegypti GN=AAEL011272 PE=3 SV=1	35.415	0.0029133	1.9728	0	0	0	0	0	0	0	0	0	0	0	0	0	0	0	0	0	0	0	0	0	0	0	0	1	1	3.4	3635200	0	0	0	0	1	1	3.4	310330	1	1	3.4	1331800	0	0	0	0	0
Q16QI9	>tr|Q16QI9|Q16QI9_AEDAE Uridine kinase OS=Aedes aegypti GN=AAEL011273 PE=3 SV=1	60.919	0	58.476	5	5	12.8	1623300	3	3	8.5	653560	5	5	12.8	886510	3	3	8.1	758850	3	3	8.1	304800	3	3	8.1	283550	4	4	10	1812400	4	4	10	1202700	4	4	10.9	504790	4	4	10.2	2040600	5	5	12.8	2269600	6
Q16QJ1	>tr|Q16QJ1|Q16QJ1_AEDAE AAEL011276-PA OS=Aedes aegypti GN=AaeL_AAEL011276 PE=3 SV=1	33.941	0	60.614	10	10	26.7	31841000	12	12	38.7	44417000	14	14	42.9	24456000	9	9	22.5	26020000	9	9	22.5	8226700	9	9	22.5	18609000	14	14	43.5	136150000	12	12	31.4	35267000	13	13	38.7	20622000	10	10	26.3	88500000	10	10	26.7	79217000	11
Q16QJ5	>tr|Q16QJ5|Q16QJ5_AEDAE AAEL011267-PA OS=Aedes aegypti GN=AAEL011267 PE=4 SV=1	109.96	0	12.294	4	4	4.8	206700	2	2	2.2	188570	3	3	3.1	252820	2	2	1.7	247080	3	3	3.9	149700	3	3	3.9	160980	4	4	6.1	554800	4	4	6.1	304130	2	2	2.2	44449	2	2	3	80063	3	3	3.1	403070	3
Q16QJ8	>tr|Q16QJ8|Q16QJ8_AEDAE AAEL011264-PA OS=Aedes aegypti GN=AaeL_AAEL011264 PE=4 SV=1	24.974	0	323.31	9	2	46.4	486920000	9	2	46.4	274730000	9	2	46.4	288010000	9	2	46.4	509290000	9	2	46.4	227780000	9	2	46.4	165350000	9	2	46.4	638640000	9	2	46.4	285050000	9	2	46.4	88228000	10	3	60.3	235130000	10	3	60.3	191100000	10
Q16QK7	>tr|Q16QK7|Q16QK7_AEDAE AAEL011251-PA OS=Aedes aegypti GN=AaeL_AAEL011251 PE=4 SV=1	47.617	0.00026961	3.5456	1	1	2.8	789380	2	2	5.4	612580	1	1	2.8	123630	1	1	2.8	950720	1	1	2.8	260120	1	1	2.8	144060	1	1	2.8	1136000	1	1	2.8	490860	1	1	2.8	97765	2	2	5.1	1421900	3	3	7.7	1936500	2
Q16QL1	>tr|Q16QL1|Q16QL1_AEDAE AAEL011255-PA OS=Aedes aegypti GN=AaeL_AAEL011255 PE=4 SV=1	68.853	0	85.412	14	14	29.3	9362800	16	16	30.6	10503000	15	15	29.3	6669700	15	15	29.5	10211000	14	14	27.2	3942600	13	13	26.2	4832600	15	15	28.7	22508000	17	17	32.6	9260700	17	17	32.5	3766700	14	14	29.3	13564000	17	17	33.8	21278000	15
Q16QL2	>tr|Q16QL2|Q16QL2_AEDAE AAEL011254-PA OS=Aedes aegypti GN=AAEL011254 PE=4 SV=1	28.318	0.00098692	2.1877	0	0	0	0	0	0	0	0	0	0	0	0	1	1	10.9	1128400	2	2	16.3	1088400	2	2	16.3	823800	1	1	10.9	430520	1	1	10.9	408170	0	0	0	0	1	1	5.4	460100	1	1	5.4	336970	1
Q16QL8	>tr|Q16QL8|Q16QL8_AEDAE AAEL011239-PA OS=Aedes aegypti GN=AaeL_AAEL011239 PE=4 SV=1	37.085	0	51.236	2	2	8.3	467040	4	4	17.3	2010800	4	4	16.7	2774500	1	1	3.1	272970	3	3	10.8	340260	4	4	16.7	2160200	7	7	32.1	7259100	4	4	17.3	707540	5	5	20.1	1108900	4	4	13.6	2780600	3	3	10.8	3299600	4
Q16QM0	>tr|Q16QM0|Q16QM0_AEDAE AAEL008223-PA OS=Aedes aegypti GN=AaeL_AAEL011237 PE=4 SV=1	15.572	0	14.609	4	4	39.9	7246700	2	2	23.2	2574800	4	4	39.9	3185500	1	1	6.5	2249100	1	1	6.5	1134500	1	1	6.5	76723	1	1	13	2295000	2	2	30.4	3450800	2	2	30.4	1039100	2	2	19.6	5237200	2	2	19.6	3013900	2
Q16QM1	>tr|Q16QM1|Q16QM1_AEDAE AAEL011245-PA OS=Aedes aegypti GN=AaeL_AAEL011245 PE=4 SV=1	40.631	0	7.5177	3	3	9.1	1172100	3	3	9.1	526960	2	2	7.2	194690	5	5	20.4	1984500	5	5	20.4	920630	5	5	20.4	781330	1	1	1.9	680600	1	1	1.9	413590	0	0	0	0	1	1	3.6	240930	3	3	13.5	1434900	3
Q16QM2	>tr|Q16QM2|Q16QM2_AEDAE UDP-glucose 6-dehydrogenase OS=Aedes aegypti GN=AaeL_AAEL011242 PE=3 SV=1	53.338	0	69.508	9	9	24.4	4434900	11	11	30.7	5359700	10	10	24.8	4270100	7	7	17.1	4681900	7	7	18	2554300	8	8	20.5	2447500	6	6	17.1	6675600	6	6	16.1	2671600	6	6	18.2	1517500	7	7	18.4	5377500	7	7	18.4	4816500	6
Q16QM5;Q16QM4;Q16QM6	>tr|Q16QM5|Q16QM5_AEDAE AAEL011240-PB OS=Aedes aegypti GN=AaeL_AAEL011240 PE=4 SV=1;>tr|Q16QM4|Q16QM4_AEDAE AAEL011240-PC OS=Aedes aegypti GN=AaeL_AAEL011240 PE=4 SV=1;>tr|Q16QM6|Q16QM6_AEDAE AAEL011240-PA OS=Aedes aegypti GN=AaeL_AAEL011240 PE=4 SV=1	112.39	0	114.59	9	9	17.1	6979500	9	9	17.1	4419700	7	7	12.4	1687600	8	8	16.2	5576900	8	8	16.2	3200800	6	6	13.1	1638600	7	7	14.2	8273500	7	7	14.2	2895800	5	5	11.8	924860	4	4	7.8	2300900	6	6	12.9	4617200	6
Q16QN6	>tr|Q16QN6|Q16QN6_AEDAE AAEL011233-PA OS=Aedes aegypti GN=AaeL_AAEL011233 PE=4 SV=1	10.823	0	24.711	3	3	54.9	10445000	3	3	54.9	16664000	3	3	54.9	7252600	2	2	15.4	12170000	2	2	15.4	5841500	2	2	15.4	11398000	3	3	29.7	25361000	2	2	27.5	8581100	2	2	27.5	2906800	2	2	27.5	9329300	2	2	27.5	21007000	2
Q16QP6	>tr|Q16QP6|Q16QP6_AEDAE AAEL000045-PA OS=Aedes aegypti GN=AaeL_AAEL000045 PE=3 SV=1	27.752	0	8.1911	1	1	5.2	1501700	1	1	5.2	1453900	1	1	5.2	1546400	0	0	0	0	0	0	0	0	0	0	0	0	1	1	5.2	5573600	0	0	0	0	0	0	0	0	1	1	5.2	4871300	1	1	5.2	0	1
Q16QP8;Q175R2	>tr|Q16QP8|Q16QP8_AEDAE AAEL011216-PA OS=Aedes aegypti GN=AaeL_AAEL011216 PE=4 SV=1;>tr|Q175R2|Q175R2_AEDAE AAEL006578-PA OS=Aedes aegypti GN=AaeL_AAEL006578 PE=4 SV=1	27.179	0	50.093	4	4	23.8	4774500	7	7	36.3	13157000	6	6	31.9	6475700	2	2	13.3	1074400	4	4	24.6	2804500	5	5	28.6	8104100	8	8	36.3	40633000	4	4	23.4	1623100	8	8	36.3	3312700	8	8	36.3	26224000	8	8	36.3	31214000	8
Q16QP9;Q175R1	>tr|Q16QP9|Q16QP9_AEDAE AAEL011209-PA OS=Aedes aegypti GN=AaeL_AAEL011209 PE=4 SV=1;>tr|Q175R1|Q175R1_AEDAE AAEL006569-PA OS=Aedes aegypti GN=AaeL_AAEL006569 PE=4 SV=1	58.794	0	19.944	1	1	1.5	178960	4	4	10.8	1092900	3	3	7.9	937980	1	1	1.5	210840	0	0	0	0	1	1	1.5	444070	5	5	13.3	4337600	2	2	4.1	396980	2	2	5.4	124380	3	3	7.9	1655700	4	4	10.8	1504900	2
Q175Q8;Q16QQ4	>tr|Q175Q8|Q175Q8_AEDAE AAEL006580-PA OS=Aedes aegypti GN=AaeL_AAEL006580 PE=4 SV=1;>tr|Q16QQ4|Q16QQ4_AEDAE AAEL011217-PA OS=Aedes aegypti GN=AaeL_AAEL011217 PE=4 SV=1	23.572	0.00051282	2.6971	0	0	0	0	0	0	0	0	0	0	0	0	0	0	0	0	0	0	0	0	0	0	0	0	1	1	4.2	2158000	0	0	0	0	1	1	4.2	352120	1	1	4.2	2061900	1	1	4.2	2015700	1
Q16QR1;Q16QR2	>tr|Q16QR1|Q16QR1_AEDAE Aminoacylase OS=Aedes aegypti GN=AaeL_AAEL011206 PE=3 SV=1;>tr|Q16QR2|Q16QR2_AEDAE Aminoacylase OS=Aedes aegypti GN=AaeL_AAEL011206 PE=3 SV=1	46.422	0	323.31	15	15	53.8	73282000	17	17	57.2	243160000	19	19	61.4	119040000	13	13	45	118260000	13	13	47.9	56934000	15	15	45	56327000	18	18	61.1	362090000	13	13	37.4	30968000	13	13	43.3	14653000	15	15	45.5	88594000	16	16	53.5	103570000	16
Q16QR3	>tr|Q16QR3|Q16QR3_AEDAE AAEL011200-PA OS=Aedes aegypti GN=AaeL_AAEL011200 PE=4 SV=1	20.987	0	102.01	3	3	20.1	11628000	3	3	17.9	1362500	4	4	26.1	2107200	6	6	34.8	33503000	6	6	34.8	16985000	5	5	31	12382000	3	3	18.5	4325900	3	3	18.5	8323400	3	3	18.5	3828900	3	3	18.5	12823000	3	3	18.5	13311000	3
Q16QR5;Q16QR6	>tr|Q16QR5|Q16QR5_AEDAE AAEL011202-PA OS=Aedes aegypti GN=AaeL_AAEL011202 PE=4 SV=1;>tr|Q16QR6|Q16QR6_AEDAE AAEL011202-PB OS=Aedes aegypti GN=AaeL_AAEL011202 PE=4 SV=1	26.567	0.00051653	2.8071	1	1	6.9	632600	1	1	6.9	446030	1	1	6.9	1027600	0	0	0	0	0	0	0	0	0	0	0	0	0	0	0	0	0	0	0	0	0	0	0	0	0	0	0	0	0	0	0	0	0
Q16QR7	>tr|Q16QR7|Q16QR7_AEDAE AAEL011197-PA OS=Aedes aegypti GN=AaeL_AAEL011197 PE=3 SV=1	41.821	0	323.31	25	2	68.6	6648900000	26	2	68.6	3705400000	26	3	76.6	4154100000	24	2	68.6	6139900000	24	2	68.6	2425400000	23	2	68.6	2423200000	26	2	68.6	8965300000	25	2	62.5	4313700000	25	2	68.6	1439900000	25	2	68.6	6710400000	23	2	62.5	5856200000	26
Q16QR9	>tr|Q16QR9|Q16QR9_AEDAE AAEL011198-PA OS=Aedes aegypti GN=AaeL_AAEL011198 PE=4 SV=1	47.857	0	44.639	8	8	20.7	5490600	6	6	16.8	2855200	7	7	19	2151200	4	4	9	2839000	4	4	9	806040	4	4	9	1114400	10	10	24.1	10483000	9	9	21.9	4552000	8	8	20	1698600	7	7	18	7783500	8	8	19.7	7771900	7
Q16QS2	>tr|Q16QS2|Q16QS2_AEDAE AAEL011195-PA OS=Aedes aegypti GN=AaeL_AAEL011195 PE=3 SV=1	23.31	0	49.383	9	6	38.4	47047000	9	6	38.4	99261000	10	6	42.2	43417000	8	5	32.7	42181000	8	5	37.9	14074000	10	6	42.2	54934000	10	7	41.7	371950000	9	6	41.2	49177000	10	7	41.7	41119000	11	7	45.5	207280000	11	7	45.5	253530000	11
Q16QS3	>tr|Q16QS3|Q16QS3_AEDAE AAEL011184-PA OS=Aedes aegypti GN=AaeL_AAEL011184 PE=3 SV=1	38.619	0	88.652	6	3	17.8	29738000	7	4	21.8	54740000	9	5	27.4	54007000	4	1	9.9	21078000	6	3	15.8	9904100	7	3	18.1	59726000	7	4	21.8	138310000	8	4	23.7	24200000	8	4	23.7	31415000	9	5	24.6	127800000	9	5	24.6	131320000	9
Q16QS5	>tr|Q16QS5|Q16QS5_AEDAE AAEL011187-PA OS=Aedes aegypti GN=AAEL011187 PE=4 SV=1	237.23	0	96.425	8	8	4.6	476660	10	10	6	601430	10	10	6.6	428380	11	11	7	721500	9	9	5.8	227260	9	9	5.6	211390	13	13	8	1352200	13	13	8	578210	12	12	7.3	229650	8	8	5.4	626840	6	6	4.3	603240	5
Q1DH28;Q16QT3	>tr|Q1DH28|Q1DH28_AEDAE AAEL015275-PA OS=Aedes aegypti GN=AaeL_AAEL015275 PE=4 SV=1;>tr|Q16QT3|Q16QT3_AEDAE AAEL011189-PA OS=Aedes aegypti GN=AaeL_AAEL011189 PE=4 SV=1	25.228	0	10.718	1	1	5	477300	1	1	5	305890	1	1	5	104670	1	1	4.1	186170	2	2	7.7	345510	3	3	12.2	548670	1	1	4.5	3254900	1	1	4.5	530910	1	1	4.5	192140	1	1	5	1063000	1	1	5	1343200	1
Q16QU0	>tr|Q16QU0|Q16QU0_AEDAE AAEL011176-PA OS=Aedes aegypti GN=AaeL_AAEL011176 PE=3 SV=1	26.035	0	27.214	5	3	22.3	24305000	5	3	22.3	9920000	5	3	22.3	2069200	3	2	15.1	8010600	2	1	9.7	717380	2	2	12.2	1655900	8	3	32.8	22146000	8	3	32.8	20153000	7	3	29	4547200	9	4	31.9	38011000	9	4	31.9	49808000	8
Q16QU2	>tr|Q16QU2|Q16QU2_AEDAE AAEL011180-PA OS=Aedes aegypti GN=AaeL_AAEL011180 PE=4 SV=1	30.961	0	323.31	13	13	84.5	2192700000	14	14	95.5	1552500000	14	14	95.5	801630000	10	10	47.6	1306000000	10	10	47.6	689790000	10	10	47.6	314600000	13	13	92.8	3214700000	10	10	47.6	1270600000	13	13	84.5	340320000	11	11	57.9	2784100000	11	11	67.6	2737800000	13
Q16QU9;Q16X11	>tr|Q16QU9|Q16QU9_AEDAE AAEL011168-PA OS=Aedes aegypti GN=5571391 PE=4 SV=1;>tr|Q16X11|Q16X11_AEDAE AAEL009037-PA (Fragment) OS=Aedes aegypti GN=AAEL009037 PE=4 SV=1	34.985	0	15.313	2	2	9.3	3192500	3	3	17.2	4458200	3	3	17.2	4116900	2	2	9.3	3790200	2	2	9.3	1052500	1	1	4.3	1414400	2	2	9.3	7696000	1	1	4.3	1507200	3	3	11.9	1196000	3	2	11.6	6112500	3	2	11.6	6361900	5
Q16QW0	>tr|Q16QW0|Q16QW0_AEDAE AAEL011156-PA OS=Aedes aegypti GN=AaeL_AAEL011156 PE=4 SV=1	12.497	0.00052342	3.0151	1	1	7.7	3093900	2	2	17.3	1109600	1	1	7.7	327670	1	1	6.7	1403500	1	1	6.7	955140	0	0	0	0	2	2	14.4	6452000	2	2	14.4	3380700	2	2	14.4	1145200	3	3	24	6362100	3	3	24	9908100	4
Q16QW3	>tr|Q16QW3|Q16QW3_AEDAE AAEL011155-PA OS=Aedes aegypti GN=AaeL_AAEL011155 PE=4 SV=1	44.11	0.0017111	2.0839	1	1	4.2	435420	1	1	4.2	175660	1	1	4.2	30396	1	1	4.2	471520	0	0	0	0	1	1	4.2	15014	1	1	2.6	450800	1	1	2.6	93353	1	1	2.6	35143	1	1	2.6	342260	1	1	2.6	541760	1
Q16QW8	>tr|Q16QW8|Q16QW8_AEDAE AAEL011157-PA OS=Aedes aegypti GN=AaeL_AAEL011157 PE=4 SV=1	11.403	0	19.252	7	7	60	280240000	7	7	60	218140000	7	7	60	69822000	6	6	50	262690000	6	6	50	57929000	6	6	50	35469000	6	6	50	416150000	6	6	50	186620000	6	6	50	75407000	6	6	50	295430000	6	6	50	315850000	6
Q16QW9	>tr|Q16QW9|Q16QW9_AEDAE AAEL011150-PA OS=Aedes aegypti GN=AaeL_AAEL011150 PE=4 SV=1	31.776	0	58.659	4	4	22.8	3446700	6	6	33.7	5766400	8	8	40.4	9689700	2	2	6.3	2114500	2	2	6.3	797090	2	2	8.4	31517000	5	5	21.8	13185000	4	4	18.9	4921300	3	3	15.4	1861400	2	2	11.9	3483800	2	2	8.4	1527000	3
Q16QX1;Q16QX2	>tr|Q16QX1|Q16QX1_AEDAE AAEL011161-PB OS=Aedes aegypti GN=AAEL011161 PE=4 SV=1;>tr|Q16QX2|Q16QX2_AEDAE AAEL011161-PA OS=Aedes aegypti GN=AaeL_AAEL011161 PE=4 SV=1	67.816	0.00027248	3.8311	0	0	0	0	0	0	0	0	0	0	0	0	0	0	0	0	0	0	0	0	0	0	0	0	2	2	6.3	168280	0	0	0	0	1	1	3.8	18542	0	0	0	0	0	0	0	0	0
[truncated: 2,972 more rows]
[truncated: 3 more columns]
