# Supplementary material for: CYP450 core involvement in multiple resistance strains of Aedes aegypti from French Guiana highlighted by proteomics, molecular and biochemical studies
Source: PLoS One. 2021 Jan 11;16(1):e0243992. doi: 10.1371/journal.pone.0243992 (PMC7799788; doi:10.1371/journal.pone.0243992)
Supplement: S4 Table — (XLSX) [file pone.0243992.s007.xlsx]

## Sheet: Feuil1
S4 Table-List of proteins that were statistically more or less abundant in IR03
Samples are compared to NO samples.
For each protein, UniProt accession number, the gene associated name, the log2(foldchange)
(i.e. Log2(mean LFQ IR03/mean LFQ NO) and the adjusted p-value are presented.
Proteins detected exclusively in IR03 samples
Uniprot accession	Gene names	Cytochrome P450 ?
J9E9J9	23687430 AaeL_AAEL017010	no
J9HGL9	AaeL_AAEL017346	no
J9HGW5	AaeL_AAEL017154	no
Q178Q3	AAEL005796	no
J9HZ33	23687963 AaeL_AAEL017543	no
Q0C7C4	AAEL000016	no
Q0IEA5	AAEL012592	no
Q0IEF0	5573964 AAEL010819	no
Q0IEK9	AAEL009649	no
Q0IEN3	AAEL009156	no
Q0IEX0	MYD 5569574 AAEL007768	no
Q0IEX9	AAEL007713	no
Q0IEZ7	AAEL007432	no
Q0IF21	5568744 AAEL007090	no
Q0IF60	AAEL006510	no
Q0IF73	5567977 AAEL006400	no
Q0IFB1	5567158 AAEL005911	no
Q0IFB6	5567155 AAEL005909	no
Q0IFE2	AAEL005719	no
Q0IFK8	AAEL004697	no
Q0IFN8	AAEL004486	no
Q0IFS1	GALE3 AAEL004196	no
Q0IFW0	5563784 AAEL003938	no
Q0IFW3	5563781 AAEL003945	no
Q0IFY4	5578942 AAEL003752	no
Q0IGA6	5576962 AAEL003070	no
Q0IGF8	5576321 AAEL000394	no
Q16E81	AAEL015341	no
Q16E82	5567331 AAEL015338	no
Q16EJ3	AAEL015142	no
Q16EL6	AAEL015108	no
Q16ER5	AAEL014556 AAEL015053	no
Q16ET2	AAEL015034	no
Q16EU8	AAEL000321 AAEL015010	no
Q16F46	AAEL014901	no
Q16F58	CYP6BB2 5565578 AAEL014893	Yes
Q16FD1	AAEL014816	no
Q16FG6	AAEL014762	no
Q16FH7	AAEL014753	no
Q16IH1	AAEL013679	no
Q16FP0	AAEL014689	no
Q16FS6	AAEL014649	no
Q16FX9	AAEL014600	no
Q16FZ3	AAEL014585	no
Q16G25	AAEL014549	no
Q16SF6	AAEL010600	no
Q16G64	AAEL014506	no
Q16G74	AAEL014500	no
Q16G83	AAEL014493	no
Q16GB1	AAEL014435	no
Q16GT9	5575647 AAEL014268	no
Q16HH7	AAEL014018	no
Q16HQ8	AAEL013948	no
Q1HRT2	AAEL004809	no
Q16I20	AAEL013825	no
Q16I95	AAEL013752	no
Q16IF1	AAEL013700	no
Q16IK3	AAEL013623	no
Q16IR9	AAEL013567	no
Q16IW4	AAEL013522	no
Q16J04	5578053 AAEL013490	no
Q16JC0	5577799 AAEL013382	no
Q16JH2	AAEL013334	no
Q16JN3	AAEL013284	no
Q16K74	AAEL013103 Aael_AAEL013103	no
Q16KA5	AAEL013067	no
Q16KM7	AAEL012940	no
Q16KN4	AAEL012930	no
Q16KS6	AAEL012889	no
Q16KV3	AAEL012867	no
Q16KY0	AAEL012836	no
Q16L13	AAEL012811	no
Q16L65	AAEL012753	no
Q16LK4	AAEL012612	no
Q16LT1	AAEL012536	no
Q16LV4	AAEL012506	no
Q16LV6	AAEL012509	no
Q16M33	AAEL012448	no
Q16M78	5576199 AAEL012387	no
Q16MB5	AAEL012365	no
Q16ME8	AAEL012329	no
Q16MG8	AAEL012307	no
Q16MM3	5576024 AAEL012258	no
Q16NG1	AAEL011973	no
Q16NI8	AAEL011962	no
Q16NJ5	AAEL011953	no
Q16NK9	AAEL001944 AAEL011938	no
Q16NL2	AAEL011937	no
Q16NQ4	AAEL011901	no
Q16NQ5	AAEL011898	no
Q16NT9	5575488 AAEL011857	no
Q16NU4	AAEL011865	no
Q16NV1	CYP315A1 AAEL011850	no
Q16NW0	5575460 AAEL011842	no
Q16NX6	5575428 AAEL011832	no
Q16NX8	5575423 AAEL011827	no
Q17GM9	AAEL002970	no
Q16P32	5575373 AAEL011781	no
Q16P42	AAEL011762	no
Q16P52	AAEL011754	no
Q16P62	AAEL011759	no
Q16PC7	AAEL011686	no
Q16SE0	AAEL010617	no
Q16PD9	AAEL011676	no
Q16PF1	AAEL011658	no
Q16PH4	AAEL011638	no
Q16PP7	AAEL011577	no
Q16PU5	AAEL011524	no
Q16PV1	AAEL011518	no
Q16Q69	5574743 AAEL011389	no
Q1DGL4	AAEL015585	no
Q16QC3	AAEL011329	no
Q16QD7	5574675 AAEL011313	no
Q16QZ5	5574406 AAEL011134	no
Q16R76	5574286 AAEL011052	no
Q16RE1	AAEL010986	no
Q16RH3	5574140 AAEL010949	no
Q16RI0	AAEL010951	no
Q16RL5	AAEL010912	no
Q16RY0	AAEL010791	no
Q16SC5	AAEL010630	no
Q16SH0	AAEL010588	no
Q16SS2	5573467 AAEL010506	no
Q16SV4	AAEL010483	no
Q16SW6	AAEL010468	no
Q16SX1	AAEL010466	no
Q16T94	5573251 AAEL010349	no
Q16TM1	AAEL010196	no
Q16TR5	CYP4AR2 AAEL010154	Yes
Q16TR6	AAEL010137 AAEL801151	no
Q16TZ5	5572855 AAEL010075	no
Q16U52	5572754 AAEL010021	no
Q16U79	AAEL009991	no
Q16UN2	5572521 AAEL009836	no
Q16V27	5572309 AAEL009703	no
Q16V74	5572233 AAEL009669	no
Q16VB3	AAEL009613	no
Q16VH7	AAEL009561	no
Q16VM3	AAEL009516	no
Q16VQ0	AAEL009469	no
Q16W93	5571771 AAEL009288	no
Q16WB5	AAEL009271	no
Q16WG1	AAEL009216	no
Q16WH6	AAEL009219	no
Q16WQ4	CYP6Z8 5571543 AAEL009131	Yes
Q16WQ5	CYP6Z7 AAEL009130	Yes
Q16WR9	CYP6N12 5571529 AAEL009124	Yes
Q16WS2	CYP6N9 5571549 AAEL009121	Yes
Q16X07	AAEL009039	no
Q16X18	AAEL009038	no
Q16X99	5571324 AAEL008945	no
Q16XA1	5571322 AAEL008959	no
Q16XR7	5571057 AAEL008811	no
Q16XW7	AAEL008725	no
Q16XZ1	5570989 AAEL008719	no
Q16Y52	AAEL008663	no
Q16Y92	AAEL008624	no
Q16YB0	AAEL008590	no
Q16YB4	5570821 AAEL008594	no
Q16YB8	AAEL008599	no
Q16YN5	5570666 AAEL008491	no
Q16YQ5	5570650 AAEL008462	no
Q16Z32	AAEL008333	no
Q16Z84	AAEL008273	no
Q16Z93	AAEL008274	no
Q16ZN5	AAEL008123	no
Q170I5	AAEL007910	no
Q170J3	AAEL007892	no
Q170S2	5569672 AAEL007822	no
Q170X1	AAEL007747	no
Q171C2	5569511 AAEL007687	no
Q171P3	5569383 AAEL007578	no
Q171V0	AAEL007522	no
Q172C6	AAEL007436	no
Q172S7	AAEL007290	no
Q172U4	AAEL007275	no
Q172U8	AAEL007254	no
Q172Z1	5568944 AAEL007243	no
Q173A0	AAEL007219	no
Q173A8	AAEL007204	no
Q173I5	5568790 AAEL007130	no
Q173I8	AAEL007141	no
Q173N0	AAEL007075	no
Q174A0	5568605 AAEL006972	no
Q174N9	5568418 AAEL006847	no
Q174W5	AAEL006776	no
Q174Y3	5568312 AAEL006752	no
Q175C9	5568266 AAEL006688	no
Q175G8	5568231 AAEL006668	no
Q175H5	5568224 AAEL006654	no
Q175U7	5568112 AAEL006566	no
Q175W2	AAEL006539	no
Q175X5	5568054 AAEL006480	no
Q175Y2	5568047 AAEL006486	no
Q176F8	AAEL006373	no
Q176K3	5567885 AAEL006359	no
Q176K4	AAEL006344	no
Q176R0	AAEL006290	no
Q177C2	5567581 AAEL006174	no
Q177G9	5567527 AAEL006134	no
Q177I9	5567506 AAEL006113	no
Q177U2	AAEL006023	no
Q177V7	5567343 AAEL006009	no
Q178E5	AAEL005932	no
Q178L8	5579830 AAEL005857	no
Q178P4	AAEL005805	no
Q179C8	AAEL005690	no
Q179E4	AAEL005650	no
Q179F3	AAEL005653	no
Q179R5	AAEL005525	no
Q179T2	AAEL005527	no
Q17A11	AAEL005439	no
Q17A64	5566457 AAEL005428	no
Q17AA2	AAEL005343	no
Q17AI4	AAEL005291	no
Q17AJ6	AAEL005254	no
Q17AS9	AAEL005177	no
Q17AZ4	AAEL005149	no
Q17B32	AAEL005113	no
Q17B53	5565948 AAEL005075	no
Q17B60	5565943 AAEL005070	no
Q17BC6	AAEL005009	no
Q17BE0	AAEL004990	no
Q17BF6	AAEL004997	no
Q17BG7	AAEL004970	no
Q17BI2	AAEL004957	no
Q17BP0	AAEL004896	no
Q17BP5	AAEL004911	no
Q17CR7	5564891 AAEL004482	no
Q17CW4	AAEL004414	no
Q17CX7	AAEL004397	no
Q17DI5	AAEL004134	no
Q17DQ0	5564141 AAEL004120	no
Q17DT3	5564034 AAEL004053	no
Q17DT5	5564062 AAEL004056	no
Q17E20	AAEL003975	no
Q17E25	AAEL003955	no
Q17E79	AAEL003895	no
Q17EE6	AAEL003819	no
Q17EM0	AAEL003726	no
Q17EN7	5578855 AAEL003709	no
Q17EU1	AAEL003684	no
Q17F89	AAEL003489	no
Q17F94	AAEL003455	no
Q17FF7	AAEL003447	no
Q17FY5	5577637 AAEL003237	no
Q17G02	IKK1 AAEL003245	no
Q17G31	AAEL003203	no
Q17GD5	AAEL003123	no
Q17GE0	AAEL003108	no
Q17GE2	AAEL003099	no
Q17GK8	AAEL002971	no
Q17GW8	AAEL002857	no
Q17H44	AAEL002809	no
Q17HG4	5575665 AAEL002694	no
Q17HH8	5575578 AAEL002668	no
Q17HJ4	5575590 AAEL002669	no
Q17I46	5574797 AAEL002486	no
Q17IG1	AAEL002385	no
Q17IH6	5574346 AAEL002322	no
Q17IN0	5574188 AAEL002292	no
Q17IT0	5574089 AAEL002272	no
Q17IT5	AAEL002256	no
Q17IV6	5573941 AAEL002232	no
Q17J48	AAEL002176	no
Q17J58	5573604 AAEL002108	no
Q17J99	AAEL002121	no
Q17JM0	AAEL001978	no
Q17JW6	AAEL001896	no
Q17KC4	AAEL001740	no
Q17KL9	5571643 AAEL001653	no
Q17KX7	AAEL001546	no
Q17KZ7	AAEL001533	no
Q17L07	AAEL001520	no
Q17L15	AAEL001471	no
Q17L34	5570907 AAEL001480	no
Q17LC1	AAEL001414	no
Q17LC4	5570482 AAEL001401	no
Q17LC5	AAEL001402	no
Q17LI4	AAEL001337	no
Q17LJ2	5570069 AAEL001334	no
Q17LT0	AAEL001266	no
Q17LX7	AAEL001204	no
Q17M17	AAEL001185	no
Q17M59	AAEL001151	no
Q17MG1	AAEL001014	no
Q17MK6	5567843 AAEL001007	no
Q17MR3	AAEL000970	no
Q17MR9	5567455 AAEL000964	no
Q17N17	AAEL000840	no
Q17N65	AAEL000778	no
Q17NC8	AAEL000738	no
Q17NK2	AAEL000658	no
Q17NK7	5565445 AAEL000670	no
Q17NL6	5565449 AAEL000642	no
Q17NP7	AAEL000620	no
Q17NQ8	AAEL000626	no
Q17NS5	5564849 Adk3 AAEL000629	no
Q17NS8	5564321 AAEL000575	no
Q17PM9	5573764 AAEL000257	no
Q17PY1	AAEL000177	no
Q17PZ0	AAEL000206	no
Q17Q09	AAEL000217	no
Q17Q16	AAEL000164	no
Q17Q33	5567789 AAEL000147	no
Q17Q51	AAEL000146	no
Q1DGI7	AAEL001544 AAEL015617	no
Q1DGN7	AAEL015557	no
Q1DH45	AAEL015136	no
Q1HQT4	AAEL010251 AAEL014262	no
Q1HQU1	5568888 AAEL007196	no
Q1HQV0	5577385 AAEL000467	no
Q1HR97	5579021 AAEL013960	no
Q1HRK8	5564281 AAEL014375	no
Q2KQ98	GDH AAEL010464	no
Q3LSM4	5573438 AAEL010480	no
Q7KF35	Ub52 5568090 UbL40 AAEL006511	no
Proteins more abundant in IR03 samples
Uniprot accession	Gene names	Cytochrome P450 ?	fold increase	Adjusted.p.value
D2WKE0	FOHSDR-2 AaeL_AAEL017320	no	2.3518	8.6254e-05
Q17D57	5564549 AAEL004317	no	2.82505	0.000185465
Q17N24	5566868 AAEL000800	no	2.28488	0.000190904
Q16G43	5564605 AAEL014528	no	1.3917	0.00164069
Q16M07	AAEL012457	no	1.8562	0.00164069
Q16MC7	5576151 AAEL012341	no	2.36551	0.00164069
Q16WI7	5571685 AAEL009214	no	1.52919	0.00164069
Q17E72	5563704 AAEL003909	no	1.42399	0.00164069
Q16LP7	AAEL012578	no	1.17558	0.00229307
Q17HE7	5575750 AAEL002719	no	1.24443	0.002538
Q8WQK7	AAEL014292 AAEL014903	no	1.20958	0.002538
J9HHL7	GSTD1 5568355 AaeL_AAEL001061	no	1.54624	0.00256987
Q16H84	AAEL014110	no	1.32378	0.00256987
Q17KR9	AAEL001586	no	1.11493	0.00256987
Q16GU7	AAEL014252	no	1.5435	0.00259882
Q17B09	5566028 AAEL005127	no	1.13576	0.00304605
Q177N2	AAEL006069	no	1.57254	0.00337604
Q16QJ8	5574626 AAEL011264	no	1.3297	0.0036625
D2WKD9	SDR-1 FOHSDR-1 AaeL_AAEL017302	no	2.59871	0.00368875
Q16TK6	AAEL010204	no	1.20108	0.00456471
Q17N95	AAEL000766	no	1.23231	0.00464136
Q17HJ3	5575571 AAEL002658	no	1.16924	0.00468682
Q173K3	AAEL007113	no	1.54053	0.00471239
Q0C732	AAEL000044	no	1.01906	0.00554769
Q16S75	AAEL010653	no	1.09117	0.00561056
Q16ND1	5575706 AAEL012014	no	1.09593	0.00636966
Q17HE8	5575751 AAEL002722	no	1.3195	0.00636966
Q17MB8	GSTD4 AAEL001054	no	1.51548	0.00692558
Q0IEE3	5573965 AAEL010809	no	1.00025	0.00832574
Q2KQ97	GS2 AAEL013458	no	1.2223	0.00856047
Q16P12	5575395 AAEL011803	no	1.07171	0.00856047
Q172H4	AAEL007387	no	1.18532	0.00856047
Q17K57	5572430 AAEL001830	no	1.13214	0.00856047
Q16EZ4	AAEL014958	no	1.31664	0.00929568
Q16FX0	CYP9J26 AAEL014609	Yes	2.59846	0.00929568
Q16KH4	5577089 AAEL012993	no	1.87408	0.00929568
Proteins detected exclusively in NO samples
Uniprot accession	Gene names	Cytochrome P450 ?
B0FWC7	mt:CoI COI COX1	no
B0FWD8	mt:ND1 ND1	no
J9E8W5	AaeL_AAEL016982	no
J9HGA1	5573878 AaeL_AAEL010799	no
J9HHX8	23687739 AaeL_AAEL017319	no
Q1HRS4	5572523 SGP5C9 AAEL009852	no
O01949	AAEL010235	no
P18153	D7 AAEL006424	no
P50635	APY AAEL006347	no
Q0IEW2	SRPN10 5569575 AAEL007765	no
Q0IF37	AAEL006507	no
Q0IFX1	5563791 AAEL003944	no
Q0IG09	CYP329B1 AAEL003763	no
Q16EE5	AAEL015238	no
Q16FA7	AAEL014842	no
Q16EW7	AAEL014992	no
Q16FD3	AAEL010486 AAEL014813	no
Q16FF1	AAEL014797	no
Q16FW3	AAEL014608	Yes
Q16G81	5564525 AAEL014492	no
Q16GM3	AAEL014331	no
Q16GS0	5564027 AAEL014281 AAEL801131	no
Q16H37	5563838 LSM5 AAEL014169	no
Q16HK4	AAEL013999	no
Q16HX9	AAEL013867	no
Q16I66	5578594 AAEL013771	no
Q16I73	5578590 AAEL013774	no
Q176G6	AAEL006381	no
Q16IU8	AAEL013539	no
Q16JF6	5577716 AAEL013347	no
Q16JG0	5577712 AAEL013345	no
Q16JV8	5577456 AAEL013199	no
Q16K97	5580326 AAEL013072	no
Q16KI3	5577098 AAEL012987	no
Q16L82	5576748 AAEL012743	no
Q16LD2	5576661 AAEL012687	no
Q16LL8	AAEL012607	no
Q16LN5	AAEL012568	no
Q16LZ0	AAEL012475	no
Q16M60	5576260 AAEL012417	no
Q16MM0	AAEL012257	no
Q16MM7	AAEL012252	no
Q16MT6	AAEL000348 AAEL012196	no
Q16MY2	AAEL012157	no
Q16N38	AAEL012105	no
Q16N96	AAEL012054	no
Q16NC0	5575714 AAEL012023	no
Q16PH8	AAEL011630	no
Q16Q94	AAEL011360	no
Q1DH28	AAEL015275	no
Q16QW0	5574439 AAEL011156	no
Q16R43	5574363 AAEL011081 AAEL801156	no
Q16R67	AAEL011063	no
Q16RF5	AAEL010968	no
Q16RF9	5574156 AAEL010970	no
Q16RN2	AAEL010885	no
Q16RU1	5568730 AAEL010836	no
Q16RX3	AAEL010796	no
Q16S63	AAEL010693	no
Q16S89	AAEL010677	no
Q16T65	AAEL010387	no
Q16TM2	AAEL010198	no
Q16U18	5572781 AAEL010050	no
Q16U81	AAEL009992	no
Q16U82	AAEL009993	no
Q16UM5	AAEL009857	no
Q16UM7	AAEL009840	no
Q16UR7	5572477 AAEL009815	no
Q16V50	5572258 AAEL009685	no
Q16VA7	AAEL009629	no
Q16VK7	AAEL009536	no
Q16VL1	AAEL009535	no
Q16VL4	AAEL009524	no
Q16VN6	AAEL009477	no
Q16VX2	AAEL009392	no
Q16VX6	AAEL009406	no
Q16VZ1	AAEL009400	no
Q16W34	AAEL009356	no
Q16W36	AAEL009346	no
Q16WD5	5571738 AAEL009259	no
Q16WF5	AAEL009246	no
Q16X01	AAEL009049	no
Q16X19	GSTT2 AAEL009016	no
Q16XA6	AAEL008936	no
Q16XB9	5571228 AAEL008931	no
Q16YA4	5570836 AAEL008593	no
Q16YC9	AAEL008579	no
Q16YE6	AAEL008557	no
Q16YG1	5570779 AAEL008553	no
Q16YQ7	AAEL008467	no
Q16Z61	AAEL008305	no
Q16Z73	AAEL008289	no
Q16ZR0	AAEL008080	no
Q16ZT0	5569988 AAEL008064	no
Q16ZT5	5569985 AAEL008058	no
Q170D7	5569850 AAEL007959	no
Q170J9	AAEL007884	no
Q170U8	5569649 AAEL007803	no
Q170X3	AAEL007753	no
Q170X7	AAEL007750	no
Q171I3	AAEL007636	no
Q171I6	AAEL007631	no
Q171P1	AAEL007572	no
Q171Q2	AAEL007560	no
Q171T6	AAEL007547	no
Q171Z9	5569215 AAEL007462	no
Q172I4	AAEL007367	no
Q172K2	5569093 AAEL007354	no
Q172M7	AAEL007329	no
Q172Q8	5569013 AAEL007298	no
Q172R2	AAEL007308	no
Q172T7	5568989 AAEL007309	no
Q174P7	AAEL006822	no
Q174Q5	5568404 AAEL006819	no
Q174S7	CYP9J8 AAEL006811	Yes
Q174T1	CYP9J9 AAEL006793	Yes
Q175I9	AAEL006651	no
Q175P2	AAEL006591	no
Q175T9	AAEL006554	no
Q175W1	5568098 AAEL006560	no
Q176G1	AAEL006367	no
Q176G4	AAEL006380	no
Q176G7	AAEL006371	no
Q176N8	5567853 AAEL006308	no
Q176S8	5567698 AAEL006264	no
Q177D2	5567589 AAEL006175	no
Q177I2	5567518 AAEL006138	no
Q177I5	AAEL006126	no
Q177T0	AAEL006025	no
Q177Z0	5579871 AAEL005985	no
Q177Z6	AAEL005975	no
Q178B7	CASPS16 5567305 AAEL005956	no
Q178L2	AAEL005867	no
Q179V3	AAEL005510	no
Q179V8	5566566 AAEL005481	no
Q179Z0	AAEL005472	no
Q17A10	AAEL005436	no
Q17AF1	AAEL005318	no
Q17AI9	AAEL005284	no
Q17AR9	AAEL005211	no
Q17B00	5566060 AAEL005141	no
Q17BH5	5565726 AAEL004951	no
Q17BI9	AAEL004942	no
Q17BN9	5565647 AAEL004913	no
Q17CE6	5565095 AAEL004589	no
Q17CT3	AAEL004431	no
Q17CU4	5564786 AAEL004440	no
Q17CW7	AAEL004407	no
Q17D88	5564503 AAEL004300	no
Q17EB5	AAEL003837	no
Q17EC2	AAEL003831	no
Q17EN5	HOT_AEDAE AAEL003729	no
Q17EW5	SRPN11 AAEL003686	no
Q17FS7	AAEL003286	no
Q17FV4	AAEL003212	no
Q17FZ6	AAEL003210	no
Q17G53	AAEL001852 AAEL003204	no
Q17GM4	5576707 AAEL002953	no
Q17GT7	AAEL002918	no
Q17HE1	SRPN23 AAEL002704	no
Q17I05	5574975 AAEL002526	no
Q17JB7	AAEL002056	no
Q17JM5	AAEL001974	no
Q17JP6	AAEL001940	no
Q17JY5	AAEL001848	no
Q17JZ1	AAEL001837	no
Q17K58	AAEL001819	no
Q17KF0	5572053 AAEL001706	no
Q17KJ1	5571677 AAEL001656	no
Q17L00	AAEL001525	no
Q17L08	AAEL001518	no
Q17LB2	5570540 AAEL001416	no
Q17LB3	5570500 AAEL001396	no
Q17LC2	5570480 AAEL001420	no
Q17LK4	CYP9M6 CYP9M6v4 AAEL001312	Yes
Q17LS9	AAEL001250	no
Q17LW3	5569083 AAEL001209	no
Q17M86	5568552 AAEL001132	no
Q17MG2	AAEL001029	no
Q17MG6	AAEL001046	no
Q17MZ8	e(y)2 AAEL000903	no
Q17N15	GPRMTH7 AAEL000811	no
Q17N23	5566869 AAEL000842	no
Q17N49	AAEL000804	no
Q17NC0	5566287 AAEL000726	no
Q17NH7	AAEL000707	no
Q17NX6	CTL16 5563675 AAEL000533	no
Q17P67	AAEL000434	no
Q17PB1	AAEL000408	no
Q17PW7	5570045 coq5 AAEL000178	no
Q1DGK3	AAEL015598	no
Q1DGM1	AAEL015578	no
Q1DGM4	AAEL010002 AAEL015575	no
Q1DGR4	AAEL015524	no
Q1DGV7	AAEL015458	no
Q1DH03	AAEL015386	no
Q1HQE6	5577346 AAEL000412	no
Q1HQZ0	5564989 AAEL004521	no
Q1HRA0	AAEL000458	no
Q1HRF7	AAEL003600	no
Q1HRW3	AAEL002487	no
Proteins more abundant in NO samples
Uniprot accession	Gene names	Cytochrome P450 ?	fold increase	Adjusted.p.value
Q17LX1	5569075 AAEL001215	no	-6.20757	7.31478e-07
Q17AX3	5566081 AAEL005162	no	-3.4971	3.78417e-06
Q17PU4	5572023 AAEL000219	no	-1.62757	0.000619947
Q17FJ9	AAEL003368	no	-1.66103	0.00164069
Q17J46	5580073 AAEL002158	no	-1.16856	0.00164069
Q1HQH2	5572696 AAEL009964	no	-1.83647	0.00164069
Q178N8	AAEL005839	no	-1.43985	0.00179494
Q16EP7	ALP AAEL015070	no	-1.71938	0.00259882
Q17I51	AAEL002493	no	-1.01593	0.00259882
Q0IFZ6	5578931 AAEL003755	no	-1.39955	0.00265235
Q16VD4	AAEL009608	no	-1.15081	0.00285458
Q16HT0	AAEL005292 AAEL013913	no	-1.28653	0.00316579
Q16VJ9	5572121 AAEL009526	no	-1.40512	0.00321971
Q17PR3	5573731 AAEL000301	no	-1.06733	0.00335964
Q17MV7	AAEL000918	no	-1.02565	0.00337604
J9HI66	5565699 AaeL_AAEL004931	no	-1.86397	0.00351223
Q16ID2	AAEL013703	no	-1.1076	0.00464136
Q16MB9	AAEL012354	no	-1.62039	0.00468682
Q17A20	AAEL005432	no	-1.36469	0.00468682
Q17NX2	AAEL000541	no	-1.06966	0.00468682
Q17DR0	AAEL004059	no	-1.07792	0.00485309
Q1HQU3	AAEL013620	no	-1.01985	0.00586825
Q1DGF0	AAEL012697 AAEL015661	no	-1.53559	0.00636966
Q16JP0	AAEL013262	no	-2.07808	0.00708803
Q17GS3	AAEL002898	no	-1.66096	0.00732858
Q16N45	AAEL012092	no	-1.0174	0.00824097
Q16IG2	AAEL013685	no	-1.2213	0.00832574
Q175M9	AAEL006630	no	-1.3168	0.00832574
Q0IEG4	AAEL010754	no	-1.17352	0.00856047
Q0IF41	AAEL006519	no	-1.44476	0.00856047
Q16JK7	AAEL013290	no	-1.4622	0.00856047
Q16QU0	AAEL011176	no	-1.64737	0.00856047
Q16UF3	AAEL009927	no	-1.10371	0.00856047
Q16XN1	AAEL008801	no	-1.21264	0.00856047
Q16XP9	5571075 AAEL008790	no	-1.20936	0.00856047
Q17CX4	5564724 AAEL004404	no	-1.42006	0.00856047
Q17MY1	AAEL000861	no	-1.12526	0.00856047
Q16NV2	5575471 AAEL011848	no	-1.44296	0.00929568
Q172M0	AAEL007349	no	-1.20171	0.00929568
Q17GA2	5577235 AAEL003150	no	-1.16233	0.00929568
Q17IM2	5574196 AAEL002293	no	-1.09105	0.00929568
Q16YG0	Cdc42 AAEL008543	no	-1.00731	0.00947021
