# Supplementary material for: CYP450 core involvement in multiple resistance strains of Aedes aegypti from French Guiana highlighted by proteomics, molecular and biochemical studies
Source: PLoS One. 2021 Jan 11;16(1):e0243992. doi: 10.1371/journal.pone.0243992 (PMC7799788; doi:10.1371/journal.pone.0243992)
Supplement: S5 Table — (XLSX) [file pone.0243992.s008.xlsx]

## Sheet: Feuil1
S5 Table-List of proteins that were statistically more or less abundant in IR05
Samples are compared to NO samples.
For each protein, UniProt accession number, the gene associated name, the log2(foldchange)
(i.e. Log2(mean LFQ IR05/mean LFQ NO) and the adjusted p-value are presented.
Proteins detected exclusively in IR05 samples
Uniprot accession	Gene name	Cytochrome P450 ?
J9E908	23687502 AaeL_AAEL017082	no
J9E9J9	23687430 AaeL_AAEL017010	no
J9HGW5	AaeL_AAEL017154	no
Q178Q3	AAEL005796	no
J9HSN0	AaeL_AAEL017016	no
J9HYQ9	23687721 AaeL_AAEL017301	no
J9HZ33	23687963 AaeL_AAEL017543	no
Q0C726	AAEL000022	no
Q0C7C4	AAEL000016	no
Q0IEA5	AAEL012592	no
Q0IEF4	AAEL010747	no
Q0IEN3	AAEL009156	no
Q0IF10	AAEL007429	no
Q0IF21	5568744 AAEL007090	no
Q0IF60	AAEL006510	no
Q0IFE2	AAEL005719	no
Q0IFW0	5563784 AAEL003938	no
Q0IFW3	5563781 AAEL003945	no
Q0IG24	5578364 AAEL003522	no
Q0IGA6	5576962 AAEL003070	no
Q16ED9	AAEL015249	no
Q16EL6	AAEL015108	no
Q16ER5	AAEL014556 AAEL015053	no
Q16F58	CYP6BB2 5565578 AAEL014893	Yes
Q16FD1	AAEL014816	no
Q16FS6	AAEL014649	no
Q16FX9	AAEL014600	no
Q16FZ3	AAEL014585	no
Q16G25	AAEL014549	no
Q16G83	AAEL014493	no
Q16GB1	AAEL014435	no
Q16GD0	AAEL014423	no
Q16TG4	AAEL010258	no
Q16HH8	AAEL014022	no
Q16HQ8	AAEL013948	no
Q1HRT2	AAEL004809	no
Q16HV7	AAEL013890	no
Q16I05	5578727 AAEL013842	no
Q16I53	5578643 AAEL013795	no
Q16IF1	AAEL013700	no
Q16IG0	AAEL013688	no
Q16IK3	AAEL013623	no
Q16IR9	AAEL013567	no
Q16J98	5577818 AAEL013392	no
Q16KA5	AAEL013067	no
Q16KN4	AAEL012930	no
Q16KV3	AAEL012867	no
Q16L13	AAEL012811	no
Q16M45	AAEL012429	no
Q16M53	AAEL012420	no
Q16ME8	AAEL012329	no
Q16MG8	AAEL012307	no
Q16NF8	5575675 AAEL011988	no
Q16NI8	AAEL011962	no
Q16NL2	AAEL011937	no
Q16NT9	5575488 AAEL011857	no
Q16NX6	5575428 AAEL011832	no
Q17GM9	AAEL002970	no
Q16P52	AAEL011754	no
Q16P62	AAEL011759	no
Q16PF1	AAEL011658	no
Q16PG0	5575102 AAEL011655	no
Q16PP7	AAEL011577	no
Q16PQ9	AAEL011560	no
Q1DGL4	AAEL015585	no
Q16QL2	AAEL011254	no
Q16RH3	5574140 AAEL010949	no
Q16RI0	AAEL010951	no
Q16RI1	AAEL010953	no
Q16RL7	AAEL010916	no
Q16SA1	AAEL010673	no
Q16SB6	5573648 AAEL010642	no
Q16SC5	AAEL010630	no
Q16SG3	AAEL000076 AAEL010575	no
Q16SN4	AAEL010537	no
Q16SW5	AAEL010475	no
Q16TN0	AAEL010163	no
Q16U12	5572832 AAEL010066	no
Q16UF9	AAEL009917	no
Q16V27	5572309 AAEL009703	no
Q16V74	5572233 AAEL009669	no
Q16VH5	AAEL009560	no
Q16VM3	AAEL009516	no
Q16VT5	AAEL009437	no
Q16W05	AAEL009372	no
Q16WB5	AAEL009271	no
Q16WG1	AAEL009216	no
Q16WH6	AAEL009219	no
Q16WQ5	CYP6Z7 AAEL009130	Yes
Q16WR9	CYP6N12 5571529 AAEL009124	Yes
Q16WS2	CYP6N9 5571549 AAEL009121	Yes
Q16X18	AAEL009038	no
Q16XR7	5571057 AAEL008811	no
Q16Y52	AAEL008663	no
Q16Y92	AAEL008624	no
Q16YB8	AAEL008599	no
Q16YK1	AAEL008507	no
Q16YN5	5570666 AAEL008491	no
Q16YR0	AAEL008452	no
Q16Z84	AAEL008273	no
Q16ZN5	AAEL008123	no
Q16ZQ5	AAEL008095	no
Q170J3	AAEL007892	no
Q170S2	5569672 AAEL007822	no
Q170X1	AAEL007747	no
Q171C7	5569506 AAEL007690	no
Q171P3	5569383 AAEL007578	no
Q172C6	AAEL007436	no
Q172F4	AAEL007404	no
Q172S7	AAEL007290	no
Q172Z1	5568944 AAEL007243	no
Q173A0	AAEL007219	no
Q173A1	AAEL007203	no
Q173I5	5568790 AAEL007130	no
Q173Y2	AAEL006962	no
Q174Y3	5568312 AAEL006752	no
Q175H5	5568224 AAEL006654	no
Q175J1	5568208 AAEL006648	no
Q175J2	AAEL006652	no
Q175W2	AAEL006539	no
Q175X5	5568054 AAEL006480	no
Q176A3	AAEL006467	no
Q176F8	AAEL006373	no
Q176K3	5567885 AAEL006359	no
Q176K4	AAEL006344	no
Q177I9	5567506 AAEL006113	no
Q177V7	5567343 AAEL006009	no
Q178E5	AAEL005932	no
Q178L8	5579830 AAEL005857	no
Q178P4	AAEL005805	no
Q179C8	AAEL005690	no
Q17A64	5566457 AAEL005428	no
Q17AZ4	AAEL005149	no
Q17BF6	AAEL004997	no
Q17BP0	AAEL004896	no
Q17BP5	AAEL004911	no
Q17CA3	AAEL004630	no
Q17CR7	5564891 AAEL004482	no
Q17CW4	AAEL004414	no
Q17D33	5564582 AAEL004333	no
Q17DI5	AAEL004134	no
Q17DP1	AAEL004098	no
Q17DT3	5564034 AAEL004053	no
Q17DT5	5564062 AAEL004056	no
Q17DV3	5563955 AAEL004040	no
Q17E20	AAEL003975	no
Q17E79	AAEL003895	no
Q17E92	AAEL003876	no
Q17EE6	AAEL003819	no
Q17EH7	AAEL003774	no
Q17EJ1	AAEL003813	no
Q17EN7	5578855 AAEL003709	no
Q17EU1	AAEL003684	no
Q17F89	AAEL003489	no
Q17FK3	AAEL003384	no
Q17GE2	AAEL003099	no
Q17GK8	AAEL002971	no
Q17GW8	AAEL002857	no
Q17H00	AAEL002836	no
Q17HH8	5575578 AAEL002668	no
Q17HJ4	5575590 AAEL002669	no
Q17HV0	AAEL002560	no
Q17I35	AAEL002468	no
Q17I46	5574797 AAEL002486	no
Q17IG1	AAEL002385	no
Q17IT5	AAEL002256	no
Q17IV6	5573941 AAEL002232	no
Q17J48	AAEL002176	no
Q17J58	5573604 AAEL002108	no
Q17J99	AAEL002121	no
Q17JZ2	5572654 AAEL001870	no
Q17KC4	AAEL001740	no
Q17KQ7	AAEL001598	no
Q17L15	AAEL001471	no
Q17L34	5570907 AAEL001480	no
Q17M15	AAEL001183	no
Q17MG1	AAEL001014	no
Q17MJ7	AAEL000978	no
Q17MK6	5567843 AAEL001007	no
Q17MQ1	5567469 AAEL000950	no
Q17MV6	AAEL000904	no
Q17N17	AAEL000840	no
Q17N37	AAEL000820	no
Q17NK7	5565445 AAEL000670	no
Q17NP7	AAEL000620	no
Q17NS5	5564849 Adk3 AAEL000629	no
Q17P00	5563667 AAEL000550	no
Q17P08	AAEL000502	no
Q17PM9	5573764 AAEL000257	no
Q17PN6	AAEL000278	no
Q17Q09	AAEL000217	no
Q17Q33	5567789 AAEL000147	no
Q1HQU1	5568888 AAEL007196	no
Q1HQV0	5577385 AAEL000467	no
Q1HR97	5579021 AAEL013960	no
Q1HRD5	5575622 AAEL011950	no
Q1HRD6	5572447 AAEL001831	no
Q3LSM4	5573438 AAEL010480	no
Proteins more abundant in IR05 samples
Uniprot accession	Gene names	Cytochrome P450 ?	fold increase	Adjusted.p.value
D2WKE0	FOHSDR-2 AaeL_AAEL017320	no	2.2827	0.00018691
Q17D57	5564549 AAEL004317	no	3.65173	0.00018691
Q16LP7	AAEL012578	no	1.75914	0.000454574
Q17N24	5566868 AAEL000800	no	2.05123	0.000771114
Q16GV5	5563946 AAEL014250	no	1.7602	0.000963798
Q16L31	5576800 AAEL012783	no	1.86313	0.00097067
Q16M07	AAEL012457	no	1.62525	0.00097067
Q16QJ8	5574626 AAEL011264	no	1.63966	0.00097067
Q16UN9	GALE13 AAEL009845	no	1.37653	0.00097067
Q16W80	AAEL009310	no	1.4588	0.00097067
Q16WA8	5571755 AAEL009278	no	1.30624	0.00097067
Q173K3	AAEL007113	no	1.65943	0.00097067
Q17B09	5566028 AAEL005127	no	1.3861	0.00097067
Q17C54	AAEL004676	no	1.30292	0.00097067
Q17FK2	AAEL003365	no	1.57173	0.00097067
Q17MV4	AAEL000898	no	1.6178	0.00097067
Q0IER7	AAEL008105	no	1.17008	0.000982624
Q0IFP1	AAEL004509	no	1.26693	0.000982624
Q16GU7	AAEL014252	no	1.57438	0.000982624
Q16KY9	AAEL012826	no	1.44027	0.000982624
Q16PD8	AAEL011677	no	1.15286	0.000982624
Q16QW9	5574431 AAEL011150	no	3.79782	0.000982624
Q16S75	AAEL010653	no	1.85692	0.000982624
Q16W82	AAEL009316	no	1.70117	0.000982624
Q16WI7	5571685 AAEL009214	no	1.23222	0.000982624
Q174N2	5568426 AAEL006834	no	1.13231	0.000982624
Q17B05	5566031 AAEL005103	no	1.11351	0.000982624
Q16TS1	5572929 AAEL010148	no	1.26445	0.00117968
Q16SH6	GSTD6 5573540 AAEL010591	no	1.02509	0.00124706
Q17NT3	5564314 AAEL000581	no	1.33384	0.00124706
Q58I82	UGP AAEL005617	no	1.05756	0.00129273
Q16YD0	5570810 AAEL008574	no	1.14859	0.00132871
Q16RX5	AAEL010789	no	1.09802	0.0013497
Q17CV2	5564767 AAEL004448	no	1.01095	0.0014183
Q16KZ1	AAEL012825	no	1.17372	0.00141967
Q177N2	AAEL006069	no	1.74659	0.00141967
D2WKD9	SDR-1 FOHSDR-1 AaeL_AAEL017302	no	1.57071	0.00142218
Q17B96	AAEL005045	no	1.30916	0.00151306
Q172H4	AAEL007387	no	1.92018	0.00159303
Q17HE7	5575750 AAEL002719	no	1.0834	0.00212973
Q16H10	AAEL014195	no	1.00003	0.00215173
Q17AK2	5566233 AAEL005258	no	1.54913	0.00227159
Q17G80	AAEL003165	no	1.04872	0.00240264
Q172Z9	5568914 AAEL007209	no	1.29173	0.00243841
Q174Q5	5568404 AAEL006819	no	1.89805	0.00246459
Q17JR8	AAEL001950	no	1.2152	0.00279012
Q17CH4	AAEL004580	no	1.01136	0.00303681
Q1HQE4	5576215 AAEL002832	no	1.07799	0.00303681
Q17MB8	GSTD4 AAEL001054	no	1.241	0.00362792
Q16YN6	5570667 AAEL008486	no	1.2419	0.00398994
Q16V69	5572232 AAEL009676	no	1.14498	0.00453395
Q17F21	AAEL003581	no	1.45279	0.00453395
Q0IF62	AAEL006514	no	1.02816	0.00524256
Q5PY77	GSTe2 GSTE2 AAEL007951	no	2.39219	0.00524256
Q170E9	AAEL007942	no	1.03915	0.00625223
Q16YA4	5570836 AAEL008593	no	1.70216	0.006535
Q4PKD7	PCNA 5580247 AAEL012545	no	1.20697	0.006535
Q17E06	LSM8 AAEL003985	no	1.23034	0.00661594
Q16MC7	5576151 AAEL012341	no	1.1841	0.00699312
J9HHL7	GSTD1 5568355 AaeL_AAEL001061	no	1.10993	0.00722691
Q16SE7	5573625 AAEL010610	no	1.32136	0.00734439
Q16HK6	5579053 AAEL013994	no	1.00722	0.00745364
Q174T2	CYP9J2 5579929 AAEL006805	Yes	1.89251	0.00745364
Q17H70	5575996 AAEL002758	no	1.18616	0.00772937
Q16TB2	AAEL006908 AAEL010295	no	1.10376	0.00800968
Q17DK2	psidin AAEL004142	no	1.21726	0.00800968
Q17LS9	AAEL001250	no	1.48095	0.00800968
Q17BZ6	AAEL004784	no	1.09166	0.0080135
Q16PI0	5575082 AAEL011627	no	1.00222	0.00803489
Proteins detected exclusively in NO samples
Uniprot accession	Gene names	Cytochrome P450 ?
B0FWC7	mt:CoI COI COX1	no
J9E8W5	AaeL_AAEL016982	no
J9EAF0	AaeL_AAEL017196	no
J9HGA1	5573878 AaeL_AAEL010799	no
J9HHX8	23687739 AaeL_AAEL017319	no
J9HIH1	23687965 AaeL_AAEL017545	no
Q1HRS4	5572523 SGP5C9 AAEL009852	no
J9HXZ8	GSTD1 AaeL_AAEL001061	no
J9HY77	AaeL_AAEL017562	no
J9HZ85	23687791 AAEL801145	no
Q16TF9	AAEL010245	no
O01949	AAEL010235	no
P18153	D7 AAEL006424	no
P50635	APY AAEL006347	no
Q0C728	5563579 AAEL000088	no
Q0C7A7	AAEL000013	no
Q17PI9	AAEL000364	no
Q0IEC5	AAEL011417	no
Q0IEM0	5572091 AAEL009512	no
Q0IEW2	SRPN10 5569575 AAEL007765	no
Q0IEZ9	5569167 AAEL007423	no
Q0IF37	AAEL006507	no
Q0IFX1	5563791 AAEL003944	no
Q0IG09	CYP329B1 AAEL003763	no
Q0IG62	AAEL003083	no
Q16E59	AAEL015411	no
Q16EE5	AAEL015238	no
Q16MX7	AAEL012156	no
Q16FA7	AAEL014842	no
Q16EW2	AAEL012408 AAEL014996	no
Q16EZ4	AAEL014958	no
Q16FD3	AAEL010486 AAEL014813	no
Q16FF1	AAEL014797	no
Q16FJ5	AAEL008891 AAEL014737	no
Q16UF5	AAEL009928	no
Q16G81	5564525 AAEL014492	no
Q16GZ2	5563890 AAEL014212	no
Q16H37	5563838 LSM5 AAEL014169	no
Q16H40	5563836 AAEL002980 AAEL014167	no
Q179E0	SRPN2 AAEL005673	no
Q16HE6	AAEL014051	no
Q16HK4	AAEL013999	no
Q16HN7	5579024 AAEL013964	no
Q16HU7	AAEL013896	no
Q16HX6	AAEL013875	no
Q16HX9	AAEL013867	no
Q16I58	AAEL013788	no
Q16I66	5578594 AAEL013771	no
Q16I73	5578590 AAEL013774	no
Q176G6	AAEL006381	no
Q16IK8	AAEL013630	no
Q16IU8	AAEL013539	no
Q16JA5	AAEL013396	no
Q16JF6	5577716 AAEL013347	no
Q16JG0	5577712 AAEL013345	no
Q16JJ5	AAEL013309	no
Q16JV8	5577456 AAEL013199	no
Q16K07	5577303 AAEL013150	no
Q16K97	5580326 AAEL013072	no
Q16KG1	AAEL013012	no
Q16KI3	5577098 AAEL012987	no
Q16KL9	5577028 AAEL012952	no
Q16L82	5576748 AAEL012743	no
Q16LC6	5576666 AAEL012690	no
Q16LD2	5576661 AAEL012687	no
Q16LL8	AAEL012607	no
Q16LN5	AAEL012568	no
Q16LV5	AAEL012505	no
Q16LW2	Pym wibg AAEL012503	no
Q16LZ0	AAEL012475	no
Q16M23	AAEL012437	no
Q16M60	5576260 AAEL012417	no
Q16MB9	AAEL012354	no
Q16MI0	AAEL010350 AAEL010363 AAEL012296	no
Q16MK4	AAEL012273	no
Q16MM0	AAEL012257	no
Q16MM7	AAEL012252	no
Q16MT6	AAEL000348 AAEL012196	no
Q16MY2	AAEL012157	no
Q16MY6	AAEL012147	no
Q16MZ1	CASPS7 AAEL012143	no
Q16N96	AAEL012054	no
Q16PH8	AAEL011630	no
Q171I0	AAEL007635	no
Q16PM2	AAEL011588	no
Q16PS5	5564567 AAEL011542	no
Q16PT9	AAEL010572 AAEL011529	no
Q16PZ2	AAEL011479	no
Q16Q94	AAEL011360	no
Q16QB2	5574706 AAEL011347	no
Q16QB4	AAEL011342	no
Q16QC4	AAEL011326	no
Q16QK7	5574616 AAEL011251	no
Q16QM0	AAEL008223 AAEL011237	no
Q16QP9	5574541 AAEL011209	no
Q16QW0	5574439 AAEL011156	no
Q16QY9	AAEL011123	no
Q16R60	AAEL011061	no
Q16R67	AAEL011063	no
Q16RF5	AAEL010968	no
Q16RF9	5574156 AAEL010970	no
Q16RX3	AAEL010796	no
Q16RY8	5573862 AAEL010783	no
Q16S14	AAEL010742	no
Q16S26	5573804 AAEL010727	no
Q16S63	AAEL010693	no
Q16S89	AAEL010677	no
Q16SL9	5573512 AAEL010559	no
Q16T51	5573291 AAEL010373	no
Q16T65	AAEL010387	no
Q16T71	AAEL010352	no
Q16TA1	AAEL010348	no
Q16TJ5	AAEL010223	no
Q16TM2	AAEL010198	no
Q16TP5	AAEL010177	no
Q16TS8	5572921 AAEL010135	no
Q16U18	5572781 AAEL010050	no
Q16U81	AAEL009992	no
Q16U82	AAEL009993	no
Q16UL9	AAEL009862	no
Q16UM5	AAEL009857	no
Q16UM7	AAEL009840	no
Q16UN1	5572522 AAEL009837	no
Q16UR7	5572477 AAEL009815	no
Q16V50	5572258 AAEL009685	no
Q16V56	5572255 AAEL009681	no
Q16V64	AAEL009677	no
Q16VA7	AAEL009629	no
Q16VD4	AAEL009608	no
Q16VK7	AAEL009536	no
Q16VL4	AAEL009524	no
Q16VN6	AAEL009477	no
Q16VX2	AAEL009392	no
Q16VX6	AAEL009406	no
Q16VZ1	AAEL009400	no
Q16W34	AAEL009356	no
Q16W98	AAEL009285	no
Q16WD5	5571738 AAEL009259	no
Q16WF5	AAEL009246	no
Q17FN6	AAEL003354	no
Q16WH1	AAEL009228	no
Q16WI0	5571687 AAEL009212	no
Q16WM6	AAEL009179	no
Q16WQ7	CYP6M11 AAEL009127	Yes
Q16WQ8	CYP6M10 5571539 AAEL009125	Yes
Q16X01	AAEL009049	no
Q16X19	GSTT2 AAEL009016	no
Q16XA0	AAEL008941	no
Q16XB9	5571228 AAEL008931	no
Q16XF8	5571189 AAEL008878	no
Q16XY6	5570996 AAEL008723	no
Q16Y29	5570951 AAEL008674	no
Q16Y30	AAEL008676	no
Q16YC9	AAEL008579	no
Q16YE6	AAEL008557	no
Q16YG1	5570779 AAEL008553	no
Q16YQ7	AAEL008467	no
Q16Z33	AAEL008328	no
Q16Z46	AAEL008331	no
Q16Z61	AAEL008305	no
Q16Z73	AAEL008289	no
Q16ZR0	AAEL008080	no
Q16ZT0	5569988 AAEL008064	no
Q16ZT5	5569985 AAEL008058	no
Q16ZU8	AAEL008061	no
Q16ZX9	AAEL008025	no
Q16ZZ3	AAEL008021	no
Q170D7	5569850 AAEL007959	no
Q170G5	AAEL007923	no
Q170J9	AAEL007884	no
Q170X3	AAEL007753	no
Q170X7	AAEL007750	no
Q171I3	AAEL007636	no
Q171I6	AAEL007631	no
Q171P1	AAEL007572	no
Q171Q2	AAEL007560	no
Q171T6	AAEL007547	no
Q171U4	AAEL007532	no
Q171Z9	5569215 AAEL007462	no
Q172I4	AAEL007367	no
Q172K2	5569093 AAEL007354	no
Q172L5	5569056 AAEL007343	no
Q172M0	AAEL007349	no
Q172M7	AAEL007329	no
Q172Q8	5569013 AAEL007298	no
Q172R2	AAEL007308	no
Q172T7	5568989 AAEL007309	no
Q173E4	AAEL801225_b AAEL801225_a AAEL006291 AAEL007187	no
Q174F4	AAEL006910	no
Q174P7	AAEL006822	no
Q174R0	AAEL006786	no
Q174U4	AAEL006792	no
Q175E1	AAEL006702	no
Q175K6	AAEL006611	no
Q175L5	AAEL006621	no
Q175P2	AAEL006591	no
Q175Q4	5568149 AAEL006587	no
Q175T9	AAEL006554	no
Q175V8	AAEL006538	no
Q175W1	5568098 AAEL006560	no
Q176D0	5567988 AAEL006436	no
Q176D2	5567987 AAEL006450	no
Q176G0	AAEL006370	no
Q176G4	AAEL006380	no
Q176G7	AAEL006371	no
Q176K0	5567887 AAEL006327	no
Q176S8	5567698 AAEL006264	no
Q176W6	5567646 AAEL006240	no
Q177D2	5567589 AAEL006175	no
Q177I5	AAEL006126	no
Q177T0	AAEL006025	no
Q177W1	AAEL006012	no
Q177W2	AAEL006000	no
Q177Z0	5579871 AAEL005985	no
Q178B7	CASPS16 5567305 AAEL005956	no
Q178E3	5567260 AAEL005928	no
Q179D2	5566822 AAEL005666	no
Q179V3	AAEL005510	no
Q179Z0	AAEL005472	no
Q17A10	AAEL005436	no
Q17A31	AAEL005413	no
Q17A45	5566473 AAEL005414	no
Q17A71	AAEL005394	no
Q17AB3	AAEL005367	no
Q17AC0	5566398 LSM4 AAEL005355	no
Q17AF1	AAEL005318	no
Q17AI9	AAEL005284	no
Q17AJ2	5566217 AAEL005279	no
Q17AS4	5566140 AAEL005171	no
Q17AX3	5566081 AAEL005162	no
Q17B01	AAEL005146	no
Q17B31	AAEL005112	no
Q17BB3	5565832 AAEL005025	no
Q17BC8	AAEL005001	no
Q17BH5	5565726 AAEL004951	no
Q17BI9	AAEL004942	no
Q17BN9	5565647 AAEL004913	no
Q17BR1	5565617 AAEL004868	no
Q17C79	5565221 AAEL004682	no
Q17CT3	AAEL004431	no
Q17CT6	5564791 AAEL004433	no
Q17CU4	5564786 AAEL004440	no
Q17CX4	5564724 AAEL004404	no
Q17D88	5564503 AAEL004300	no
Q17DF2	AAEL004235	no
Q17DH4	CECB AAEL004223	no
Q17DJ9	5564156 AAEL004127	no
Q17DP6	AAEL004100	no
Q17E24	AAEL003959	no
Q17E30	AAEL003970	no
Q17E67	5563708 AAEL003912	no
Q17EB5	AAEL003837	no
Q17EC2	AAEL003831	no
Q17EP5	AAEL003718	no
Q17F18	AAEL003597	no
Q17FV4	AAEL003212	no
Q17FY2	AAEL003228	no
Q17FZ6	AAEL003210	no
Q17G53	AAEL001852 AAEL003204	no
Q17GS3	AAEL002898	no
Q17GT7	AAEL002918	no
Q17H04	5576222 AAEL002831	no
Q17H22	AAEL002812	no
Q17HC3	AAEL002705	no
Q17HE1	SRPN23 AAEL002704	no
Q17HE2	SRPN20 AAEL002720	no
Q17HK2	CYP9J6 5575453 AAEL002638	Yes
Q17I05	5574975 AAEL002526	no
Q17II0	AAEL002339	no
Q17IM2	5574196 AAEL002293	no
Q17J56	AAEL002125	no
Q17J80	5573583 AAEL002130	no
Q17JB6	5573417 AAEL002069	no
Q17JB7	AAEL002056	no
Q17JM5	AAEL001974	no
Q17JP6	AAEL001940	no
Q17JW0	AAEL001913	no
Q17JY5	AAEL001848	no
Q17K46	CYP9M9 AAEL001807	Yes
Q17K58	AAEL001819	no
Q17KD1	AAEL001725 AAEL801238	no
Q17KJ1	5571677 AAEL001656	no
Q17L00	AAEL001525	no
Q17L03	AAEL001507	no
Q17L08	AAEL001518	no
Q17L80	AAEL001427	no
Q17LA0	AAEL001409	no
Q17LB2	5570540 AAEL001416	no
Q17LJ3	5570063 AAEL001354	no
Q17LK4	CYP9M6 CYP9M6v4 AAEL001312	Yes
Q17LR3	AAEL001277	no
Q17LW0	ck AAEL001220	no
Q17LW3	5569083 AAEL001209	no
Q17LX1	5569075 AAEL001215	no
Q17LX8	AAEL001200	no
Q17LZ4	AAEL001188	no
Q17M97	AAEL001092	no
Q17MF9	AAEL001039	no
Q17MG6	AAEL001046	no
Q17MI5	5567835 AAEL000983	no
Q17MP9	AAEL000952	no
Q17MZ8	e(y)2 AAEL000903	no
Q17N15	GPRMTH7 AAEL000811	no
Q17N23	5566869 AAEL000842	no
Q17N49	AAEL000804	no
Q17N51	AAEL000848	no
Q17NC0	5566287 AAEL000726	no
Q17NG6	CACT AAEL000709	no
Q17NH6	AAEL000693	no
Q17NH7	AAEL000707	no
Q17NM0	5565420 AAEL000678	no
Q17NX6	CTL16 5563675 AAEL000533	no
Q17NY6	5563671 AAEL000562	no
Q17P67	AAEL000434	no
Q17P92	AAEL000445	no
Q17PB1	AAEL000408	no
Q17PC1	5577331 AAEL000459	no
Q17PF0	5575181 AAEL000370	no
Q17PW7	5570045 coq5 AAEL000178	no
Q17PY2	AAEL000198	no
Q17PY3	AAEL000194	no
Q1DGK3	AAEL015598	no
Q1DGM4	AAEL010002 AAEL015575	no
Q1DH03	AAEL015386	no
Q1HQF8	AAEL007634	no
Q1HQH1	5574872 AAEL011476	no
Q1HQJ2	5566651 AAEL005500	no
Q1HQS4	AAEL005008	no
Q1HQW6	AAEL012235	no
Q1HQX8	5565270 AAEL004691	no
Q1HQZ0	5564989 AAEL004521	no
Q1HRA0	AAEL000458	no
Q1HRF7	AAEL003600	no
Q1HRW3	AAEL002487	no
Q8T9U4	5564993 GAM1 AAEL004522	no
Proteins more abundant in NO samples
Uniprot accession	Gene names	Cytochrome P450 ?	fold increase	Adjusted.p.value
Q17PU4	5572023 AAEL000219	no	-1.71748	0.000454574
Q1HR43	5579041 AAEL013989	no	-1.53001	0.000953819
Q17C85	AAEL004646	no	-1.69279	0.00097067
Q16XN1	AAEL008801	no	-1.93921	0.000982624
Q175M9	AAEL006630	no	-1.59754	0.000982624
Q176Q6	AAEL006303	no	-1.20153	0.000982624
Q1DGR4	AAEL015524	no	-1.60696	0.000982624
Q16VJ9	5572121 AAEL009526	no	-1.56282	0.00099065
Q1HQH2	5572696 AAEL009964	no	-1.72937	0.00100037
P13080	MAL1 MAL I AAEL000392	no	-1.66927	0.00106312
Q17HC6	5575775 AAEL002700	no	-1.24461	0.00106312
Q16ZR2	AAEL008093	no	-3.08455	0.00111152
Q16IR6	5578234 AAEL013571	no	-1.03812	0.00117968
Q16WL2	AAEL009188	no	-1.41013	0.00117968
Q16EP7	ALP AAEL015070	no	-1.7888	0.00124706
Q16RY7	5573863 AAEL010765	no	-2.46158	0.00124706
Q17EY3	AAEL003645	no	-1.63039	0.00124706
Q17GR8	AAEL002900	no	-1.10788	0.00124706
Q17NU0	5564319 AAEL000574	no	-1.35846	0.00124706
Q0IG08	CYP9AE1 5578920 AAEL003748	Yes	-1.33253	0.00129273
Q16ZL8	AAEL008163	no	-1.14724	0.00132871
Q16QU0	AAEL011176	no	-1.93857	0.0013497
Q1HQU3	AAEL013620	no	-1.30655	0.00149057
Q16S00	5573854 AAEL010781	no	-2.00392	0.00173736
Q1HQV4	AAEL801117_b 5576963 AAEL003084	no	-1.60924	0.00174592
Q173V1	CYP6AG4 AAEL007010	Yes	-2.32878	0.00178338
Q16QJ1	AAEL011276	no	-1.09918	0.00205864
Q16RM8	AAEL010901	no	-1.4075	0.00205864
Q16Z38	coq3 AAEL008330	no	-3.0671	0.00212973
Q16WQ1	AAEL009134	no	-1.50306	0.00218954
Q16UL2	5572533 AAEL009861	no	-1.58413	0.00225382
Q17P93	AAEL000427	no	-2.15231	0.00227159
J9HS73	23687815 AaeL_AAEL017395	no	-1.51944	0.00236117
Q16H28	5563849 AAEL014177	no	-1.06197	0.00246459
Q16IC0	AAEL013731	no	-1.0488	0.00246459
Q16IK5	AAEL013629	no	-1.36255	0.00246459
Q16HT0	AAEL005292 AAEL013913	no	-1.55635	0.00285618
Q16TR4	AAEL010157	no	-1.63314	0.00303125
Q0IF41	AAEL006519	no	-2.46022	0.00303681
Q16V93	5580008 AAEL009642	no	-1.23688	0.00303681
Q170Z8	5579978 AAEL007731	no	-1.38917	0.00303681
Q17B74	5565927 AAEL005069	no	-1.0166	0.0035624
Q17GB2	AAEL003130	no	-1.52252	0.00372961
Q17MP3	AAEL000948	no	-1.32396	0.00425473
Q16N45	AAEL012092	no	-1.65794	0.00442543
Q16WV4	5571450 AAEL009078	no	-1.52528	0.00442543
Q17H36	5576121 AAEL002804	no	-1.88004	0.00442543
Q16TQ1	5572947 AAEL010170	no	-1.18866	0.00453395
Q171Z3	AAEL007498	no	-1.00988	0.00453395
Q17M79	5568560 AAEL001144	no	-1.02832	0.00461367
Q17FJ9	AAEL003368	no	-1.31415	0.00508625
Q1HQF6	5571262 AAEL001569	no	-1.15747	0.00508625
Q17B00	5566060 AAEL005141	no	-1.26507	0.00524256
Q17F70	5578276 AAEL003503	no	-1.21058	0.00524256
Q8T9V3	5571443 AAEL009081	no	-1.11882	0.00525546
Q174S7	CYP9J8 AAEL006811	Yes	-1.03076	0.00549814
J9HI66	5565699 AaeL_AAEL004931	no	-1.22113	0.00559732
Q16Q00	5574862 AAEL011468	no	-1.64084	0.00561947
Q16SP5	AAEL010538	no	-1.29975	0.00561947
Q16YN9	AAEL008490	no	-1.00138	0.00628406
Q16W59	AAEL009324	no	-1.09986	0.00636213
Q16VD7	AAEL009604	no	-1.24397	0.006535
Q170C6	GSTE3 5569859 AAEL007947	no	-1.34376	0.006535
P0DOK1	Frameshifted structural polyprotein - Chikungunya virus	no	-1.55915	0.006535
Q17CM3	5564972 AAEL004523	no	-2.17018	0.00661594
Q17HF8	AAEL002691	no	-1.15292	0.00661594
Q179M3	AAEL005561	no	-2.32012	0.00688214
Q0IEG4	AAEL010754	no	-1.67275	0.00728909
Q17JH6	5573170 AAEL001964	no	-1.18209	0.00772937
Q0C786	AAEL000004	no	-1.16751	0.00800968
Q16JK7	AAEL013290	no	-1.88725	0.00800968
Q17FX3	AAEL003267 AAEL801256	no	-1.12493	0.00800968
J9HZ76	CYP6M9 23687717 AaeL_AAEL017297	Yes	-2.13275	0.00803489
Q16ND9	AAEL012010	no	-1.75409	0.00890429
Q16XA6	AAEL008936	no	-1.33637	0.00906
